# Supplementary material for: AcaFinder: Genome Mining for Anti-CRISPR-Associated Genes
Source: mSystems. 2022 Nov 22;7(6):e00817-22. doi: 10.1128/msystems.00817-22 (PMC9765179; doi:10.1128/msystems.00817-22)
Supplement: TABLE S3 [file msystems.00817-22-s0005.xlsx]

## Sheet: sheet1
Table S3: AcaFinder performance evaluation on the genomes of 12 published Aca
red: the Aca itself	Acr homolog
Aca1
AcaHMM Output
Contig	Protein ID	Start Location	End Location	Strand	Contig Length (nt)	Aca HMM ID	Aca-like Protein Coverage	Aca HMM Evalue	Protein Length (aa)
NC_020198.1	YP_007392343.1	19053	19292	+	36947	aca1	0.786517	1.9e-29	80
								aca count	1
GBA Output
Operon Number	Protein ID	Contig ID	Strand	Protein Length (aa)	Start	End	Acr Homolog	Potential Aca	AcaHMM HIT	Pfam	Complete CRISPR-Cas and STSS	Operon in Prophage	Protein Sequence	Contig Length (nt)
OperonNumber-0	YP_007392309.1	NC_020198.1	+	119	1071	1427		Aca_protein|HTH_35=PF13693.9				NC_020198.1:830-36635	MNRTEIPRDNNVRWEWIKYQLRARGSSLAEVARSLDVSSPAVKNAKLTPYPRVERAIAAVLDLSPLVLWPERWLDDENPKRQRPNRSETLQAYVRHMPGAEENTRYADQAQRKAGAGA	36947
OperonNumber-0	YP_007392310.1	NC_020198.1	+	145	1430	1864						NC_020198.1:830-36635	MARRKDDRTLDIFDVPQPALAIPGECNYAAQVSELVSEILKACDLDRYEVAARMSRLSGDDVSKNMLDAWSSPARTDHNLPFYRAALLEDVCASHLLTNWLVDVRGGRVAYGRDALLAELGRLERTREEASRQARELKRLMGGI	36947
OperonNumber-0	YP_007392311.1	NC_020198.1	+	109	1864	2190						NC_020198.1:830-36635	MIKLITRPIRDAVRRWVREELALVQAEEYRQAEAHAERLLQNRPAREPNLSDVAREPLAAEVAAWLKENPASPQAVWRERRLARAARALRRENPSHDEESAICRGCDQ	36947
OperonNumber-0	YP_007392312.1	NC_020198.1	+	85	2343	2597	AcrCatalog|cluster_436					NC_020198.1:830-36635	MPAPSKTADSIESIALGQAQLDAIHRPLLDDLRHATEFFNSVDGDHASVFNGSRQIAAEWLETAALALGNALIAQHEATGGGHE	36947
OperonNumber-1	YP_007392341.1	NC_020198.1	+	156	18267	18734				PF05069.16|Phage_tail_S|1.5e-26|CL0348		NC_020198.1:830-36635	MTTRIDVELDDQEVRQRLAVLMRSVTDTLPVMRGIAAELLAETEFAFMDEGPGWPQLSPVTVAAREAKGRGPHPILQVTNALARSVTTWADRNEAGIGSNLVYAAIHQFGGDAGRGHQVEIPARRYLPFDENGQLAAGARQSILEIVLTALSRNR	36947
OperonNumber-1	YP_007392342.1	NC_020198.1	+	79	18845	19081	pAcr000472|AcrF1;None-100.0					NC_020198.1:830-36635	MKFIKYLSTAHLNYMNIAVYENGSKIKARVENVVNGKSVGARDFDSTEQLESWFYGLPGSGLGRIENAMNEISRRENP	36947
OperonNumber-1	YP_007392343.1	NC_020198.1	+	80	19053	19292		Aca_protein|HTH_19=PF12844.10;HTH_24=PF13412.9	aca1			NC_020198.1:830-36635	MRFPGVKTPDASNHDPDPRYLRGLLKKAGISQRRAAELLGLSDRVMRYYLSEDIKEGYRPAPYTVQFALECLANDPPSA	36947
							aca count	2
Aca2
AcaHMM Output
Contig	Protein ID	Start Location	End Location	Strand	Contig Length (nt)	Aca HMM ID	Aca-like Protein Coverage	Aca HMM Evalue	Protein Length (aa)
NZ_KB908455.1	WP_019933869.1	248808	249185	-	282120	aca2	0.904762	2.4e-27	126
NZ_KB908455.1	WP_019933884.1	255600	256223	+	282120	aca6	0.626263	6.4e-16	208
								aca count	1
GBA Output
Operon Number	Protein ID	Contig ID	Strand	Protein Length (aa)	Start	End	Acr Homolog	Potential Aca	AcaHMM HIT	Pfam	Complete CRISPR-Cas and STSS	Operon in Prophage	Protein Sequence	Contig Length (nt)
OperonNumber-0	WP_156816440.1	NZ_KB908455.1	-	159	246718	247194				PF07471.15|Phage_Nu1|4.2e-26|CL0123	NZ_KB908465.1|I-F|24354-36273|No_STSS		MAASCGISVQAFDKWGVQPIAKIGTSVYYDARVVIENRLENDRAKQQPGSAEDLDENAIEFQNWRLTKARADAQELDNEKERRSVVETEFSTFALTRIAAEVGSTLDTIPLSMRRRFPELETRHIEYLTREIAKARNLAAGLDAMIPELLDDYLDRTT	282120
OperonNumber-0	WP_019933866.1	NZ_KB908455.1	-	171	247331	247843				PF07111.15|HCR|0.00042|No_clan;PF03245.16|Phage_lysis|5.2e-20|CL0331	NZ_KB908465.1|I-F|24354-36273|No_STSS		MMKALPYVAPAALAALLAWGVEHYRLSAELASVRRDHAEQLLAMEQANAAELARATRKAESLQQQIIQLDEQHTKELSRAQQDNDNLRDAVDAGVKRLRILAKRPASCPVPGTTGDTGLGDGAAVELSAAAGRAYHRLRAGLTSDTAKLQACQTILREISTSKQKGTPEG	282120
OperonNumber-0	WP_019933867.1	NZ_KB908455.1	-	132	247840	248235				PF13539.9|Peptidase_M15_4|1.7e-13|CL0170	NZ_KB908465.1|I-F|24354-36273|No_STSS		MTFRFSKRSEHNLQGVHPDLMAVVRKALALTTVDFMVTEGVRTKERQQELVKRGASQTMNSLHLPQADGYAHAVDLAAWVGGVRWDWPLYHKIAEAMQLAAAELGIPIEWGGDWTSFKDGPHFQLPRGYRA	282120
OperonNumber-0	WP_019933868.1	NZ_KB908455.1	-	117	248232	248582				PF16083.8|Phage_holin_3_3|4.5e-22|CL0564	NZ_KB908465.1|I-F|24354-36273|No_STSS		MPNEKIPLLQRLAEDGGPLWGYLWFILLAVWGGTANYISRARRNKNHVFSAAELMGEWAISGFAGLLSAYICHEMGLSFYATAVTAGIAGHMGGRALFLIEDVIRKRFPVLGEKDK	282120
OperonNumber-0	WP_019933869.1	NZ_KB908455.1	-	126	248808	249185		Aca_protein|DUF1870=PF08965.13;HTH_31=PF13560.9;HTH_3=PF01381.25	aca2		NZ_KB908465.1|I-F|24354-36273|No_STSS		MTHYELQALRKLLMLEVSEAAREIGDVSPRSWQYWESGRSPVPDDVANQIRNLTDMRYQLLELRTEQIEKAGKPIQLNFYRTLDDYEAVTGKRDVVSWRLTQAVAATLFAEGDVTLVEQGGLTLE	282120
OperonNumber-0	WP_019933870.1	NZ_KB908455.1	-	96	249232	249519	AcrIF6				NZ_KB908465.1|I-F|24354-36273|No_STSS		MTIYLSNAIENATSIEQVVELINEGTCEGMEGIEFTADILAGQYAWSAAKDFVDSAGMTADDLEAQLEFLSAAGAVFSESVAVDHGLKLAAADTE	282120
OperonNumber-0	WP_019933871.1	NZ_KB908455.1	-	117	249674	250024		Aca_protein|Phage_antitermQ=PF06530.15			NZ_KB908465.1|I-F|24354-36273|No_STSS		MKQVKQLLENWGIWARCRLGTEYAPVAMGMMDAVEWESRTYRGEWNDDIALAVDRAVAELGRFDEELRELMFQHYVCSASVRHLSRVTKVHRERLARDIERGEMWVAARMFELAAR	282120
OperonNumber-0	WP_156816441.1	NZ_KB908455.1	-	119	250035	250391				PF05866.14|RusA|2.6e-16|No_clan	NZ_KB908465.1|I-F|24354-36273|No_STSS		MELPWPPSTNQIWRNVAVKGKPRTLLSKSGRDYRALVARTVLAQRGNKQLAGRVRVDVVAQAPDRRARDLDNILKATLDALTHAGVWQDDSQIDRLLVERGEVCKPGRLLVAIHYEQE	282120
							aca count	2
Aca3
AcaHMM Output
Contig	Protein ID	Start Location	End Location	Strand	Contig Length (nt)	Aca HMM ID	Aca-like Protein Coverage	Aca HMM Evalue	Protein Length (aa)
NZ_JUTT01000106.1	WP_049360086.1	7849	8061	-	10794	aca1	0.651685	7.5e-12	71
NZ_JUTT01000012.1	WP_079453748.1	31066	31320	-	35899	aca6	0.616162	2.8e-11	85
NZ_JUTT01000037.1	WP_003680641.1	41492	41788	-	54545	aca9	0.602941	9.9e-11	99
								aca count	3
GBA Output
Operon Number	Protein ID	Contig ID	Strand	Protein Length (aa)	Start	End	Acr Homolog	Potential Aca	AcaHMM HIT	Pfam	Complete CRISPR-Cas and STSS	Operon in Prophage	Protein Sequence	Contig Length (nt)
OperonNumber-1	WP_049360083.1	NZ_JUTT01000106.1	-	196	7167	7754							MKKIYIDSKKRTVNDTGKYALQINYVFGLFDTLEAARTVYDDVMSKWDSIDDSPYGLIGILPPNYRDPKLPGMPEAEQPLSELQAINIADYAVKHPARRDVRLGFKGGDIDKLAGKSSLPIRLDRYKSEKKHDENAVLTESFWDALIITKWKLEDVQEQWLKAVPSANLDDYRFESNFSVFDEWDSKFLPHPRLP	10794
OperonNumber-1	WP_049360086.1	NZ_JUTT01000106.1	-	71	7849	8061		Aca_protein|HTH_31=PF13560.9;HTH_3=PF01381.25	aca1				MKKFEAPEIGYTPANLKALRKQFGLTQAQVAEITGTKTGYSVRRWEAAIDAKNRADMPLVKWQKLLDSLK	10794
OperonNumber-1	WP_049360089.1	NZ_JUTT01000106.1	-	86	8058	8315	AcrIIC1						MNKTYKIGKNAGYDGCGLCLAAISENEAIKVKYLRDICPDYDGDDKAEDWLRWGTDSRVKAAALEMEQYAYTSVGMASCWEFVEL	10794
OperonNumber-1	WP_049360091.1	NZ_JUTT01000106.1	-	157	8543	9013							MKFTRREKRLFDELAYYTCLGTKYPYEKQTRMLRLIGITIVVGVPLVGFIPAQIDRLKSLTLPIFLIYMAIIFAMICIGIKRDYFPGEKLQHDIKLHRSGYIREYKLLKQENPSLTVEAFAESIKVFLAAQEKQRTRQEKQEAEQELAELKQKYDL	10794
OperonNumber-1	WP_049360095.1	NZ_JUTT01000106.1	-	76	9017	9244							MNAELQSLAQTFKEKIRELSVLSDKANEAFSEYEDTGRTNIWEDFEVRAYTLCDEITRTVIRMRSTQVRLDRERK	10794
							aca count	1
Aca4
AcaHMM Output
Contig	Protein ID	Start Location	End Location	Strand	Contig Length (nt)	Aca HMM ID	Aca-like Protein Coverage	Aca HMM Evalue	Protein Length (aa)
NIPA01000040.1	OWI97518.1	243706	243987	+	270639	aca10	0.834862	1.1e-28	94
NIPA01000022.1	OWJ00668.1	13354	13632	-	46024	aca1	0.88764	7.4e-29	93
NIPA01000093.1	OWI89537.1	58335	58538	+	58821	aca1	0.730337	4.2e-27	68
NIPA01000040.1	OWI97518.1	243706	243987	+	270639	aca1	0.88764	7.4e-19	94
NIPA01000040.1	OWI97558.1	239745	239963	+	270639	aca4	0.662921	3.2e-24	73
NIPA01000077.1	OWI91780.1	51470	51832	+	71144	aca6	0.616162	1.6e-15	121
NIPA01000050.1	OWI95161.1	159510	160049	+	193232	aca6	0.606061	3.3e-11	180
NIPA01000012.1	OWJ02568.1	36797	37003	-	87912	aca7	0.888889	3.9e-35	69
NIPA01000040.1	OWI97518.1	243706	243987	+	270639	aca9	0.647059	7.7e-30	94
								aca count	8
GBA Output
Operon Number	Protein ID	Contig ID	Strand	Protein Length (aa)	Start	End	Acr Homolog	Potential Aca	AcaHMM HIT	Pfam	Complete CRISPR-Cas and STSS	Operon in Prophage	Protein Sequence	Contig Length (nt)
OperonNumber-0	OWI89536.1	NIPA01000093.1	+	69	58139	58345	pAcr003235|AcrE3;None-100.0				NIPA01000109.1|I-F|37665-45804|No_STSS		MKITNDTTTYEVAELMGSEADELDGRIMMGLLSRECVVDTDDLSEDQWLALIDESQKVRREQFESDEA	58821
OperonNumber-0	OWI89537.1	NIPA01000093.1	+	68	58335	58538		Aca_protein|HTH_23=PF13384.9;HTH_31=PF13560.9;HTH_3=PF01381.25;HTH_Tnp_1=PF01527.23;MerR=PF00376.26;Sigma70_r4_2=PF08281.15	aca1		NIPA01000109.1|I-F|37665-45804|No_STSS		MKPDASNHNPDPRYLRGLYERAGLKQEEAARRIGITARALRNYVSETAGREAPYPVQFALECLANES	58821
OperonNumber-2	OWI97513.1	NIPA01000040.1	+	138	239274	239687	pAcr027011|nan-100.0				NIPA01000109.1|I-F|37665-45804|No_STSS	NIPA01000040.1:239159-268851	MELFHGSHSEISIISDTGLFGGIFAAASREAAASHGDHLYRINSPRPLSNYALNYEINNAWEVAVEVAGGDEDIAEAIMAAECSALEDAEDAGEQGWEFQRLRGVLAGKLGFTSVEMRDEHGTTYLCLSGCTIERIA	270639
OperonNumber-2	OWI97558.1	NIPA01000040.1	+	73	239745	239963		Aca_protein|HTH_23=PF13384.9;HTH_29=PF13551.9;KORA=PF16509.8;MarR_2=PF12802.10	aca4		NIPA01000109.1|I-F|37665-45804|No_STSS	NIPA01000040.1:239159-268851	MTPDQFDALAELIRLRGGASQEAARLVLVDGMSPSDAARQVEASPQAVSNVLASCRRGLALVLRASGKGATA	270639
							aca count	2
Aca5
AcaHMM Output
Contig	Protein ID	Start Location	End Location	Strand	Contig Length (nt)	Aca HMM ID	Aca-like Protein Coverage	Aca HMM Evalue	Protein Length (aa)
NZ_JQOG01000048.1	WP_039495276.1	1230	1628	-	6645	aca3	0.646465	1.4e-11	133
NZ_JQOG01000023.1	WP_039494319.1	26868	27050	+	46251	aca5	0.746988	2.4e-16	61
NZ_JQOG01000002.1	WP_039490551.1	417827	418822	+	455071	aca5	0.710843	1.2e-12	332
NZ_JQOG01000048.1	WP_039495276.1	1230	1628	-	6645	aca6	0.646465	1.4e-17	133
NZ_JQOG01000048.1	WP_039495276.1	1230	1628	-	6645	aca9	0.727941	1e-15	133
								aca count	4
GBA Output
Operon Number	Protein ID	Contig ID	Strand	Protein Length (aa)	Start	End	Acr Homolog	Potential Aca	AcaHMM HIT	Pfam	Complete CRISPR-Cas and STSS	Operon in Prophage	Protein Sequence	Contig Length (nt)
OperonNumber-0	WP_181939703.1	NZ_JQOG01000016.1	-	118	62775	63128				PF13272.9|Holin_2-3|3e-34|No_clan		NZ_JQOG01000016.1:34012-78514	MNIFNNKIFRIARVKRLLGWQLTAVLLLVLIGLVSPQQLPVVIYKISLITLAAVLGYWLDRSLFPKAGLAQYLEHKPDMMKTGIYPVKSGCEWVFAAALIRRAIIVAAVCLAVAMGL	80409
OperonNumber-0	WP_039493635.1	NZ_JQOG01000016.1	-	175	63204	63728						NZ_JQOG01000016.1:34012-78514	MKLKTITLGIILTVMSSTAFAADGYKNVKFGSSVETVLASKLCSLQKYKSDTPGMDSYACQDFIFSGQPTLAMAIFLNGKFQRFAISLNTSATPVLEGLTKKYGPASSSSTAEEMDRAAVTGDSIFVRFDNDTVFVQGNKNLSTGKDEGILVYTTPQYDKELLALQAKSLGNDL	80409
OperonNumber-0	WP_039493637.1	NZ_JQOG01000016.1	-	145	63751	64185		Aca_protein|Mor=PF08765.14				NZ_JQOG01000016.1:34012-78514	MELERVAGLLPEVVLQIADLIGFPATARLLDKFGGTTFPIGKGLRALGARRAELLRETIGPDNAAQLVKVFGGSTLYLPRCDRALRELRNQRFLSEFAALRESGTSGNMTMMQLCPVYGFSDRFAWELVRESKNAVTHSQQSLF	80409
OperonNumber-0	WP_039493638.1	NZ_JQOG01000016.1	-	138	64187	64600				PF06252.15|GemA|2e-22|No_clan		NZ_JQOG01000016.1:34012-78514	MNIQQRRMIGAIKAGQSALGWDDETYRSVLARLTGKSSSTLCSITELEKVKEYMHQQGWPRKAKKHGRKPSVPASKKTVLGKIEALLADASRPWQYAETMAQNMFGVRYIDWLNIQQLTKLMQALIIDAKRRKKAEE	80409
OperonNumber-0	WP_039493640.1	NZ_JQOG01000016.1	-	134	64597	64998						NZ_JQOG01000016.1:34012-78514	MTNLNQKQQAAARKRRQRARQANEFGQNRLELVLSDSELQMLEENCQRRNPGREPYSKADYVSLLILCDNERLARQEVALGTCERCNETLPAGCGGLFRGESACWFMRDSRQLNLTDVTGHAQLSDEHGEQKQ	80409
OperonNumber-0	WP_052038166.1	NZ_JQOG01000016.1	-	168	64985	65488	AcrCatalog|cluster_63539					NZ_JQOG01000016.1:34012-78514	MSMPQQQTAARKRRQPTPNNSGNIITKEQWAQIAEELKSYFCHVEFQYQETVITVTRERDGESKTVLSVYFDGKMSWVWGRKESEFYNPITELFWCEKKKRLYSAQRAAKIEKEFGKRRAKEFFPKLYDSISFWLPYFATSTSLIRQFKKAEGLVWLRKPEADSDQP	80409
OperonNumber-0	WP_039493641.1	NZ_JQOG01000016.1	-	91	65485	65757						NZ_JQOG01000016.1:34012-78514	MKRVKVESLYIIVTSLGHIYGIGNDACSAWRDAVDRSGLYTNAKDMMLTGNFASVEASANVSYDPELLKESRQAFLRMRAEHYGSKGDAV	80409
OperonNumber-0	WP_052038168.1	NZ_JQOG01000016.1	-	150	65754	66203						NZ_JQOG01000016.1:34012-78514	MSNVRANLHLLDSFIAHNPDLGDRWLDMLANCRDELLELRQQSPNPDQQVLGHVGNQSVGCFINRYELDGDTETLALTLHHSLDDQALEQDVTLTSHCGRWQAAITLDEFPDTETAAGALFKLSEYLLRVGLAARVDAVTEQRLEALTE	80409
OperonNumber-0	WP_039493643.1	NZ_JQOG01000016.1	-	72	66200	66415						NZ_JQOG01000016.1:34012-78514	MATVNSCEYLDNGAKRLYHLNDGTLVKERPALPGKSRFEFYDARGNRIYKPAVLREMKQAIERHKKIWRVS	80409
OperonNumber-1	WP_039494318.1	NZ_JQOG01000023.1	+	162	26380	26865	pAcr027011|nan-100.0					NZ_JQOG01000023.1:628-46023	MKLFHGSSSNAAPVIKIGAFATVEVNVFDGIFASADWDAAASHGNAGRGGNVFSYSVDDENIAESRDLDARFEEVYEFLRAELGTHDVEEIADHIIWDKNQGEEFAERLSPRLDSDIGGAYSWEMQRLRGRVAAHLGFDAVEMDDEHGTSYLIVNPAIIAE	46251
OperonNumber-1	WP_039494319.1	NZ_JQOG01000023.1	+	61	26868	27050		Aca_protein|BrkDBD=PF09607.13;Cro=PF09048.13	aca5			NZ_JQOG01000023.1:628-46023	MSLTEYIDKNFAGNKAAFARHMGVDAQAVNKWIKSEWFVSTTDDNKIYLSSVRREIPPVA	46251
							aca count	2
Aca6
AcaHMM Output
Contig	Protein ID	Start Location	End Location	Strand	Contig Length (nt)	Aca HMM ID	Aca-like Protein Coverage	Aca HMM Evalue	Protein Length (aa)
NZ_JADM01000043.1	WP_022996103.1	1212	1547	-	5947	aca6	0.626263	1.3e-16	112
NZ_JADM01000011.1	WP_022995403.1	36178	36537	+	180329	aca7	0.805556	6.9e-11	120
	WP_035450933.1
								aca count	2
GBA Ouput
Operon Number	Protein ID	Contig ID	Strand	Protein Length (aa)	Start	End	Acr Homolog	Potential Aca	AcaHMM HIT	Pfam	Complete CRISPR-Cas and STSS	Operon in Prophage	Protein Sequence	Contig Length (nt)
OperonNumber-0	WP_051414338.1	NZ_JADM01000008.1	+	190	113516	114085				PF02586.17|SRAP|5.6e-30|No_clan		NZ_JADM01000008.1:114085-167171	MCGRYGALNSERITQFVRDLGVKGFSIDRNPDIRPSTQVPLIGPALDPVTATWGIQPAWAKRLLINAQGETVATKKTFSAAFHESRCLIPMDCWYEWRDEGGPRKQKYRFALPDGEPMLMAGVLYPGDDPAMVSLTIHPNAESAPIHNRMPVIIPADAWKTWLTGTPAAAVTLIDALPDGVLNVSPVNS	241890
OperonNumber-0	WP_026949101.1	NZ_JADM01000008.1	+	151	114172	114624	pAcr005750|nan-100.0					NZ_JADM01000008.1:114085-167171	MKLFHTSPEAITKIHDNGRFGQFLFFSDEVYVMTAGDYTVHSIEIDEDDIIEAGQLFYHEDAEKLTGLVAQVMRMVGCDEDAAEELISQRQDVHSIECDIEPEDLADASWDIQRITAEAALVLGYRGVEVEDEQGAAYMIAVRADELVIE	241890
OperonNumber-0	WP_035450933.1	NZ_JADM01000008.1	+	66	114624	114821		Aca_protein|HTH_23=PF13384.9;HTH_28=PF13518.9;HTH_31=PF13560.9;HTH_37=PF13744.9;HTH_3=PF01381.25;HTH_8=PF02954.22				NZ_JADM01000008.1:114085-167171	MTAMKEWRARMGWSQRRAAQELGVTLPTYQSWEKGIRLSDGSPIDPPLTALLAAAAREKGLPPIS	241890
							aca count	1
Aca7
AcaHMM Output
Contig	Protein ID	Start Location	End Location	Strand	Contig Length (nt)	Aca HMM ID	Aca-like Protein Coverage	Aca HMM Evalue	Protein Length (aa)
NZ_BDEP01000007.1	WP_064700323.1	31574	32176	+	204960	aca2	0.785714	7.7e-12	201
NZ_BDEP01000013.1	WP_064701796.1	238808	239359	+	241229	aca2	0.690476	1.5e-11	184
NZ_BDEP01000012.1	WP_074749355.1	17912	18130	-	20590	aca5	0.722892	2.4e-14	73
NZ_BDEP01000012.1	WP_082920128.1	18170	18970	+	20590	aca6	0.646465	1.1e-15	267
NZ_BDEP01000020.1	WP_064702425.1	1193	1447	-	43077	aca6	0.686869	1.1e-13	85
NZ_BDEP01000015.1	WP_064702047.1	276419	277102	+	280899	aca6	0.606061	5.7e-11	228
NZ_BDEP01000029.1	WP_064702654.1	9975	10181	-	24514	aca7	0.958333	3e-21	69
								aca count	3
GBA Output
Operon Number	Protein ID	Contig ID	Strand	Protein Length (aa)	Start	End	Acr Homolog	Potential Aca	AcaHMM HIT	Pfam	Complete CRISPR-Cas and STSS	Operon in Prophage	Protein Sequence	Contig Length (nt)
OperonNumber-0	WP_064702654.1	NZ_BDEP01000029.1	-	69	9975	10181		Aca_protein|HTH_31=PF13560.9;HTH_8=PF02954.22;YdaS_antitoxin=PF15943.8	aca7			NZ_BDEP01000029.1:134-24079	MIDARKHYDPNLAPELVRRALAVTGTQKELAERLDVSRTYLQLLGKGQKSMSYAVQVMLEQVIQDGET	24514
OperonNumber-0	WP_064702655.1	NZ_BDEP01000029.1	-	153	10178	10636	pAcr005750|nan-100.0					NZ_BDEP01000029.1:134-24079	MQLIHTSPSEITEINSFGRFGEFLFFSEDEYVMTAGEHVTYSIEIDEDDIIEAGQLFYHDDAEKLDGLVQAVMDLTGCEEDTAEELIAQNEDVHSIDCDIEPEDLAEASWDIQRIAGEAAVILGYRGVEMEDEQGTAYLINMKGREADLEIA	24514
							aca count	1
Aca8
AcaHMM Output
Contig	Protein ID	Start Location	End Location	Strand	Contig Length (nt)	Aca HMM ID	Aca-like Protein Coverage	Aca HMM Evalue	Protein Length (aa)
NC_030884.1	YP_009272997.1	31633	31911	-	32995	aca8	1	3.3e-31	93
NC_030884.1	YP_009272953.1	1193	1360	+	32995	aca8	0.982143	9.5e-30	56
								aca count	2
GBA Output
Operon Number	Protein ID	Contig ID	Strand	Protein Length (aa)	Start	End	Acr Homolog	Potential Aca	AcaHMM HIT	Pfam	Complete CRISPR-Cas and STSS	Operon in Prophage	Protein Sequence	Contig Length (nt)
OperonNumber-0	YP_009272953.1	NC_030884.1	+	56	1193	1360		Aca_protein|HTH_23=PF13384.9;HTH_29=PF13551.9;HTH_7=PF02796.18;MerR=PF00376.26;Sigma70_r4_2=PF08281.15	aca8			NC_030884.1:1360-31633	MKRQVRVGNTIYYVESEDDLVSVTHELARQGIKIEKIAYLLGVSVRKVRQYLESC	32995
OperonNumber-0	YP_009272954.1	NC_030884.1	+	97	1585	1875	AcrID1			PF07118.14|DUF1374|1.3e-12|No_clan		NC_030884.1:1360-31633	MNYKELEKMLDVIFENSEIKEIDLFFDPEVEISKQEFEDLVKNADPLQKVVGDNYITETFEWWEFENQYLEFELDYYVKDEKIFVLEMHFWRKIRK	32995
OperonNumber-0	YP_009272955.1	NC_030884.1	+	103	2069	2377						NC_030884.1:1360-31633	MNKDMEEVIDTVQRLIQENIIGEKVVSFENSIDLHIQEFEWVIEVLIYADVKHYWFTIGREKKRYDIFIFDNTRELKRIIIESHFNVERIFIDSIQLIRYPR	32995
OperonNumber-0	YP_009272956.1	NC_030884.1	+	117	2512	2862						NC_030884.1:1360-31633	MRNMGYQDIPNEIIKLSEKYVKIVGERKNIFKTLRRKSIEKKIIEKFEKFCDIIPLYILENILKPNNVFEYSFEKSYKNKSEKIEVITKARLKFKYENYELKLLSVKFEKSINLIS	32995
OperonNumber-0	YP_009272957.1	NC_030884.1	+	132	2994	3389						NC_030884.1:1360-31633	MSQEIEFPVNINLESQEEKIQPQVKKLYKFFNYVSNYHNGKIDTMTTQSYLYLFVRDGAIKVDYDGEISIETTGLNISIWVNRVEKEVEINGNANGYEFNIQFTGKVKVRTEENRLVLTLKPETIPQITTH	32995
OperonNumber-0	YP_009272958.1	NC_030884.1	+	49	3613	3759						NC_030884.1:1360-31633	MKTKMSKKENKKNKVYFCRMCSFVATDLDELDFHYKMSHESFDEDSFW	32995
OperonNumber-0	YP_009272959.1	NC_030884.1	+	106	3949	4266	AcrID1			PF07118.14|DUF1374|5.6e-35|No_clan		NC_030884.1:1360-31633	MEFEDLDVVLYVFFENQEMKSFEFEFKELFEITENGLRYLVGVPDSRNKIKSNSEIIEEFIYYQNDNIVIKLTFYYTKDTNKIYIRKIYGWREKRSESENEEDNI	32995
OperonNumber-2	YP_009272988.1	NC_030884.1	-	91	27587	27859	AcrID1			PF07118.14|DUF1374|5.7e-22|No_clan		NC_030884.1:1360-31633	MEFEELKSIIDKFFQDSTIIRINLRFNKEVIASYDQFEEIVKDADLLHRYDDRNIRTDICEYRKNINSIINYYVKDSKVYIVEIDFWRSS	32995
OperonNumber-2	YP_009272989.1	NC_030884.1	-	96	27872	28159				PF07118.14|DUF1374|1e-32|No_clan		NC_030884.1:1360-31633	MNLKKVKRIIDMFFKEKNLDELTLAFKRSLILTENEYNELVRRPNLSFIDKDPWITSDEFVYYELSNKVVKLIIHYFKEDGFINILEIDLFREKR	32995
OperonNumber-2	YP_009272990.1	NC_030884.1	-	91	28199	28471	AcrID1			PF07118.14|DUF1374|8.2e-08|No_clan		NC_030884.1:1360-31633	MKFKELKELVNIFSKNAEIKEIIIKTNDSIELSGDEFYELTKDKKFVNTSVKNAIFTVEFEQNEFTKFLFKYEEIDDIAYVKEIKMWREV	32995
OperonNumber-2	YP_009272991.1	NC_030884.1	-	113	28621	28959		Aca_protein|MogR_DNAbind=PF12181.11				NC_030884.1:1360-31633	MSFYIMYIGERKMTEQIKLSLRSKQKELLQKFFSIAQKDEVGDLCISMYNSNGKLTLFEQDAQKYQPYAYFRIMRLVEKGIFFIKVKKVKRNKKFLCMHSSIAEKLKSQFES	32995
OperonNumber-2	YP_009272992.1	NC_030884.1	-	150	29152	29601						NC_030884.1:1360-31633	MEKAQVEKKVKAYYFFSNDDSLDSSRLSLLVIKTHFGVYQYIIKKAINKDVFYVPLSKKVILKLWSDKKGNLLFSFIPISPPIFLSDYEVVNFDLLNVADDISGNLLVDTSKSQIDIKGLSSLLNAIKDITGVNVPTDVLVLLAYLLSS	32995
OperonNumber-2	YP_009272993.1	NC_030884.1	-	99	29749	30045						NC_030884.1:1360-31633	MAITLLEGALYGFFAVTGVLIGSFVIGEIVHLYNEKQSNENFAKAVDQMSKSTVIAIESIKDTTVTGINALLNMDTLRDVNSLAREKAKDQNPNTQAK	32995
OperonNumber-2	YP_009272994.1	NC_030884.1	-	97	30149	30439				PF07118.14|DUF1374|1.5e-07|No_clan		NC_030884.1:1360-31633	MSYFYGNIGERKISFKEVKKIIDLFFEDSNIQELSLKFKISFEINEEDYRQLIELAFSQFIYPLNDNIEIRINTMELTDNEKDLLYEIQIVRTKKL	32995
OperonNumber-2	YP_009272995.1	NC_030884.1	-	108	30584	30907						NC_030884.1:1360-31633	MNGQELSQKIISVVRDFLNDQFVQRKVLKTKKELTFSEKQLKEIVEKIMEYYGINSNNINIFNDKIEFRFDYDFGTVFGIYHETRYIRLFFEKRNNMLKLTKIELEK	32995
OperonNumber-2	YP_009272996.1	NC_030884.1	-	97	31121	31411	AcrID1			PF07118.14|DUF1374|1.1e-17|No_clan		NC_030884.1:1360-31633	MKYEVLNQIVNQVFEDSTVDELQLRFREDVEVSPEEFKQLIGQGTLVTGTEDYGVITDIYEYWEEGKRYVKMLLVYYKKDEKYYVMELQMWREIKL	32995
OperonNumber-2	YP_009272997.1	NC_030884.1	-	93	31633	31911		Aca_protein|FaeA=PF04703.15;GerE=PF00196.22;HTH_29=PF13551.9	aca8			NC_030884.1:1360-31633	MIKIGNFLLKVERYKRKSLEKDLYMSFYIYDISEREMKKEVIIEGETYYIESEDDLVSIVHELVKRGFTVKEIAYGLGISEKKVRKYLEDCW	32995
							aca count	3
Aca9
AcaHMM Output
Contig	Protein ID	Start Location	End Location	Strand	Contig Length (nt)	Aca HMM ID	Aca-like Protein Coverage	Aca HMM Evalue	Protein Length (aa)
NZ_CP026538.1	WP_129355638.1	4465910	4466212	+	4524866	aca1	0.617978	9.8e-12	101
NZ_CP026538.1	WP_129354215.1	3584153	3584494	+	4524866	aca6	0.747475	8.8e-11	114
	WP_129352084.1
								aca count	2
GBA Output
Operon Number	Protein ID	Contig ID	Strand	Protein Length (aa)	Start	End	Acr Homolog	Potential Aca	AcaHMM HIT	Pfam	Complete CRISPR-Cas and STSS	Operon in Prophage	Protein Sequence	Contig Length (nt)
OperonNumber-0	WP_129352082.1	NZ_CP026538.1	+	186	2213946	2214503	AcrIF23				NZ_CP026538.1|I-C|1620670-1629258|No_STSS;NZ_CP026538.1|I-E|1331476-1340729|No_STSS		MDNFTYWLENVADIPEEDENGNWRDLETGFQYDPKINYEACEKGTQRKTLSEKAMSGRETAKAFGGKALKGSFKQKEWAEKIRAGKLSSMTDEQAKLACDPNGLLTHSKFWIENRFKSGTEIAEFVTEQKGMLKQYRAYPQTGHEEEKKILAAKYNALTEKWLDQKEEKTSTTKDETPLEQWGGF	4524866
OperonNumber-0	WP_129352084.1	NZ_CP026538.1	+	83	2214513	2214761		Aca_protein|HTH_Tnp_1=PF01527.23			NZ_CP026538.1|I-C|1620670-1629258|No_STSS;NZ_CP026538.1|I-E|1331476-1340729|No_STSS		MTPEQKQQQIEFIKRSEKILGFNAGEMARALFVDYDTYGKWRRGQRELKAAPTTSIRMLVVMKICNAAKEDAFTMWTNQIQP	4524866
OperonNumber-0	WP_129352086.1	NZ_CP026538.1	+	158	2214792	2215265					NZ_CP026538.1|I-C|1620670-1629258|No_STSS;NZ_CP026538.1|I-E|1331476-1340729|No_STSS		MDITLSIDNLTTEDALSCDIYEIRRAYVILSRDGVVTAQTLSEAQNEILKESVEFFEVQTDVDCNELLKTLHRADVQSMFRDIYKEHIEYEARHRDGEIFMKTGKTEFPVLPTEPDHEPSDGHEASLMLAEIFSDICPPEIEYQPPVDPKEIEAIEF	4524866
OperonNumber-0	WP_129352088.1	NZ_CP026538.1	+	125	2215302	2215676					NZ_CP026538.1|I-C|1620670-1629258|No_STSS;NZ_CP026538.1|I-E|1331476-1340729|No_STSS		MEAWHFFAGSFALLVMIFICISFNCKHRATDEEFRQAGVAVDFKKSTVKINRRIYSIDDIKSWRSESKSRGGSTAYIYLNDFKRPMHRISFVTITGAEVFLQRLNLAIERCYEYRAQNNAAAAD	4524866
							aca count	1
Aca10
AcaHMM Output
Contig	Protein ID	Start Location	End Location	Strand	Contig Length (nt)	Aca HMM ID	Aca-like Protein Coverage	Aca HMM Evalue	Protein Length (aa)
PISI01000014.1	TGC30851.1	177350	177547	-	258126	aca1	0.606742	3e-18	66
PISI01000042.1	TGC21015.1	118186	118518	+	199553	aca6	0.848485	1.5e-12	111
PISI01000014.1	TGC30889.1	235689	236036	+	258126	aca6	0.777778	3.2e-11	116
								aca count	3
GBA Output
Operon Number	Protein ID	Contig ID	Strand	Protein Length (aa)	Start	End	Acr Homolog	Potential Aca	AcaHMM HIT	Pfam	Complete CRISPR-Cas and STSS	Operon in Prophage	Protein Sequence	Contig Length (nt)
OperonNumber-1	TGC30851.1	PISI01000014.1	-	66	177350	177547		Aca_protein|HTH_31=PF13560.9;HTH_3=PF01381.25;MqsA_antitoxin=PF15731.8;Xre-like-HTH=PF20432.1	aca1			PISI01000014.1:127337-257989	MSSATPDPAEILTARKAVGLSQTAAAALVHSSLRTWQQWEAGDRRMHPGLWELFLLKTQLPSPSS	258126
OperonNumber-1	TGC30912.1	PISI01000014.1	-	138	177544	177957	AcrIC6					PISI01000014.1:127337-257989	MRVQAATKGRWVRASRAAGMRLTDYIASAVEAYMQQQIARVAIPEELDFSDLRLARETDGSVSFDWAVIERICTASGLPVELLRDGPEDNVAGLVISWYQAHRQRGGATDPVAEDLLSEVRAEEAVGQHVSHVPGRA	258126
OperonNumber-1	TGC30852.1	PISI01000014.1	-	95	178022	178306	AcrIC7					PISI01000014.1:127337-257989	MTAITKITLNGQSHYNFGAECSEADAEGYREWIAEELAENFPGAEIEINEADSTYSVVVEIDDESDYDAARSLKDDVNVFCMDAWDRCPWNWVS	258126
OperonNumber-2	TGC21369.1	PISI01000039.1	-	113.333	1	340		Aca_protein|HTH_17=PF12728.10;HTH_21=PF13276.9					MIAQQQKKAGIARLCRLLGVSRSGYYAAQRRPLRPALHCPVATSLKALFMSCGRTYGSRRLQAALNGEGMHVGRYRVRRLMREHRLRPVWKRKFVHTTNSKHDLPIASNILAR	284403
OperonNumber-2	TGC21370.1	PISI01000039.1	-	99	349	645	AcrCatalog|cluster_32844	Aca_protein|HTH_23=PF13384.9;HTH_28=PF13518.9;HTH_29=PF13551.9;HTH_Tnp_1=PF01527.23;HTH_Tnp_ISL3=PF13542.9;Sigma70_r4_2=PF08281.15					MSRKRRAFDASFKLQVVQMIKDQGLSITQVCRDMDLGETAVRRWVQQYEAELSGQAGVGKPLTPEQQRIRQLEAENRQLKQDNDLLKKASAFFARELK	284403
							aca count	3
Aca11
AcaHMM Output
Contig	Protein ID	Start Location	End Location	Strand	Contig Length (nt)	Aca HMM ID	Aca-like Protein Coverage	Aca HMM Evalue	Protein Length (aa)
NZ_KB373321.1	WP_009730540.1	1661166	1661357	-	2000650	aca11	0.926471	6.4e-24	64
NZ_KB373321.1	WP_009730739.1	1931505	1932242	+	2000650	aca11	0.926471	7.5e-23	246
NZ_KB373321.1	WP_033588982.1	1694431	1694628	-	2000650	aca11	0.911765	3.7e-13	66
NZ_KB373321.1	WP_009729746.1	446609	446824	+	2000650	aca11	0.911765	9.4e-13	72
NZ_KB373321.1	WP_000241003.1	491802	492017	+	2000650	aca11	0.838235	2e-12	72
NZ_KB373321.1	WP_033588899.1	884320	884691	-	2000650	aca12	0.908451	6.8e-21	124
NZ_KB373321.1	WP_009730587.1	1695588	1695950	+	2000650	aca12	0.880282	1.7e-20	121
NZ_KB373321.1	WP_050556331.1	310462	310962	-	2000650	aca12	0.612676	2.8e-15	167
NZ_KB373321.1	WP_050556331.1	310462	310962	-	2000650	aca2	0.690476	1.4e-15	167
NZ_KB373321.1	WP_009729918.1	737037	737930	+	2000650	aca2	0.666667	9.1e-12	298
NZ_KB373321.1	WP_050556331.1	310462	310962	-	2000650	aca3	0.727273	3.9e-12	167
NZ_KB373321.1	WP_050556331.1	310462	310962	-	2000650	aca6	0.878788	7.6e-23	167
NZ_KB373321.1	WP_009729746.1	446609	446824	+	2000650	aca6	0.636364	6.2e-20	72
NZ_KB373321.1	WP_000284660.1	1804976	1805662	-	2000650	aca6	0.626263	6.7e-16	229
NZ_KB373321.1	WP_009729918.1	737037	737930	+	2000650	aca6	0.626263	2.5e-11	298
NZ_KB373321.1	WP_009730587.1	1695588	1695950	+	2000650	aca6	0.757576	5.8e-11	121
NZ_KB373321.1	WP_229104542.1	45957	46256	-	2000650	aca7	0.861111	5.3e-18	100
NZ_KB373321.1	WP_000159796.1	1308071	1308295	+	2000650	aca7	0.847222	1.9e-17	75
NZ_KB373321.1	WP_001082467.1	1779901	1780095	+	2000650	aca7	0.833333	1.8e-16	65
NZ_KB373321.1	WP_001107502.1	1432751	1432960	-	2000650	aca7	0.847222	2.3e-16	70
NZ_KB373321.1	WP_000284660.1	1804976	1805662	-	2000650	aca9	0.683824	1.9e-13	229
								aca count	12
GBA Output
Operon Number	Protein ID	Contig ID	Strand	Protein Length (aa)	Start	End	Acr Homolog	Potential Aca	AcaHMM HIT	Pfam	Complete CRISPR-Cas and STSS	Operon in Prophage	Protein Sequence	Contig Length (nt)
OperonNumber-0	WP_009729743.1	NZ_KB373321.1	+	56	446010	446177	AcrCatalog|cluster_1579						MLKDEFRPIDGKVLTIGRSPKEKLYTIPKAVFDLPKKERAEKLSQIFSSWQQKED	2000650
OperonNumber-0	WP_009729744.1	NZ_KB373321.1	+	89	446182	446448	AcrCatalog|cluster_4289						MGFFNNQERINRGQAMKATPSQPVQEIEMIVEYFDKTVESIFITFNLEELEKLVSSSFGTGASMNFTSATPPFSINPRWVKKITYRTK	2000650
OperonNumber-0	WP_009729746.1	NZ_KB373321.1	+	72	446609	446824		Aca_protein|HTH_19=PF12844.10;HTH_23=PF13384.9;HTH_26=PF13443.9;HTH_31=PF13560.9;HTH_37=PF13744.9;HTH_38=PF13936.9;HTH_3=PF01381.25;Phage_CI_repr=PF07022.16;YdaS_antitoxin=PF15943.8	aca11;aca6				MRKQTQNRIRDLRKKARLSQQALADQIGVFRNTISNWETGYSQISLENAKNVAEYFGVTIDYLLGSESDKT	2000650
OperonNumber-2	WP_009730539.1	NZ_KB373321.1	-	130	1660627	1661016	pAcr001004|AcrIIA3;None-100.0					NZ_KB373321.1:1658834-1710576	MKKVAYDKSGIMKEAWEMFNRNYQICDFEYADFSGREYFEYASFADCLKEAWAHEKEVVERVNQKYADAETSEEVKAWDWACKKLGVAFEMDAYTKITNVEGMEKEAWPGTSVWSLAMRAVKLHMEVAA	2000650
OperonNumber-2	WP_009730540.1	NZ_KB373321.1	-	64	1661166	1661357		Aca_protein|HTH_3=PF01381.25;LacI=PF00356.24	aca11			NZ_KB373321.1:1658834-1710576	MKVDTKQIEWLLKNASGYQISKMSGVAQPTISALINKKRSIENLTIETGHKLTELANQMQKTP	2000650
OperonNumber-2	WP_009730541.1	NZ_KB373321.1	-	102	1661440	1661745	AcrIIA25					NZ_KB373321.1:1658834-1710576	MKNGHMILGQRWTNAIRNETGTSSKMFNLSKRLYDFKDNNLREIHEALYGLLRAGYDISNMRDVEELAKYVDVKKSHGKLLDVTRDDIELYHRLFVARFGK	2000650
OperonNumber-3	WP_009730719.1	NZ_KB373321.1	-	109	1900777	1901103							MIFIDVKRLVQLFFIFIGAIAVYVFYKTFGLSMVFIIVLGLAVLKFAPAFLPVVLLLYLGLHFTGGFSFIADGIVTVLWSIILIPMGIATIEMSKSYFSKKEKPWYDK	2000650
OperonNumber-3	WP_009730720.1	NZ_KB373321.1	-	127	1901124	1901504		Aca_protein|HTH_36=PF13730.9;RepA_N=PF06970.14					MKYLSNLSEIPEFSSAATDSRQFFIPRPIIDNPQFNDLKSSGIFLYMLLLNRLRGAVDFELKGYDENGNTFVCYPVEELMEALQAGKSKVISLKKKLKNHGLIEEVHQESNLPNRIYLTDEILKYY	2000650
OperonNumber-3	WP_009730721.1	NZ_KB373321.1	-	91	1901531	1901803	AcrCatalog|cluster_1998						MTENRFAQVKQTFQSTPKREKIPSSRKQNQEARKSPESYNKKQRFPFSLHHNVRYDMLDALVEYHGEKSASSYIENLIIREWEKMERKKK	2000650
							aca count	3
Aca12
AcaHMM Output
Contig	Protein ID	Start Location	End Location	Strand	Contig Length (nt)	Aca HMM ID	Aca-like Protein Coverage	Aca HMM Evalue	Protein Length (aa)
NZ_JATR01000018.1	WP_033584913.1	14708	15445	+	15747	aca11	0.911765	2.2e-23	246
NZ_JATR01000013.1	WP_033584002.1	21153	21332	-	213040	aca11	0.823529	4.1e-19	60
NZ_JATR01000020.1	WP_033585139.1	26326	26505	-	60096	aca11	0.808824	1.4e-18	60
NZ_JATR01000020.1	WP_231458942.1	25308	25703	+	60096	aca11	0.75	2.4e-16	132
NZ_JATR01000026.1	WP_000241003.1	2826	3041	-	56918	aca11	0.838235	2.2e-12	72
NZ_JATR01000020.1	WP_231458942.1	25308	25703	+	60096	aca12	0.908451	3.7e-34	132
NZ_JATR01000025.1	WP_017771665.1	97326	97619	+	171751	aca12	0.633803	1.4e-13	98
NZ_JATR01000015.1	WP_033584803.1	190059	190556	-	192334	aca2	0.746032	1e-15	166
NZ_JATR01000020.1	WP_033585088.1	4345	4683	+	60096	aca2	0.611111	1.6e-14	113
NZ_JATR01000010.1	WP_033583917.1	24559	25299	-	35081	aca2	0.825397	2.6e-14	247
NZ_JATR01000027.1	WP_033585812.1	22438	22791	-	23279	aca2	0.666667	5.4e-13	118
NZ_JATR01000010.1	WP_033583917.1	24559	25299	-	35081	aca3	0.69697	1.2e-16	247
NZ_JATR01000015.1	WP_033584803.1	190059	190556	-	192334	aca3	0.707071	6.5e-12	166
NZ_JATR01000015.1	WP_033584803.1	190059	190556	-	192334	aca6	0.838384	2.8e-22	166
NZ_JATR01000010.1	WP_033583917.1	24559	25299	-	35081	aca6	0.616162	4.6e-20	247
NZ_JATR01000025.1	WP_017771665.1	97326	97619	+	171751	aca6	0.888889	2e-19	98
NZ_JATR01000024.1	WP_033585569.1	5459	5665	-	9018	aca6	0.606061	5.8e-16	69
NZ_JATR01000025.1	WP_033585721.1	124178	124861	+	171751	aca6	0.848485	5.8e-16	228
NZ_JATR01000020.1	WP_033585088.1	4345	4683	+	60096	aca6	0.606061	8.3e-15	113
NZ_JATR01000025.1	WP_033585734.1	144674	144898	+	171751	aca6	0.616162	2.1e-14	75
NZ_JATR01000027.1	WP_033585812.1	22438	22791	-	23279	aca6	0.606061	1.8e-13	118
NZ_JATR01000025.1	WP_033585717.1	122677	123153	+	171751	aca6	0.656566	3.3e-12	159
NZ_JATR01000014.1	WP_033584559.1	234590	234784	+	244473	aca7	0.847222	1.1e-19	65
NZ_JATR01000003.1	WP_225904035.1	82664	82960	+	89375	aca7	0.861111	1.4e-17	99
NZ_JATR01000025.1	WP_001041097.1	163596	163820	-	171751	aca7	0.875	1.7e-17	75
NZ_JATR01000028.1	WP_001082470.1	21557	21751	-	27393	aca7	0.833333	1.5e-16	65
NZ_JATR01000014.1	WP_001107496.1	204163	204372	+	244473	aca7	0.833333	8.6e-15	70
NZ_JATR01000010.1	WP_033583917.1	24559	25299	-	35081	aca7	0.902778	2e-11	247
NZ_JATR01000025.1	WP_033585721.1	124178	124861	+	171751	aca9	0.625	3.7e-15	228
NZ_JATR01000010.1	WP_033583917.1	24559	25299	-	35081	aca9	0.683824	3.8e-15	247
								aca count	18
GBA Output
Operon Number	Protein ID	Contig ID	Strand	Protein Length (aa)	Start	End	Acr Homolog	Potential Aca	AcaHMM HIT	Pfam	Complete CRISPR-Cas and STSS	Operon in Prophage	Protein Sequence	Contig Length (nt)
OperonNumber-1	WP_033584556.1	NZ_JATR01000014.1	+	110	234254	234583	AcrCatalog|cluster_46955						MRKMDEMDRAIQLRSEEWGYKTALFGLCGWTVFNIYQSITKGIELEMLPCLILCLSISVQGFTQIAIKQKMVDGDEDFKEPNKLVQGVILMVVILIVVLAIGIYCFQKD	244473
OperonNumber-1	WP_033584559.1	NZ_JATR01000014.1	+	65	234590	234784		Aca_protein|HTH_11=PF08279.15;HTH_19=PF12844.10;HTH_25=PF13413.9;HTH_26=PF13443.9;HTH_31=PF13560.9;HTH_37=PF13744.9;HTH_38=PF13936.9;HTH_3=PF01381.25;HTH_8=PF02954.22;MqsA_antitoxin=PF15731.8;Sigma70_r4_2=PF08281.15;Sigma70_r4=PF04545.19;Xre-like-HTH=PF20432.1	aca7				MKNNIKQLRKSEGLRQEDMAKILGVSRQTIIAIENDKYNPTLELAMKIARLLQLHVEEIFILED	244473
OperonNumber-2	WP_006151642.1	NZ_JATR01000015.1	+	91	62672	62944	AcrCatalog|cluster_1998						MTENRFAQVKQTFQSTPKREKPPLSRKQNQEARKSPESYNKKQRYPFSLHHNVRYDMLDALVEYHGEKSASSYLENLIIREWEKMERKKK	192334
OperonNumber-2	WP_006151485.1	NZ_JATR01000015.1	+	127	62971	63351		Aca_protein|HTH_36=PF13730.9;RepA_N=PF06970.14					MKYLSNLSDIPEFSSAAIDSGQIVIPRPIVDNPQFNDLKSSGIFLYMLLLNRLRAAVDFELKGYDENGNTFVCYPIEELMEALQSGKSKVISLKKKLKNHGLIEEVRQGSNLPNRIYLTDEILKYY	192334
OperonNumber-2	WP_006152272.1	NZ_JATR01000015.1	+	110	63369	63698							MMIFIDIKRLVQLFFIFIGAIAIYVFYKTFGLSTVFIIVLGLAVLKFAPAFLPVVLLLYLGLHFTGGFSFIADGIVTVLWSIILIPMGIATIEMSKSYLSKKEKPWYDK	192334
OperonNumber-3	WP_197018564.1	NZ_JATR01000020.1	+	110	24739	25068				PF07410.14|Phage_Gp111|4e-17|No_clan		NZ_JATR01000020.1:585-28679	MTLAWEIAKRGAKRFGGSTVEYIAEAMKIAWGIVKSEQEETEHYNLKQWHAVEAKMRQAGKYGYANMLGEAKEVHFNEVMHKAGAYYGIEVIADGSNYGTYYISEKIWG	60096
OperonNumber-3	WP_033585134.1	NZ_JATR01000020.1	+	70	25082	25291	AcrIIA31					NZ_JATR01000020.1:585-28679	MVTEEQLKEVLVGIYETEYKDEQTFEEYADGWDFWIDKDGDILIEGRGMKPIDGVQKVGHVDNGVIYAY	60096
OperonNumber-3	WP_231458942.1	NZ_JATR01000020.1	+	132	25308	25703		Aca_protein|HTH_26=PF13443.9	aca11;aca12			NZ_JATR01000020.1:585-28679	MVLMNKAISAYRLAKEIGIQESSISLLRNGKKDLDKLSLEVAMRVQAWIDAGNYSFSYDYSELIEKLEADIEKGLADEYIYIVRGGYNEVMEKCMIIDYYYDPEEIAEGDIAEKVLTSSALAEMEKDNEIF	60096
							aca count	3
