# Supplementary material for: AcaFinder: Genome Mining for Anti-CRISPR-Associated Genes
Source: mSystems. 2022 Nov 22;7(6):e00817-22. doi: 10.1128/msystems.00817-22 (PMC9765179; doi:10.1128/msystems.00817-22)
Supplement: TABLE S4 [file msystems.00817-22-s0006.xlsx]

## Sheet: Sheet2
Table S4: Aca associated Acrs from literature
Aca Name	Assocated Acrs	Publication Reference
Aca1	AcrIF1	PMID: 23242138
Aca1	AcrIF2	PMID: 23242138,PMID: 33544853
Aca1	AcrIF3	PMID: 23242138
Aca1	AcrIF4	PMID: 23242138
Aca1	AcrIF5	PMID: 23242138
Aca1	AcrIF6	PMID: 27573108
Aca1	AcrIF7	PMID: 27573108
Aca1	AcrIE1	PMID: 30190308
Aca1	AcrIE2	PMID: 30190308
Aca1	AcrIE3	PMID: 30190308
Aca1	AcrIE4	PMID: 30190308
Aca1	AcrIE5	PMID: 30190308
Aca1	AcrIE6	PMID: 30190308
Aca1	AcrIE7	PMID: 30190308
Aca1	AcrIE4-IF7	PMID: 30190308
Aca1	AcrIF11	PMID: 30190308
Aca1	AcrIC3	PMID: 33544853
Aca1	AcrIC4	PMID: 33544853
Aca1	AcrIC5	PMID: 33544853
Aca1	AcrIC7	PMID: 33544853
Aca1	AcrVIA1(lwa)	PMID: 32348779
Aca1	AcrVIA2	PMID: 32348779
Aca2	AcrVIA3	PMID: 32348779
Aca2	AcrIF6	PMID: 27573108
Aca2	AcrIF8	PMID: 27573108
Aca2	AcrIF9	PMID: 27573108
Aca2	AcrIF10	PMID: 27573108
Aca2	AcrIIC2	PMID: 27984730
Aca2	AcrIIC1	PMID: 27984730
Aca2	AcrIIC5	PMID: 30514786
Aca2	AcrIIC4	PMID: 30514786
Aca3	AcrVIA5	PMID: 32348779
Aca3	AcrIIC1	PMID: 27984730
Aca3	AcrIIC2	PMID: 27984730
Aca3	AcrIIC3	PMID: 27984730
Aca4	AcrIF11	PMID: 30190308
Aca4	AcrIF12	PMID: 30190308
Aca4	AcrIC6	PMID: 33544853
Aca4	AcrIC7	PMID: 33544853
Aca4	AcrIC8	PMID: 33544853
Aca5	AcrIF11	PMID: 30190308
Aca5	AcrIE8	PMID: 33159058
Aca5	AcrIF15	PMID: 33159058
Aca5	AcrIF18	PMID: 33159058
Aca5	AcrIF16	PMID: 33159058
Aca5	AcrIF19	PMID: 33159058
Aca5	AcrIF21	PMID: 33159058
Aca5	AcrIF17	PMID: 33159058
Aca5	AcrIF20	PMID: 33159058
Aca5	AcrIF22	PMID: 33159058
Aca6	AcrIF11	PMID: 30190308
Aca7	AcrIF11	PMID: 30190308
Aca8	AcrID1	PMID: 29507349, PMID: 31506266
Aca9	AcrIF22	PMID: 33159058
Aca9	AcrIF23	PMID: 33159058
Aca10	AcrIC6	PMID: 33544853
Aca10	AcrIC7	PMID: 33544853
Aca11	AcrIIA25	PMID: 35188577
Aca11	AcrIIA3	PMID: 35188577
Aca11	AcrIIA26	PMID: 35188577
Aca11	AcrIIA27	PMID: 35188577
Aca11	AcrIIA28	PMID: 35188577
Aca11	AcrIIA29	PMID: 35188577
Aca11	AcrIIA30	PMID: 35188577
Aca12	AcrIIA30	PMID: 35188577
Aca12	AcrIIA31	PMID: 35188577
