# Supplementary material for: AcaFinder: Genome Mining for Anti-CRISPR-Associated Genes
Source: mSystems. 2022 Nov 22;7(6):e00817-22. doi: 10.1128/msystems.00817-22 (PMC9765179; doi:10.1128/msystems.00817-22)
Supplement: TABLE S5 [file msystems.00817-22-s0007.xlsx]

## Sheet: 1422 predicted Aca Cluster Rep
Table S5: 1422 predicted high quality Aca
Contig	location	Linage-k-p-c-o-f-g-s	Aca|HTH_PfamProfiles_of_cluster	AcaHMM_hits	length	Associated_known_Acrs	protein_seq	Cluster_members
NC_000913.3	2562111-2562527	Bacteria;Proteobacteria;Gammaproteobacteria;Enterobacterales;Enterobacteriaceae;Escherichia;Escherichia coli	Aca_protein|HTH_7=PF02796.18		416		MEGELIENNGLDIYDTSETPKKRGRPAKYNEKIATQIVLLVSEGYSLRKISMMPGMPSHRQMMRWQLEHMDFREGIAWMSWLWCAEAGRRAVEIIDEVDINAEDGPKQLRKAEAKAKALLAAAKLNSLKHSPFGDDKQ*	NZ_CP010445.1:3360249-3360665 NZ_CP011320.1:2559351-2559767 NZ_CP026348.1:2562111-2562527 NZ_CP026356.1:2562111-2562527 NZ_CP026358.1:2562111-2562527 NZ_CP037857.1:2555132-2555548 NZ_CP042843.1:3270702-3271118 NZ_CP042845.1:3265589-3266005 NZ_CP025268.1:2566137-2566553 NZ_CP030240.1:122029-122445 NZ_CP008801.1:2538633-2539049 NZ_CP042844.1:3265821-3266237 NZ_CP011495.1:3802791-3803207 NZ_CP028702…
NC_004088.1	3598579-3598941	Bacteria;Proteobacteria;Gammaproteobacteria;Enterobacterales;Yersiniaceae;Yersinia;Yersinia pestis	Aca_protein|HTH_19=PF12844.10;HTH_23=PF13384.9;HTH_31=PF13560.9;HTH_3=PF01381.25		362		MAKLQYIHDEAGKPQFVVLPVAEYQQLISNAKYEDIPYVADNDDDQTIPNEVVQIMVNDGVSLLAAWRIYRGFSQYEIAELLGTTQSAVSQWEAVDSRPQKKTREKLAAIYKCRAAQMIL*	NC_017168.1:1216170-1216532 NZ_CP006748.1:1869475-1869837 NC_020260.1:833216-833596 NZ_CP016931.1:3862863-3863225 NZ_CP009769.1:379599-379970 NZ_CP033713.1:2688722-2689084 NZ_LR134335.1:3545324-3545686 NC_017265.1:938427-938789 NZ_LR134306.1:1216546-1216908 NZ_CP008943.1:2790480-2790842 NZ_CP031780.1:2703973-2704335 NZ_CP031101.1:3565799-3566203 NZ_CP019708.1:2670887-2671249 NZ_CP009935.1:585019-…
NC_002737.2	1218448-1218702	Bacteria;Firmicutes;Bacilli;Lactobacillales;Streptococcaceae;Streptococcus;Streptococcus pyogenes	Aca_protein|HTH_12=PF08461.13;HTH_20=PF12840.10;HTH_24=PF13412.9;HTH_34=PF13601.9;MarR_2=PF12802.10		254		MSNADEWRVYPEELARRCKDSESAIRSQLKALENAKYIRTYRKSFGGRYGTEAYRFCSDRKISDEAFNTLKAEQDLELEKIANT*	NZ_CP029694.1:737017-737271 NZ_LS483340.1:639505-639759 NZ_CP033336.1:661462-661716 NZ_CP011414.1:1116811-1117065 NZ_CP033621.1:1515495-1515749 NZ_CP040997.1:397911-398165 NZ_LR134314.1:602615-602869 NC_021900.1:1377713-1377970 uvig_395872:26064-26321 NZ_CP020082.1:533634-533888 uvig_74926:17680-17934 NZ_CP007041.1:728982-729236 NZ_CP020027.1:1509444-1509722 NZ_LS483327.1:1462264-1462542 NZ_CP022…
NC_002737.2	1219579-1219791	Bacteria;Firmicutes;Bacilli;Lactobacillales;Streptococcaceae;Streptococcus;Streptococcus pyogenes	Aca_protein|CENP-B_N=PF04218.16;HTH_19=PF12844.10;HTH_23=PF13384.9;HTH_26=PF13443.9;HTH_31=PF13560.9;HTH_37=PF13744.9;HTH_38=PF13936.9;HTH_3=PF01381.25;Phage_CII=PF05269.14;Phage_CI_repr=PF07022.16;YdaS_antitoxin=PF15943.8		212		MVTIAELRAKHNKMSQRELAKELGVTQTSISNWEKDQTKISGEYLISLALFFDVSTDDILGINKQATQKF*	NZ_CP028148.1:1273735-1273947 NZ_LS483389.1:632848-633060 NZ_AP012335.1:1117110-1117322 NZ_CP035443.1:640706-640918 NC_017596.1:1154550-1154762 NZ_CP032700.1:633577-633789 NZ_CP040997.1:399042-399254 NZ_CP007537.1:662452-662664 NZ_CP033815.1:207442-207654 NZ_LS483351.1:517808-518020 NZ_LS483357.1:626603-626815 NZ_CP011415.1:1117942-1118154 NZ_CP007560.1:1289987-1290199 NZ_LN831034.1:1253736-12539…
NC_003919.1	1216890-1217132	Bacteria;Proteobacteria;Gammaproteobacteria;Xanthomonadales;Xanthomonadaceae;Xanthomonas;Xanthomonas citri	Aca_protein|HTH_8=PF02954.22		242		MAFAYYEKGATVLLLTNVEASMLLQVMRRVGGDPQKTARKHADAIAEALLEAAVEQADHDITKSGNSVALNFHAPKGDAS*	NZ_CP009019.1:1216900-1217142 NZ_CP009022.1:1216890-1217132 NZ_CP023661.1:1216918-1217160 NC_003919.1:1216890-1217132 NZ_CP008995.1:1216890-1217132 NZ_CP008998.1:1216892-1217134 NZ_CP008989.1:1216888-1217130 NZ_CP009016.1:1216899-1217141 NZ_CP023662.1:1216933-1217175 NZ_CP009001.1:1216895-1217137 NC_020800.1:1220779-1221021 NZ_CP009004.1:1216900-1217142 NZ_CP009007.1:1216881-1217123 NZ_CP009010.1…
NC_004557.1	2053689-2053922	Bacteria;Firmicutes;Clostridia;Clostridiales;Clostridiaceae;Clostridium;Clostridium tetani	Aca_protein|HTH_19=PF12844.10;HTH_25=PF13413.9;HTH_26=PF13443.9;HTH_31=PF13560.9;HTH_37=PF13744.9;HTH_3=PF01381.25		233		MKRLVLRVQKLKTKIRELRREFNMKQEELAKLVGVRRETIVHLENERYNPSLKLGMDIAKVFGKSVEEVFEFIEVDE*	NZ_CP024107.1:3918458-3918655 NZ_CP024113.1:3943567-3943764 NC_009674.1:3770110-3770307 NC_010418.1:160792-161004 NC_017299.1:2181095-2181322 NZ_CP013707.1:2119360-2119587 NZ_HF545617.1:313658-313864 NZ_CP024098.1:3914405-3914602 NZ_CP014152.1:44455-44727 NZ_CP013683.1:2346567-2346794 NZ_CP013700.1:160623-160835 NZ_CP011391.1:481007-481225 NZ_CP013246.1:570168-570395 NZ_CP013681.1:1709882-1710109…
NC_006300.1	954476-954790	Bacteria;Proteobacteria;Gammaproteobacteria;Pasteurellales;Pasteurellaceae;Basfia;[Mannheimia] succiniciproducens	Aca_protein|HTH_23=PF13384.9;HTH_28=PF13518.9;HTH_29=PF13551.9;HTH_Tnp_1=PF01527.23;HTH_Tnp_ISL3=PF13542.9;LZ_Tnp_IS481=PF13011.9		314		MRRTFSAEYKAEAVKLVIERGYSVSQACRELGVGETALRRWISQVQAEQQGYVLAGSKPISPEQQRIRELENRIKELEEDKAILKKATAILMSLENKNTKSLRR*	NZ_CP009158.1:1938978-1939301 NC_011852.1:1660663-1660986 NC_015460.1:440364-440606 NC_006300.1:954476-954790 NZ_CP018032.1:471993-472316 NC_015460.1:2543649-2543891 NZ_CP020085.1:907911-908234 NZ_CP021644.1:2241645-2241968 NZ_CP015099.1:643960-644283 NZ_CP018034.1:2238171-2238494
NC_002695.2	2597979-2598245	Bacteria;Proteobacteria;Gammaproteobacteria;Enterobacterales;Enterobacteriaceae;Escherichia;Escherichia coli	Aca_protein|HTH_20=PF12840.10;HTH_24=PF13412.9;HTH_IclR=PF09339.13;MarR_2=PF12802.10;MarR=PF01047.25		266		MTILDYIATHPGCSGGEIAAALNTPTTAINAELRRLWRGGLVIRTNRSTGGRARKTGGQASYHVNPMPFGCSNPLTHMFNQLLKEARA*	NZ_CP013185.1:2070329-2070574 NZ_CP015843.2:2629092-2629358 NZ_CP009106.2:3317815-3318081 NZ_CP022407.1:556826-557092 NZ_CP024232.1:3300167-3300433 NZ_CP027597.1:5211667-5211912 NZ_AP018796.1:3351303-3351548 NZ_CP028110.1:4506605-4506871 uvig_175069:32225-32491 NZ_CP020116.1:2843554-2843820 NZ_CP027544.1:5348285-5348530 uvig_530393:3628-3873 NZ_CP025892.1:2424841-2425086 uvig_579775:3796-4062 NZ_…
NC_003143.1	2555162-2555608	Bacteria;Proteobacteria;Gammaproteobacteria;Enterobacterales;Yersiniaceae;Yersinia;Yersinia pestis	Aca_protein|HTH_19=PF12844.10;HTH_26=PF13443.9;HTH_31=PF13560.9;HTH_3=PF01381.25;Phage_CI_repr=PF07022.16		446		MGNNEHEVMADKQRAERIKKVILEHSTYEELAEKTGISVSTLVRIASGKTEPKFSDIIQIAKITGADLNTLAYGYALDVKEEATERKLITSADGYTDEETTNAHNFIVWNIRTLEKQDILALARQVSALSSYTYSTKMFMKKAVSGEE*	NZ_CP025401.1:1600013-1600459 NZ_CP024275.1:1685481-1685927 NZ_CP025401.1:1609369-1609815 NZ_CP032194.1:732602-733048 NZ_CP009973.1:372424-372870 NZ_CP009840.1:329675-330121 NZ_CP009492.1:4222400-4222846 NC_003143.1:2555162-2555608 NZ_CP032194.1:721932-722378 uvig_578696:11180-11626 NZ_CP009723.1:1373907-1374353 NZ_CP009492.1:4231141-4231587 NZ_CP016273.1:2197506-2197952 NC_017168.1:3206804-32072…
NC_003116.1	1160845-1161222	Bacteria;Proteobacteria;Betaproteobacteria;Neisseriales;Neisseriaceae;Neisseria;Neisseria meningitidis	Aca_protein|HTH_19=PF12844.10;HTH_31=PF13560.9;HTH_3=PF01381.25		377		MISKSLFGNRLKEKRKFLGLTQAQAAEKAGIERETWGKYERGVFMPSGDVLLSFLNMGIDVSSLFAAEQGIRPSENSEISKEESELLGYYRQASDNGKFVILSVAKGAEKKAAENTQVSATHKTA*	NZ_CP012393.1:986787-987164 NZ_CP020401.2:1770308-1770685 NZ_CP016671.1:549093-549470 NZ_CP016652.1:877330-877707 NZ_CP016666.1:1364536-1364913 NZ_CP016649.1:86591-86968 NZ_CP017257.1:1290900-1291277 NZ_CP031335.1:1714638-1715015 NZ_CP016683.1:107081-107458 NC_017517.1:1065170-1065547 NZ_CP016678.1:1085798-1086175 NZ_CP020423.2:1943564-1943941 NZ_CP031326.1:2016436-2016813 NZ_LR134522.1:634298-63…
NC_009089.1	1096282-1096479	Bacteria;Firmicutes;Clostridia;Clostridiales;Peptostreptococcaceae;Clostridioides;Clostridioides difficile	Aca_protein|HTH_19=PF12844.10;HTH_26=PF13443.9;HTH_31=PF13560.9;HTH_37=PF13744.9;HTH_3=PF01381.25		197		MAINDNINKILKDRDLKAWKLAKEIGVDSGNLYAILRGENKNPTIDTLIKIADYLDVTLDELVGR*	NZ_LN614756.1:1101561-1101758 NZ_CP016318.1:1101561-1101758 NZ_CP019858.1:1730622-1730819 NZ_CP019858.1:1157214-1157411 NZ_CP020379.1:1289186-1289383 NZ_CP012323.1:3674989-3675186 uvig_294262:14552-14749 uvig_292773:92-289 uvig_292767:13126-13323 NZ_CP020380.1:1289179-1289376 NZ_CP029154.1:3068834-3069031 uvig_121043:4608-4805 NZ_CP016106.1:2773037-2773234 NZ_CP010905.2:1080905-1081102 NZ_CP01232…
NC_009089.1	603579-603809	Bacteria;Firmicutes;Clostridia;Clostridiales;Peptostreptococcaceae;Clostridioides;Clostridioides difficile	Aca_protein|HTH_16=PF12645.10		230		MRKEYSRIPFPMIVRACDGDTEAINQILHHYRGYITKRSLRLMKDEYGNQSMVVDEVLRGRMETRLITKILSFEIE*	NC_016630.1:1249215-1249445 NZ_LN614756.1:608874-609104 NC_009089.1:603579-603809 NZ_CP035438.1:285653-285883 NZ_CP040804.1:400950-401180 NZ_CP011538.1:585590-585820 NZ_CP016318.1:608874-609104 NZ_CP026341.1:631119-631349
NC_011294.1	1112793-1113092	Bacteria;Proteobacteria;Gammaproteobacteria;Enterobacterales;Enterobacteriaceae;Salmonella;Salmonella enterica	Aca_protein|HTH_23=PF13384.9;HTH_28=PF13518.9;HTH_Tnp_1=PF01527.23;HTH_Tnp_ISL3=PF13542.9		299		MTKPASTTKKPRKQHTPEFRQEAMKLAERIGVAAAARELNLYESQLYNWRSKQQNQLSSSEREQEMSAEIARLKRQLAERDEELAIIQKAATYFAKRLK*	NZ_CP027355.1:323382-323681 NZ_CP007282.2:1112793-1113092 NZ_CP007245.1:1110003-1110302 NZ_CP026052.1:1862409-1862708 NZ_CP032387.1:4118970-4119269 NZ_CP007249.2:1113060-1113359 NC_022221.1:1867430-1867729 NZ_CP007292.1:1112793-1113092 NZ_CP007329.2:1113038-1113337 NZ_CP007262.1:1112820-1113119 NZ_CP007254.1:1108997-1109296 NZ_CP008928.1:4096099-4096398 NZ_CP013097.1:1109429-1109728 NZ_CP007528.1…
NC_006347.1	2415449-2415772	Bacteria;Bacteroidetes;Bacteroidia;Bacteroidales;Bacteroidaceae;Bacteroides;Bacteroides fragilis	Aca_protein|HTH_17=PF12728.10		323		MYIDNYEFKDWMQKLLDKLEEVGKDVKSLQTNPEVMPGDKLLDNQDLCLLFKVSTRTLQRLRSKKLLPFMMISGKAYYRASDVREFIKKRFDVGTLRKFEKEHGTDK*	uvig_146064:33716-34048 NZ_CP036542.1:3956896-3957219 NC_015160.1:2394798-2395130 NZ_CP036539.1:565766-566098 NZ_CP036555.1:4809796-4810122 NZ_CP012706.1:3008544-3008870 uvig_504524:1396-1722 NZ_CP011531.1:1986782-1987114 NZ_AP019729.1:5135184-5135516 NZ_CP036546.1:1782984-1783307 NZ_LR215978.1:2380343-2380675 NZ_CP015401.2:3904319-3904651 NZ_CP036553.1:483156-483488 NZ_LT906459.1:2394748-2395080…
NC_010610.1	763466-763780	Bacteria;Firmicutes;Bacilli;Lactobacillales;Lactobacillaceae;Lactobacillus;Lactobacillus fermentum	Aca_protein|HTH_19=PF12844.10;HTH_26=PF13443.9;HTH_31=PF13560.9;HTH_38=PF13936.9;HTH_3=PF01381.25;Phage_CI_repr=PF07022.16		314		MNIGERIAQLRKSRSMSQFQLAKTLNIATSTLGMYETNKRKPNMEMLEKLADFFGVSVDFLLGRPEKDDLKTADLADDDTIFTYKGQPLSDDDKEIIRRLMNGK*	NZ_CP019030.1:378964-379305 NC_018641.1:1253624-1253962 NC_017474.1:1247284-1247622 ivig_853:7557-7877 NZ_CP044354.1:545455-545769 NC_010610.1:763466-763780 uvig_387196:21052-21363 NC_017465.1:764068-764382 NZ_LT630287.1:1709617-1709931 uvig_253053:27626-27937 NZ_CP038153.1:1253638-1253976 uvig_395866:7218-7535 NC_010999.1:1255303-1255641
NC_011837.1	930999-931157	Bacteria;Firmicutes;Clostridia;Clostridiales;Clostridiaceae;Clostridium;Clostridium kluyveri	Aca_protein|HTH_38=PF13936.9;HTH_7=PF02796.18;HTH_Tnp_ISL3=PF13542.9		158		MLNKSKRYTEDFKNTIVELYKSGKSLSELNSEYGTSKSTINHGLKINTYTDR*	NC_013517.1:3297403-3297702 NZ_CP013701.1:1224331-1224534 NZ_CP018335.1:2891202-2891480 NZ_CP013242.1:2281986-2282333 NZ_CP027780.1:1224331-1224534 NC_009706.1:931125-931283 NC_011837.1:930999-931157 NZ_CP032416.1:2602412-2602687 NC_014964.1:300115-300390 NC_010320.1:790620-790895 NC_014538.1:2123687-2123962 NC_010321.1:304698-304973
NC_012891.1	1600908-1601159	Bacteria;Firmicutes;Bacilli;Lactobacillales;Streptococcaceae;Streptococcus;Streptococcus dysgalactiae	Aca_protein|HTH_17=PF12728.10		251		MDNILLSLSDWIKEIIEKTVNRLVQMKLDELNAELWTREKVAERLGMSPGTFDKYYRHDKNFPKELPGVRWKKAEIIAWLNNK*	NC_008024.1:807660-807911 NZ_LS483307.1:1388377-1388628 NZ_LS483335.1:1388377-1388628 NZ_LS483399.1:1285520-1285771 uvig_591422:12251-12592 NZ_LS483391.1:1454620-1454871 NZ_LR590483.1:1302325-1302576 NZ_CP020027.1:727375-727626 NZ_CP007041.1:549338-549589 NZ_CP011414.1:1256745-1256996 NZ_LS483318.1:429246-429497 NZ_LS483357.1:1072132-1072383 NZ_LS483347.1:582368-582619 NZ_LS483330.1:565498-565749…
NC_012891.1	2060037-2060375	Bacteria;Firmicutes;Bacilli;Lactobacillales;Streptococcaceae;Streptococcus;Streptococcus dysgalactiae	Aca_protein|HTH_17=PF12728.10		338		MAAMVTSKTITEAAERAGIGRVTAHKYLKDITFKRAFRRYRSELMQQTTALLQSASIEAVEVLREIALDKSISPYARQQSAQTILNAAYKAHELDDIVEMVEELEARFEDGQ*	NZ_CP031630.1:1793478-1793861 NZ_CP031633.1:1802033-1802416 NZ_LS483394.1:1735569-1735907 NC_007296.2:1848207-1848590 NZ_CP023769.1:1803376-1803759 NZ_CP033336.1:1761041-1761379 NC_017567.1:2112977-2113315 NC_012891.1:2060037-2060375 NZ_LR590625.1:2057392-2057775 NZ_CP008921.1:2224647-2225021 NZ_CP031636.1:1772735-1773118 NZ_LS483363.1:2123179-2123562 NC_008022.1:1878782-1879165 NZ_LR594048.1:214…
NC_013353.1	3169590-3170012	Bacteria;Proteobacteria;Gammaproteobacteria;Enterobacterales;Enterobacteriaceae;Escherichia;Escherichia coli	Aca_protein|HTH_AsnC-type=PF13404.9;Phage_antitermQ=PF06530.15		422		MRNIQQVLERWGGWAASEGGSVYFPPVAAGFKNLLPATQSGRLKCSDNDGLIINSAMSCLKKKDPYLCTLLEWHYVQAMPVRAMGEKLGVSHTHVLKRLQAAEGFIDGCLAMLDVVLEMDQSVQSKPQAIRTLRRSCSAA*	NZ_CP018970.1:3503107-3503529 NZ_CP041359.1:5280789-5281211 NZ_CP024141.1:1264813-1265235 NZ_CP042250.1:3762577-3762999 NC_013941.1:3186983-3187405 NZ_CP024650.2:2757729-2758151 NZ_CP022393.1:4456307-4456729 NZ_CP040390.1:1356073-1356495 NZ_CP025716.1:2725912-2726334 ivig_4430:15853-16275 uvig_429694:16546-16968 NZ_CP007594.1:2978427-2978849 NZ_CP032145.1:2937889-2938311 NZ_CP010132.1:4513563-451…
NC_013364.1	2639790-2640212	Bacteria;Proteobacteria;Gammaproteobacteria;Enterobacterales;Enterobacteriaceae;Escherichia;Escherichia coli	Aca_protein|HTH_7=PF02796.18		422		MATEPKAGRPSDYMPEVADDICSLLSSGESLLKVCKRPGMPDKSTVFRWLAKHEDFRDKYAKATEARADSIFEEIFEIADNAIPDAAEVAKARLRVDTRKWALARMNPRKYGDKVTNELVGKDGGAIQIETSPMSTLFGK*	NZ_CP022229.3:472793-473215 NZ_AP018802.1:2519866-2520288 uvig_235876:17946-18368 NZ_CP020516.1:1534334-1534756 NZ_CP029692.1:2561870-2562292 uvig_589838:2157-2579 NC_011993.1:1019012-1019434 NZ_CP042942.1:4151211-4151633 uvig_369591:16625-17047 NZ_CP027573.1:5222115-5222537 NZ_CP028589.2:1519687-1520109 NZ_AP019761.1:2524696-2525118 uvig_579915:25928-26350 uvig_301958:16171-16593 NZ_CP020495.1:1…
NC_017482.1	1107194-1107424	Bacteria;Firmicutes;Bacilli;Lactobacillales;Lactobacillaceae;Lactobacillus;Lactobacillus rhamnosus	Aca_protein|HTH_17=PF12728.10		230		MEQGFTLIDPTKPQRTRKPFKPKVYWTPKDVMAHYQVSAATVSRWKKKGAPFVGPGKTQRVEPEKMERWFARQQGV*	NZ_CP031785.1:1193961-1194182 NC_021723.1:1031501-1031731 NC_017474.1:1249343-1249564 uvig_114331:36173-36394 NZ_CP031290.1:1110489-1110719 ivig_2376:8006-8236 uvig_123472:27413-27634 uvig_116479:42865-43095 NZ_CP016823.1:754584-754814 ivig_4080:2515-2736 NZ_CP025428.1:1109648-1109878 NZ_CP044228.1:353463-353693 NZ_CP012148.1:1208421-1208642 NZ_CP038153.1:1255697-1255918 NZ_CP040780.1:1557002-155…
NC_017482.1	1111361-1111552	Bacteria;Firmicutes;Bacilli;Lactobacillales;Lactobacillaceae;Lactobacillus;Lactobacillus rhamnosus	Aca_protein|HTH_19=PF12844.10;HTH_31=PF13560.9;HTH_3=PF01381.25		191		MSGNSYLKSVRKSIGLTQREFARKIKCSQSHWIKVEDGFSNPSIKLLKQIKKEFPDFDLNKLV*	NZ_CP044228.1:349334-349525 NZ_CP031290.1:1114656-1114847 NZ_CP021426.1:267722-267913 NZ_CP044506.1:1113026-1113217 NZ_LR698954.1:1114650-1114841 NZ_CP016823.1:758751-758942 NC_017482.1:1111361-1111552 NZ_CP025428.1:1113815-1114006 NC_013198.1:1114650-1114841
NC_017482.1	394779-395213	Bacteria;Firmicutes;Bacilli;Lactobacillales;Lactobacillaceae;Lactobacillus;Lactobacillus rhamnosus	Aca_protein|HTH_27=PF13463.9;HTH_34=PF13601.9;HTH_IclR=PF09339.13;MarR_2=PF12802.10;MarR=PF01047.25		434		MDSEPDELISRVNILARQIQHDLDLRLTPTRLNASNYYFILKLGSVDDMRQDTLFKKIHLNASNVTRRLAQLITLGLVTKEKAADDKRAWVISLTAEGRALVPRVSRIVAEYEAELTAKLAAADKVRFEQILDVLNKTKEDANR*	NZ_LR134331.1:392921-393355 NC_013198.1:395755-396189 NZ_CP025582.1:353838-354272 NZ_LS991421.1:384418-384852 NZ_CP017065.1:362845-363279 NZ_CP006690.1:362711-363145 NC_008526.1:317569-318003 NC_022112.1:361218-361652 NZ_CP041944.1:1456791-1457225 NC_017491.1:384516-384950 NZ_CP007122.1:187351-187785 NZ_CP021426.1:984059-984493 NZ_CP006804.1:2209372-2209806 NC_010999.1:335558-335992 NC_014334.2:3…
NC_002689.2	1393485-1393808	Archaea;Euryarchaeota;Thermoplasmata;Thermoplasmatales;Thermoplasmataceae;Thermoplasma;Thermoplasma volcanium	Aca_protein|HTH_24=PF13412.9;HTH_5=PF01022.23		323		MKEYSIFREIINDMDTLKRHISVINVLLREQPIGIIKLSQETGIPEHKIRYSLRILEQENIISPSREGAILTPDFIEHKEQIIADAEKVLEEATKIAEDVRKMLEKK*	NC_021592.1:1047049-1047372 NZ_LJCQ01000121.1:8532-8855 NC_002689.2:1393485-1393808 NZ_JYHS01000003.1:313205-313528 NZ_LKBG01000241.1:230-553 NZ_LT671858.1:1705951-1706280 NZ_CP015363.1:77722-78045 NZ_LT719092.1:1673356-1673685 NZ_LKBH01000065.1:43030-43353
NC_003912.7	1337098-1337304	Bacteria;Proteobacteria;Epsilonproteobacteria;Campylobacterales;Campylobacteraceae;Campylobacter;Campylobacter jejuni	Aca_protein|HTH_17=PF12728.10;Phage_AlpA=PF05930.15;Tn916-Xis=PF09035.13		206		MAKFGKIEKLLSTKEVAEYLGFTPLKIRKMRMRVNQNKFNFPKGIKIGSTFKYEKAEIDKWLQTCKVI*	NZ_CP011372.1:852330-852515 NC_022351.2:1259869-1260075 NC_022353.2:1259853-1260059 NZ_CP007751.1:1216557-1216763 NC_022362.2:1259483-1259689 NZ_CP044262.1:887707-887892 NZ_CP007774.1:784900-785085 NZ_CP010072.1:351258-351464 NZ_CP010301.1:1290444-1290650 NC_022352.2:1221314-1221520 NZ_CP014744.1:1256719-1256925 NZ_CP007749.1:1286890-1287096 NZ_CP037746.1:764287-764472 NZ_CP028909.1:1218196-12184…
NC_003912.7	506324-506551	Bacteria;Proteobacteria;Epsilonproteobacteria;Campylobacterales;Campylobacteraceae;Campylobacter;Campylobacter jejuni	Aca_protein|HTH_39=PF14090.9		227		MQITSKQQEKIVLELLLKNGIIDNFYCIDKRITTRLGAYIYNLRNKGYEIETVRNKETRNTFYILKSTPKIKKAG*	NC_022529.1:447778-448005 NZ_CP012212.1:872781-873008 NZ_CP007183.1:855361-855588 NZ_CP010462.1:1632037-1632264 NZ_CP012210.1:642017-642244 NZ_CP028372.1:469422-469649 NZ_CP010496.1:466469-466696 NZ_CP028910.1:880242-880469 NZ_CP025281.1:884876-885103 NZ_LR134498.1:250845-251072 NZ_CP008787.1:461973-462200 NZ_CP017871.1:920609-920836 NZ_CP032316.1:789723-789950 NZ_CP017033.1:497719-497946 NZ_CP01…
NC_006511.1	2516551-2516766	Bacteria;Proteobacteria;Gammaproteobacteria;Enterobacterales;Enterobacteriaceae;Salmonella;Salmonella enterica	Aca_protein|HTH_23=PF13384.9;HTH_3=PF01381.25;P22_Cro=PF14549.9;YdaS_antitoxin=PF15943.8		215		MTNKAIQKAVAIAGSQQKLASLCGVKQPTVWRWLHGGGIDAKYVAAIVKATGGRIKARELRPDLADLLAAS*	uvig_393554:3193-3420 uvig_439754:10582-10809 NZ_CP025461.1:2299546-2299773 NZ_CP027410.1:754334-754549 uvig_315925:3637-3864 uvig_110822:33347-33574 NZ_CP032393.1:4084218-4084433 NZ_CP032387.1:3510873-3511088 uvig_178747:10986-11201 NZ_CP040321.1:376463-376678 NZ_CP039579.1:376463-376678 NZ_LR025088.1:5044714-5044941 uvig_282655:9037-9264 NZ_CP041699.1:3720081-3720296 NC_021151.1:2708831-2709046…
NC_002976.3	1631925-1632353	Bacteria;Firmicutes;Bacilli;Bacillales;Staphylococcaceae;Staphylococcus;Staphylococcus epidermidis	Aca_protein|HTH_59=PF20038.2		428		MKKYIKKNSVSNFKRSDTNGMKWEPFQRFTKLHDLKNKHINFFKLRKSLTQVMTFKECEIIYQLPANTCVRDFKSGLMKAAEVRKSYTTYLLTTSEAMRLYENYHTERAHKDERHLYSGFDGKKMSEKEFIIKYGSQYEFIE*	NZ_LR027878.1:2251392-2251820 NZ_LR130515.1:2250010-2250438 NZ_CP007447.1:2255112-2255540 NZ_LS483304.1:1072097-1072519 NZ_CP030138.1:2252932-2253360 NZ_CP013943.1:1748164-1748592 NC_017331.1:2245054-2245482 NZ_CP018629.1:2260323-2260751 NC_022604.1:2244486-2244914 NZ_LR134536.1:1845141-1845569 NC_002976.3:1631925-1632353 NZ_CP015447.2:2241725-2242153 NZ_CP013957.1:2287530-2287958 NZ_LT571449.1:1…
NC_007606.1	1319801-1320073	Bacteria;Proteobacteria;Gammaproteobacteria;Enterobacterales;Enterobacteriaceae;Shigella;Shigella dysenteriae	Aca_protein|HTH_Tnp_IS1=PF12759.10		272		MASVNIHCPRCQSAQVYRHGQNPKGHDRFRCRDCHRVFQLTYTYEARKPGIKELITEMAFNGAGVRDTARTLKIGINTVIRTLKNSRQSE*	NZ_CP026784.1:2721899-2722171 NC_007606.1:1319801-1320073 NZ_CP023673.1:903311-903583 NZ_CP026780.1:3618252-3618524 NZ_CP037941.1:3249075-3249347 NZ_CP010184.1:107896-108168 NZ_CP024466.1:1564146-1564418 NZ_CP026774.1:259858-260130 NZ_CP024056.1:902245-902517 NZ_CP026774.1:803229-803501 NZ_CP027591.1:748255-748527 NZ_CP030787.2:993845-994117 NZ_CP026774.1:343432-343704 NZ_CP026878.1:1272487-12727…
NC_007296.2	1810888-1811088	Bacteria;Firmicutes;Bacilli;Lactobacillales;Streptococcaceae;Streptococcus;Streptococcus pyogenes	Aca_protein|HTH_19=PF12844.10;HTH_23=PF13384.9;HTH_31=PF13560.9;HTH_3=PF01381.25		200		MTVGDKIKTIRLNLGETMEEFGKRFGTSKGTVNNWEKGRNLPNRNSLLRIAQLANQTVSDFLAITD*	NZ_CP031622.1:1807416-1807616 NZ_CP031633.1:1764714-1764914 NZ_LS483337.1:96014-96214 NZ_CP008926.1:927800-928000 NZ_CP031619.1:1859984-1860184 NZ_CP033907.1:1832804-1833004 NZ_CP031637.1:1850379-1850579 NC_008022.1:1837962-1838162 NZ_CP031623.1:571105-571305 NZ_CP031627.1:1806364-1806564 NZ_CP035435.1:94140-94340 NZ_LS483386.1:1852808-1853008 NZ_CP033908.1:1832924-1833124 NZ_LS483332.1:1770456-1…
NC_007645.1	5800112-5800507	Bacteria;Proteobacteria;Gammaproteobacteria;Oceanospirillales;Hahellaceae;Hahella;Hahella chejuensis	Aca_protein|DUF6362=PF19889.2;HTH_23=PF13384.9;Sigma70_r4_2=PF08281.15		395		MSDWTLEHVADRFTDAAITAQRLPPVRVQGYANSWPAILRKPWENMGAEPVVKRLPPDPAAIDRMLETFRWVKWLTEDQRHLVWMRADGCPWKEVCAHFGMDRTTGWRRWKAALSTVAVRLNDPEERISFN*	NZ_CP022781.1:1400408-1400815 NC_011992.1:3436365-3436760 NZ_AP014569.1:742701-743117 NZ_CP022782.1:225830-226213 NZ_CP022115.1:937846-938235 NZ_CP016612.1:3577659-3578075 NZ_AP018724.1:1033815-1034210 NZ_CP022768.1:224683-225066 NZ_CP022755.1:266043-266426 NZ_CP039339.1:2836365-2836769 NZ_CP021762.1:3486852-3487235 NZ_CP025985.1:233107-233490 NZ_CP017311.1:956602-957000 NZ_CP012688.1:1905321-190…
NC_007946.1	2629317-2629610	Bacteria;Proteobacteria;Gammaproteobacteria;Enterobacterales;Enterobacteriaceae;Escherichia;Escherichia coli	Aca_protein|HTH_23=PF13384.9;Phage_CII=PF05269.14		293		MVRANKRNEALRIESALLNKIAMLGTEKTAEAVGVDKSQISRWKRDWIPKFSMLLAVLEWGVVDDDMARLARQVASILTNKKRPAATERSDQIQMEF*	NZ_CP016514.1:385587-385865 ivig_4422:9317-9595 NZ_CP036450.1:1615705-1615989 NZ_LS483481.1:3271974-3272252 uvig_317493:9771-10049 uvig_115398:9429-9707 uvig_175256:8834-9112 ivig_2513:9601-9879 NZ_CP044143.1:1496921-1497214 NZ_CP030281.1:1841716-1841994 uvig_371024:32115-32393 NZ_CP019903.1:2726836-2727129 ivig_2750:47262-47540 NZ_CP016628.1:1517646-1517924 NZ_CP020509.1:3084669-3084962 NZ_CP040…
NC_007777.1	1223521-1223715	Bacteria;Actinobacteria;Actinobacteria;Frankiales;Frankiaceae;Frankia;Frankia casuarinae	Aca_protein|AbiEi_4=PF13338.9;HTH_17=PF12728.10;HTH_31=PF13560.9;HTH_3=PF01381.25;Phage_AlpA=PF05930.15		194		MTKLLLTPAEAAELLGVGRTTIYELMNSGDIPSVRIGRARRIPAADLVAFVDRLRGVVEEGKAA*	NC_008278.1:1862545-1862730 NC_007777.1:1223521-1223715 NC_009921.1:6415640-6415825 NC_020895.1:5963883-5964077 NC_017765.1:6270192-6270386 NC_009921.1:6706918-6707112
NC_008021.1	450160-450369	Bacteria;Firmicutes;Bacilli;Lactobacillales;Streptococcaceae;Streptococcus;Streptococcus pyogenes	Aca_protein|HTH_19=PF12844.10;HTH_26=PF13443.9;HTH_37=PF13744.9;HTH_3=PF01381.25		209		MRFSYNKLWKLLIDKGWTKTKLRQEAGISSSTIAKLGKGENITTDILLEICIALDCKIEDIVEIVDNNI*	NZ_LS483351.1:478367-478576 NZ_LS483331.1:457791-458000 NZ_CP035442.1:443290-443499 NZ_LS483337.1:478904-479113 NZ_CP032680.1:1601365-1601634 NZ_CP035451.1:449439-449648 NZ_LS483521.1:452230-452439 NZ_CP035447.1:443755-443964 NZ_LS483327.1:446802-447011 NZ_CP035434.1:1418898-1419107 NC_004606.1:1464309-1464518 NZ_CP035452.1:455615-455824 NZ_CP035446.1:1296720-1296929 NZ_CP031738.1:449715-449924 N…
NC_008021.1	533857-534063	Bacteria;Firmicutes;Bacilli;Lactobacillales;Streptococcaceae;Streptococcus;Streptococcus pyogenes	Aca_protein|HTH_19=PF12844.10;HTH_26=PF13443.9		206		MQENAFEQLIDDSGIKKKVIATKMGFTRSGFYQKRKKPKKSFDASEVAMLADILGVDPGKVLEAILIS*	NZ_CP031770.1:550346-550552 NC_008022.1:532893-533099 NZ_CP014542.1:1220323-1220529 NZ_CP044093.1:273907-274113 NZ_CP020082.1:1220470-1220676 NZ_LR134094.1:480825-481031 NZ_LS483414.1:631359-631565 NZ_LS483357.1:1328978-1329184 NZ_CP033621.1:1182072-1182278 NZ_LS483326.1:936354-936560 NZ_CP031738.1:533412-533618 NC_008024.1:550292-550498 NZ_CP033908.1:550336-550542 NZ_CP033767.1:561398-561604 NZ_…
NC_008024.1	1178323-1178616	Bacteria;Firmicutes;Bacilli;Lactobacillales;Streptococcaceae;Streptococcus;Streptococcus pyogenes	Aca_protein|HTH_23=PF13384.9;HTH_28=PF13518.9;HTH_29=PF13551.9;HTH_Tnp_1=PF01527.23		293		MPRKTFDKAFKLSAVKLILEEEQPVKMVSSTLKIHPNSLYRWIQEYEKYGESAFPGHGSALRHAQFEIKKLEKENKLLQEELALLKKFQVFLKPNRK*	NC_017492.1:983678-983968 NZ_CP028140.1:1080170-1080463 NZ_CP013839.1:1044741-1045034 NZ_LS483420.1:700861-701154 NZ_CP031622.1:750452-750745 NZ_CP035453.1:178547-178840 NZ_LS483320.1:1163589-1163834 NC_019435.1:1241198-1241488 NZ_CP035455.1:731134-731427 NZ_CP031625.1:748993-749286 NZ_CP031635.1:184385-184678 NZ_CP032528.1:123507-123821 NZ_LS483329.1:558301-558594 NZ_CP007241.1:1127863-1128156 N…
NC_008532.1	752708-753064	Bacteria;Firmicutes;Bacilli;Lactobacillales;Streptococcaceae;Streptococcus;Streptococcus thermophilus	Aca_protein|HTH_11=PF08279.15		356		MKRNRPQEVEMAVLALLKKGRANATTGGELATITGYNTRIISSAISNLIIHYGVPIIGARVGTRNGYYIAETREELLEGLVSLKNQVKNEQKRLDVLMTIEDVTNYEKNTRKGLICKY*	NC_006449.1:732725-733066 NC_017563.1:742255-742596 NZ_CP011217.1:758436-758792 NC_008532.1:752708-753064 NZ_CP016439.1:182575-182916 NZ_CP025400.1:1031675-1032016 NZ_CP019935.1:1791936-1792277 NZ_CP017064.1:759608-759964
NC_009012.1	2934086-2934514	Bacteria;Firmicutes;Clostridia;Clostridiales;Hungateiclostridiaceae;Hungateiclostridium;Hungateiclostridium thermocellum	Aca_protein|HTH_19=PF12844.10;HTH_24=PF13412.9;HTH_26=PF13443.9;HTH_31=PF13560.9;HTH_3=PF01381.25		428		MPFNEILRQLRTEKNLSQKDVADAIGVDRTTYTKYETGKSQPDFVTIQKLAEFYSVSVDYLLGRTDIRNPYIPEEYTQKHKVTKRDLMQYEDFIKQAGIFFMNDEVAEEDKEKLFRDISELFWKAKEMNKKKYGRKKAKTDQ*	NZ_CP014170.1:992734-993168 uvig_537319:8857-9048 NZ_LR590481.1:1479444-1479881 NC_015520.1:93401-93793 NZ_CP014170.1:1045025-1045459 NC_003869.1:2040807-2041241 NC_009012.1:2934086-2934514
NC_009053.1	1228708-1229016	Bacteria;Proteobacteria;Gammaproteobacteria;Pasteurellales;Pasteurellaceae;Actinobacillus;Actinobacillus pleuropneumoniae	Aca_protein|BrkDBD=PF09607.13;HTH_28=PF13518.9;HTH_32=PF13565.9;HTH_Tnp_1=PF01527.23		308		MTKYNSPFKQQVIEFYLQNDKNRLFTQRHFQLSKKTLTRWIAQFNHNGINGLAVIGKKQKYSPEFKLTVIQAVKKGQFSAESASLHFGIANSGSISQLVAHL*	NZ_CP018032.1:263816-264124 NZ_CP022715.1:2337239-2337418 NZ_LR134169.1:336282-336482 NC_010939.1:1262552-1262845 NZ_CP015099.1:1282852-1283160 NZ_CP020085.1:501963-502271 NC_009053.1:1228708-1229016 NC_009053.1:1143527-1143706 NC_010939.1:1170934-1171113 NZ_CP030753.1:1180190-1180369 NZ_CP029003.1:1180183-1180362 NZ_LN908249.1:1111979-1112158 NZ_CP018032.1:2426600-2426908 NZ_CP015099.1:1177923-1…
NC_009440.1	112174-112467	Archaea;Crenarchaeota;Thermoprotei;Sulfolobales;Sulfolobaceae;Metallosphaera;Metallosphaera sedula	Aca_protein|HTH_27=PF13463.9;HxlR=PF01638.20;MarR_2=PF12802.10;PadR=PF03551.17;TrmB=PF01978.22		293		MEDIVRLNEIDQDVLLALLNKDKLGIRELEEEIKKVSKQRSPNAITKSVDKLLKMGLVKEEKEEKPPRGKRLIYLTDKGKEVAQHLKSIYELIGKSG*	NZ_CP012175.1:112190-112483 NZ_CP012176.1:112190-112483 NZ_CP012174.1:112188-112481 NZ_CP012172.1:112190-112483 NZ_CP008822.1:112174-112467 NC_009440.1:112174-112467 NZ_CP012173.1:112190-112483
NC_009440.1	2106989-2107207	Archaea;Crenarchaeota;Thermoprotei;Sulfolobales;Sulfolobaceae;Metallosphaera;Metallosphaera sedula	Aca_protein|HTH_5=PF01022.23;HTH_9=PF08221.14;TrmB=PF01978.22		218		MLTILANADMKTAREISNETGIKEELVYHVLEVLRRFELVQVVDGKYYSEYSEVAKLLLDLKNLPDGYTITN*	NZ_CP008822.1:2106964-2107182 NZ_CP012173.1:2107001-2107219 NZ_CP012175.1:2107005-2107223 NZ_CP012172.1:2107005-2107223 NC_003106.2:1319759-1320007 NZ_CP012176.1:2107005-2107223 NZ_CP012174.1:2107003-2107221 NC_009440.1:2106989-2107207
NC_009708.1	3265119-3265382	Bacteria;Proteobacteria;Gammaproteobacteria;Enterobacterales;Yersiniaceae;Yersinia;Yersinia pseudotuberculosis	Aca_protein|HTH_23=PF13384.9;HTH_28=PF13518.9;HTH_29=PF13551.9;HTH_Tnp_1=PF01527.23		263		MKKRFSDEQIINILREAEAGVSARELCRKHAISEASYYNWKAKYGGMEASDIKKIKDLEDENRRLKQMFANLSLECRALKDVIEKKL*	NZ_CP023416.1:3239674-3239937 NZ_CP033715.1:3126787-3127050 NZ_CP033709.1:25243-25506 NZ_CP014207.1:3971068-3971331 NZ_LT906474.1:1148982-1149245 NZ_CP009978.1:1015533-1015796 NZ_CP010067.1:601165-601428 NZ_CP009757.1:429898-430161 NZ_CP022221.1:2656427-2656693 NC_010634.1:1339044-1339307 NZ_CP016346.1:1919890-1920153 NZ_CP013339.1:86115-86378 NZ_CP033717.1:1369648-1369911 NZ_LR134306.1:3500263-3…
NC_009633.1	421815-422039	Bacteria;Firmicutes;Clostridia;Clostridiales;Clostridiaceae;Alkaliphilus;Alkaliphilus metalliredigens	Aca_protein|HTH_3=PF01381.25		224		MRKNKMTEFGLWIKQSLLELDMTQRELSESIGIDERFLSMILYGLRPGYDYRDKIRSVIEGEQAKKIAVKSKTA*	ivig_3175:5647-5883 NC_009633.1:421815-422039 NC_009633.1:2021681-2021905 NC_009633.1:4510394-4510618
NC_009697.1	2969299-2969538	Bacteria;Firmicutes;Clostridia;Clostridiales;Clostridiaceae;Clostridium;Clostridium botulinum	Aca_protein|HTH_19=PF12844.10;HTH_23=PF13384.9;HTH_31=PF13560.9;HTH_3=PF01381.25		239		MQGGYDMTIEEKISGLAWNKKLEILRRINNWTQEEAADKCNATQKMYWSWEKARSYPRKTSRRSIARAYRISEEDIFSN*	NC_009698.1:2906223-2906462 NC_014328.1:3551009-3551227 NC_009697.1:2969299-2969538 NZ_LT906477.1:1665454-1665675 NZ_CP014219.1:3101611-3101850 NZ_CP029458.1:1553156-1553338 NZ_CP011663.1:3320373-3320615 NZ_CP028842.1:3004489-3004728 NC_015426.1:60797-60979 NZ_CP013841.1:3041575-3041814 NZ_CP009225.1:3319678-3319920 NZ_CP013683.1:3203916-3204155 NZ_CP014219.1:3083522-3083761
NC_009697.1	3205178-3205387	Bacteria;Firmicutes;Clostridia;Clostridiales;Clostridiaceae;Clostridium;Clostridium botulinum	Aca_protein|HTH_19=PF12844.10;HTH_26=PF13443.9;HTH_31=PF13560.9;HTH_3=PF01381.25		209		MTTAKKLKAYRCLRGAKQEDIARLIGVSLNTYNFKENGKKSFTLNEAKIISDFFDTTIDELFFKRNGQL*	ivig_2433:3039-3248 NZ_CP031098.1:3518726-3518935 NC_009699.1:3271577-3271786 NZ_CP013847.1:3432726-3432935 NZ_CP014219.1:3296305-3296514 NZ_CP009225.1:3434204-3434413 NC_012563.1:3471748-3471957 NZ_CP013242.1:20221-20430 NC_017297.1:3271732-3271941 NC_009697.1:3205178-3205387 NZ_CP014174.1:3326909-3327118 NC_009698.1:3102594-3102803 NZ_CP013683.1:3398669-3398878 NZ_CP013701.1:3361137-3361346 NZ_…
NC_009699.1	1399077-1399298	Bacteria;Firmicutes;Clostridia;Clostridiales;Clostridiaceae;Clostridium;Clostridium botulinum	Aca_protein|HTH_19=PF12844.10;HTH_26=PF13443.9;HTH_3=PF01381.25		221		MGGIRYMAIKNKLLDIRLSMGYKTQKEFAEFLGIRRVQYNKYENNKEQPALEALYKISLKLNIKIENIIYLDE*	NZ_CP013847.1:1463375-1463596 NZ_CP013849.1:1426112-1426333 NC_014328.1:46573-46773 NC_012658.1:1326552-1326773 NC_017297.1:1399370-1399591 NC_010520.1:1427641-1427862 NZ_CP013707.1:1359127-1359348 NZ_CP013845.1:1359033-1359254 NC_017299.1:1427516-1427737 NC_022592.1:2308885-2309085 NZ_CP006908.1:3181829-3182050 NZ_CP031097.1:1144167-1144388 NZ_CP013681.1:792217-792438 NZ_CP012395.1:2309016-23092…
NC_009699.1	2569127-2569330	Bacteria;Firmicutes;Clostridia;Clostridiales;Clostridiaceae;Clostridium;Clostridium botulinum	Aca_protein|HTH_19=PF12844.10;HTH_26=PF13443.9;HTH_31=PF13560.9;HTH_35=PF13693.9;HTH_3=PF01381.25		203		MNKLKKILDTKKMSVYKLAKKADVGQATAHELVHGTREPRVSTARKIASVLNCSIEEIFFEEGENEN*	NZ_CP027780.1:2643132-2643335 NZ_CP013847.1:2695870-2696070 NC_017297.1:2569273-2569470 NC_012563.1:2694928-2695128 NZ_CP013701.1:2643132-2643335 NC_009699.1:2569127-2569330 NZ_CP014174.1:2554774-2554980
NC_009699.1	3271303-3271515	Bacteria;Firmicutes;Clostridia;Clostridiales;Clostridiaceae;Clostridium;Clostridium botulinum	Aca_protein|HTH_19=PF12844.10;HTH_25=PF13413.9;HTH_26=PF13443.9;HTH_31=PF13560.9;HTH_3=PF01381.25		212		MAVIKTKEYRRIRNLSISKLSYKSKIARSYITELEEGKYENPGLKVICNLCKTLKITPNELIDQELWRWW*	NZ_CP031097.1:3148551-3148763 NZ_CP013296.1:541663-541875 uvig_370696:5690-5902 NZ_CP013247.1:1857854-1858066 NZ_CP013705.1:835150-835362 ivig_2433:3310-3522 NZ_CP006908.1:1083163-1083375 NZ_CP013707.1:3176996-3177208 NZ_CP009225.1:3433930-3434142 NZ_CP031098.1:3518997-3519209 NC_012563.1:3471474-3471686 NZ_CP013681.1:2835642-2835854 NC_018648.1:592860-593069 NZ_CP014151.1:3196276-3196488 NZ_CP02…
NC_009665.1	872722-872982	Bacteria;Proteobacteria;Gammaproteobacteria;Alteromonadales;Shewanellaceae;Shewanella;Shewanella baltica	Aca_protein|HTH_17=PF12728.10		260		MKGINTAFLLMAQFNKVIVPLDQISKEYFGLEPRTAANYAKAGRLPLAAFRTGNSNKAPWMVNVTDLAEYLDKQRDAAKQDQINLA*	NC_011663.1:891197-891457 NC_009997.1:908930-909190 NZ_CP014782.1:5807742-5807993 NC_017579.1:4344136-4344396 NC_017571.1:2139662-2139922 NC_009665.1:872722-872982
NC_009674.1	2252141-2252557	Bacteria;Firmicutes;Bacilli;Bacillales;Bacillaceae;Bacillus;Bacillus cytotoxicus	Aca_protein|HTH_21=PF13276.9		416		MVRYFCELAGVSRSGYYAWLRQTDQHMERERNDEKDYELIQEIFYRKEKKCGARFIKMELENTKGICMNLKRIYRIMHKDHLVTKIRRANPYKQIAKATQEHKTCPNLLNRQFHQGEPEQKMVTDMTYLFYGKGKKAY*	NC_009674.1:2252141-2252557 NZ_CP024120.1:2285073-2285489 NZ_CP024104.1:2284782-2285198 NZ_CP024101.1:2284811-2285227 NZ_CP024109.1:2245261-2245677
NC_009674.1	2713653-2713862	Bacteria;Firmicutes;Bacilli;Bacillales;Bacillaceae;Bacillus;Bacillus cytotoxicus	Aca_protein|HTH_17=PF12728.10;Phage_AlpA=PF05930.15		209		MYQIKELPFALKAEDVQKFLNISRSSAYALMKRKDFPTITIGKSKRVKAEDFLEWVDKQKEVSHGSSIG*	NZ_CP024104.1:2812747-2812956 NZ_CP024098.1:2886899-2887108 NZ_CP024111.1:2888082-2888291 NZ_CP024116.1:2887840-2888049 NZ_CP024113.1:2880248-2880457 NC_009674.1:2713653-2713862 NZ_CP024101.1:2848847-2849056 NZ_CP024096.1:2888051-2888260 NZ_CP024107.1:2888082-2888291 NZ_CP024109.1:2707106-2707315
NC_009674.1	2713985-2714233	Bacteria;Firmicutes;Bacilli;Bacillales;Bacillaceae;Bacillus;Bacillus cytotoxicus	Aca_protein|HTH_19=PF12844.10;HTH_31=PF13560.9;HTH_3=PF01381.25		248		MYNQINKQDEGDKMMVLDTEKVKALRTQLGYSQSFVAENIGYRNKSIYCNLELGNRQPSITKLVRLAKLLNVTTEEILKESV*	NZ_CP024111.1:2888414-2888662 NZ_CP036356.1:4647577-4647786 NZ_CP024116.1:2888172-2888420 NZ_CP024109.1:2707438-2707686 NZ_CP024113.1:2880580-2880828 NZ_CP024101.1:2849179-2849427 NC_009674.1:2713985-2714233 NZ_CP024098.1:2887231-2887479 NZ_CP024104.1:2813079-2813327 NZ_CP024107.1:2888414-2888662 NZ_CP009628.1:136782-136991 NZ_CP013274.1:2513392-2513601 NZ_CP024096.1:2888383-2888631
NC_009674.1	656733-656960	Bacteria;Firmicutes;Bacilli;Bacillales;Bacillaceae;Bacillus;Bacillus cytotoxicus	Aca_protein|HTH_19=PF12844.10;HTH_26=PF13443.9;HTH_31=PF13560.9;HTH_3=PF01381.25		227		MVKLTIYNRVKELRARFNFTQSTLAEKVGVTRQTIAAIEKGDYVPSLLLALMICDVFHLKMEDVFVLNKEGEVDE*	NC_008048.1:2319973-2320194 NZ_CP019449.1:2330326-2330547 NZ_CP024109.1:649208-649435 NZ_CP012700.1:292055-292276 NZ_AP017898.1:146903-147124 NC_009674.1:656733-656960 NZ_AP017603.1:513965-514183 NC_021486.1:231171-231293
NC_009707.1	951512-951952	Bacteria;Proteobacteria;Epsilonproteobacteria;Campylobacterales;Campylobacteraceae;Campylobacter;Campylobacter jejuni	Aca_protein|HTH_35=PF13693.9		440		MRRLSILLMILIVINITACDSKTENYYKNHPSEEKAKTKECKENGTLSEDCINALKVGVKPTNEESKYSPNTPKKSDNQILEALKQNDLKKEKITKDINQSSENNESIIIPPIAETPSEIYPSKITENNQSSIFSDDVNITQEKLS*	NZ_CP023867.1:39890-40324 NZ_CP012221.1:535403-535837 NZ_LS483295.1:665447-665887 NZ_CP022439.1:550735-551169 NC_022353.2:589654-590088 NZ_CP012217.1:724979-725413 NZ_CP044162.1:1097706-1098140 NZ_CP012213.1:480630-481070 NZ_CP023543.1:132157-132591 NZ_CP017863.1:494750-495184 NZ_CP015209.1:547681-548115 NZ_CP044171.1:1119547-1119981 NZ_CP017856.1:550478-550912 NZ_CP022440.1:547627-548067 NZ_CP01…
NC_010320.1	2298566-2298775	Bacteria;Firmicutes;Clostridia;Thermoanaerobacterales;Thermoanaerobacteraceae;Thermoanaerobacter;Thermoanaerobacter sp. X514	Aca_protein|HTH_17=PF12728.10;MerR_1=PF13411.9;MerR=PF00376.26		209		MKAKELLELLRISRSTLTKYVKEGKIRVTVMPNGFYDYNEEDVYKIFMKEVERKTYIYARVQHKSRKRI*	NC_014964.1:1662690-1662899 NC_014538.1:655566-655775 NC_010320.1:2298566-2298775 NC_002689.2:1286766-1287014 NC_010321.1:1670477-1670686 NC_014657.1:2123691-2124059
NC_010465.1	2555823-2556014	Bacteria;Proteobacteria;Gammaproteobacteria;Enterobacterales;Yersiniaceae;Yersinia;Yersinia pseudotuberculosis	Aca_protein|HTH_38=PF13936.9		191		MKQVKHDQRSRLPKGIASKNPTHMRLSDDERAELEALAAKETRSISSMARLVYLRGITAIQAD*	NZ_CP009780.1:1375832-1376023 NZ_LT596221.1:2501781-2501972 NZ_CP009757.1:1245601-1245792 NZ_CP016931.1:2186335-2186529 NZ_CP033717.1:644587-644778 NZ_CP023964.1:2801285-2801476 NZ_CP011975.1:85885-86076 NZ_LR134373.1:2450444-2450635 NC_006155.1:2215188-2215379 NZ_LR134306.1:2726866-2727057 NZ_CP033711.1:869280-869471 NZ_CP008943.1:484428-484619 NZ_CP009786.1:1589820-1590011 NZ_LR134160.1:1907860…
NC_012658.1	1398967-1399197	Bacteria;Firmicutes;Clostridia;Clostridiales;Clostridiaceae;Clostridium;Clostridium botulinum	Aca_protein|HTH_19=PF12844.10;HTH_3=PF01381.25		230		MIDLANHITTLRKKAGFDTAKEAAKALNISNGMMYQMEGGYKTPGSQLAIKMSKQFNCTLEDIFLPFNTTKSCIRS*	NZ_CP028842.1:1438134-1438364 NC_010516.1:2346532-2346756 NC_012658.1:1398967-1399197 NZ_CP013681.1:1572270-1572494 NZ_CP028859.1:1435285-1435515 NZ_CP013296.1:3513872-3514096 NC_004557.1:2279027-2279242 NZ_CP031097.1:1071743-1071973
NC_012658.1	2491181-2491390	Bacteria;Firmicutes;Clostridia;Clostridiales;Clostridiaceae;Clostridium;Clostridium botulinum	Aca_protein|HTH_19=PF12844.10;HTH_26=PF13443.9;HTH_31=PF13560.9;HTH_3=PF01381.25		209		MICVVKNKLKEIRMREYLMDQKQFYTMLGISKSTYSQIENNKQQGNIETVLKIAKALSRPVEEIWFLED*	NZ_AP019716.1:1995074-1995277 NC_012658.1:2491181-2491390 NZ_CP031097.1:42113-42322 NZ_CP013707.1:2367682-2367891 uvig_578663:49636-49809
NC_011149.1	2748958-2749296	Bacteria;Proteobacteria;Gammaproteobacteria;Enterobacterales;Enterobacteriaceae;Salmonella;Salmonella enterica	Aca_protein|HTH_17=PF12728.10		338		MKELSENEISLLVTPELFATYIGKTPSAIRKMASANKLPVVRMKDPDNPSKKGGEIYIHRGEWDDYAAYLAQSAPPEWHNWKNRLFTSEPGIFKEWAKRVFTTSKTTSHSKK*	NZ_CP041452.1:1182757-1183038 NZ_CP022491.1:1819900-1820238 NZ_CP033356.2:1190304-1190642 NZ_CP041183.1:1161020-1161358 NZ_CP025218.1:1193581-1193919 NZ_CP034717.1:1234164-1234451 NZ_CP041181.1:1188973-1189311 NZ_CP041179.1:1189865-1190203 NZ_CP018219.1:490284-490622 NZ_CP026609.1:4596961-4597299 NZ_AP019692.1:1245648-1245986 NZ_CP039561.1:2869120-2869458 NZ_CP024164.1:1337971-1338309 NZ_CP024168…
NC_011586.2	2198128-2198310	Bacteria;Proteobacteria;Gammaproteobacteria;Pseudomonadales;Moraxellaceae;Acinetobacter;Acinetobacter baumannii	Aca_protein|HTH_18=PF12833.10;HTH_AraC=PF00165.26		182		MSPLQYQKRMRLTEARRLLMTEEYDISSTSMQVGYESLSQFSREYKRFFGVSPSVDIKNI*	NZ_CP030106.1:917788-917970 NZ_CP021782.1:2150584-2150766 NZ_CP027528.1:892101-892283 NZ_CP023029.1:46840-47022 NZ_CP020595.1:2303522-2303704 NC_011586.2:2198128-2198310 NZ_CP008706.1:1940746-1940928 NZ_CP010781.1:2059839-2060021 NZ_CP027246.2:1962491-1962673 NZ_CP041035.1:2000083-2000265 NZ_CP001172.1:1792746-1792928 NZ_CP012952.1:1940616-1940798 NZ_CP024418.1:1943331-1943513 NZ_LS483472.1:18811…
NC_011586.2	3368868-3369068	Bacteria;Proteobacteria;Gammaproteobacteria;Pseudomonadales;Moraxellaceae;Acinetobacter;Acinetobacter baumannii	Aca_protein|HTH_17=PF12728.10;Phage_AlpA=PF05930.15		200		MSEKQSRLLDLKAVELKTSLPKSTIYDWMKTGYFPPSMLFGEGKRKIARWLESDIDCWIEKHRMAS*	NZ_CP027123.1:54315-54515 NZ_CP010781.1:3223084-3223284 NZ_CP027246.2:3177659-3177859 NZ_CP041035.1:745137-745337 NZ_CP024418.1:793874-794074 NZ_CP008706.1:739688-739888 NZ_CP026707.1:1823708-1823908 NZ_CP009257.1:2059504-2059704 NC_011586.2:3368868-3369068 NZ_CP026338.1:742382-742582 NZ_CP009534.1:3150187-3150387 NZ_CP027611.1:544542-544742 NZ_CP021782.1:3321505-3321705 NZ_LS483472.1:710271-7104…
NC_011835.1	1727702-1728046	Bacteria;Actinobacteria;Actinobacteria;Bifidobacteriales;Bifidobacteriaceae;Bifidobacterium;Bifidobacterium animalis	Aca_protein|HTH_34=PF13601.9;HTH_45=PF14947.9;HxlR=PF01638.20;PadR=PF03551.17		344		MEKLDIFAKDCPARFPLQVISGKWGLLVILALEKKPLRFSELVHNIGGISERMASQTLKYLEQIGVVRREVLQRSKPPQVYYELTSLGRRFLKPLGELVETVSAHVDTMAYRRG*	NC_017866.1:1001231-1001575 NZ_CP009045.1:1001030-1001374 NC_017214.1:1636147-1636491 NC_012814.1:1001179-1001523 NZ_CP031154.1:1001103-1001447 NC_017867.1:1001234-1001578 NZ_CP042940.1:941047-941391 NZ_LR699002.1:1001237-1001581 NC_022523.1:1024288-1024632 NZ_CP010433.1:1001237-1001581 NC_021593.1:1001094-1001438 NC_011835.1:1727702-1728046 NZ_CP007755.1:1001594-1001938 NZ_CP017098.1:1001234-100…
NC_011830.1	570622-571005	Bacteria;Firmicutes;Clostridia;Clostridiales;Peptococcaceae;Desulfitobacterium;Desulfitobacterium hafniense	Aca_protein|HTH_34=PF13601.9;HTH_45=PF14947.9;HxlR=PF01638.20;PadR=PF03551.17		383		MKYEPKIEKEIMCPIEYGLDVFGGKWKARILCVLSTNTVIRYNAIRKELGNITDAVLAAMLKELIADELIERTQYNEIPPKVEYALTDRGRSVLPILQNICQWSRQQTKDELEKKLPPCKTCDQLKK*	NZ_CP028105.1:2716093-2716473 uvig_55655:40340-40576 NC_007907.1:653234-653617 NC_013517.1:614261-614635 NZ_CP012715.1:853490-853867 NZ_CP034141.1:5026528-5026920 NZ_LR027880.1:294680-294916 NC_018025.1:6006077-6006454 NZ_AP017968.1:2997110-2997490 NC_011830.1:570622-571005 NZ_LR027880.1:300218-300454 NC_015589.1:824032-824415 NC_018017.1:490820-491203 NZ_LS483487.1:1165065-1165445
NC_013714.1	683208-683426	Bacteria;Actinobacteria;Actinobacteria;Bifidobacteriales;Bifidobacteriaceae;Bifidobacterium;Bifidobacterium dentium	Aca_protein|HTH_17=PF12728.10;MerR_1=PF13411.9		218		MTRIAMLTTAQTAERLGVSERTLKRWRGDIPVFGPPPIRLGGRVMYAEADVNGWLLRQRGKGRDGDAKKTDR*	uvig_501995:5887-6081 uvig_413075:2941-3120 uvig_184006:2859-3053 ivig_297:2939-3133 uvig_496904:13544-13741 uvig_467314:2689-2883 uvig_161995:13523-13717 uvig_141029:5204-5398 uvig_487543:2897-3091 uvig_120526:13202-13396 ivig_1654:13513-13707 uvig_117226:6959-7156 uvig_387041:4541-4720 ivig_2692:14101-14319 uvig_253482:3428-3607 uvig_491969:3130-3324 uvig_209834:10435-10629 uvig_521247:3142-333…
NC_013512.1	1376870-1377127	Bacteria;Proteobacteria;Epsilonproteobacteria;Campylobacterales;Campylobacteraceae;Sulfurospirillum;Sulfurospirillum deleyianum	Aca_protein|HTH_3=PF01381.25		257		MGMKTNDIFNLLHNAVESKFLGKKISQREMADKLGVSMRTYQDWRLGNSQPQAASAIFKMLGVLDEGDAIRLIKRIVTELKDENE*	NZ_LR698972.1:755319-755564 NZ_CP019684.1:1105416-1105661 NZ_CP015577.1:1050538-1050783 NZ_AP014723.1:1501096-1501362 NZ_CP012547.1:630116-630361 NZ_CP012548.1:634425-634670 NZ_CP017018.1:699302-699547 NZ_CP042966.1:781778-782026 NZ_AP014724.1:1090754-1090999 NC_009714.1:1033405-1033665 NZ_CP007201.1:1851019-1851267 NZ_CP021416.1:716001-716249 NZ_CP019685.1:1067136-1067381 NZ_CP023275.1:710612-71…
NC_013890.1	202464-202646	Bacteria;Chloroflexi;Dehalococcoidia;Dehalococcoidales;Dehalococcoidaceae;Dehalococcoides;Dehalococcoides mccartyi	Aca_protein|HTH_17=PF12728.10;HTH_23=PF13384.9;MerR=PF00376.26;Phage_AlpA=PF05930.15		182		MSENKPGAILTVIEISEYLKIPRSTIYKLVREGKIPAQKIGRHWRFRKEAIDHWLENKKS*	NZ_CP010681.1:2207760-2207954 NC_013890.1:202464-202646 NZ_CP019968.1:154750-154932 NZ_CP038470.1:153009-153191 NC_009455.1:191288-191470
NC_003228.3	2723598-2723987	Bacteria;Bacteroidetes;Bacteroidia;Bacteroidales;Bacteroidaceae;Bacteroides;Bacteroides fragilis	Aca_protein|GerE=PF00196.22;HTH_10=PF04967.15;HTH_23=PF13384.9;Sigma70_r4_2=PF08281.15;Sigma70_r4=PF04545.19		389		MNRNAILSKRQKQFIERVAWGASYKEVADFFHVSWSTVDNTLRNAKTKLGLSKVTELGAWWFCTNYGISFDLSPIARQCTAGIILFLFSLGEVTTITDASYTMQIVRRTRTEYRIRRHETSIYQPYIIN*	uvig_118228:1653-2042 NZ_CP012706.1:1873848-1874234 NC_003228.3:2723598-2723987 NZ_CP043610.1:1818440-1818829 NZ_CP036555.1:3659807-3660196
NC_010999.1	2076623-2076874	Bacteria;Firmicutes;Bacilli;Lactobacillales;Lactobacillaceae;Lactobacillus;Lactobacillus casei	Aca_protein|HTH_16=PF12645.10		251		MHYSEIDNLVPVILAVQEDDNNAITLLLELFGRVIDYEARYGHRHIDPDLRQELQIKLIYIAKCFDVEKHLAMSSKKIGQKKT*	NC_017474.1:2068597-2068848 NZ_LT630287.1:1959171-1959509 NC_018641.1:2074865-2075116 NZ_CP041657.1:2065613-2065864 NZ_CP038153.1:2076002-2076253 NC_017473.1:2037711-2037962 NC_010999.1:2076623-2076874 NZ_CP007122.1:847768-848019 NZ_CP029536.1:542759-543001 NZ_CP025499.1:2020317-2020568
NC_013798.1	2307058-2307315	Bacteria;Firmicutes;Bacilli;Lactobacillales;Streptococcaceae;Streptococcus;Streptococcus gallolyticus	Aca_protein|HTH_17=PF12728.10;MerR_1=PF13411.9;Xre-like-HTH=PF20432.1		257		MANLELSKLSQIEQLLNCLLALAKQNQNRQNFTIVTQKELLNILQISPNTLKSWERTGLNRLEPPIEGTRTVYYKMEDVIKYLTP*	NC_017595.1:2154026-2154286 NZ_CP010867.1:2014895-2015143 NZ_CP012503.1:2095809-2096057 NZ_CP013202.1:1981651-1981899 NC_015678.1:1948408-1948668 NC_015215.1:2312423-2312680 NZ_CP021769.1:559946-560194 NZ_CP007631.1:2143952-2144200 NZ_AP013072.1:1369187-1369450 NZ_CP020451.2:997738-997989 NZ_LS483462.1:2135310-2135567 NZ_AP013072.1:182848-183111 NZ_LR595857.1:2089782-2090042 NC_017576.1:2318422-2…
NC_012214.1	1982148-1982501	Bacteria;Proteobacteria;Gammaproteobacteria;Enterobacterales;Erwiniaceae;Erwinia;Erwinia pyrifoliae	Aca_protein|HTH_19=PF12844.10;HTH_26=PF13443.9;HTH_31=PF13560.9;HTH_3=PF01381.25;Phage_CI_repr=PF07022.16		353		MKFTQRSLAKALKISHVSVSQWERDDSEPTGKNLFALTKILQCTPTWVLFGDQNQSPQEPTDTPLELDDKQRELIGLFIAITDSEQDELLNELRARVENNKIRLEELLKARQRASKK*	NC_013364.1:1992422-1992829 NZ_CP007136.1:1414362-1414769 NZ_CP020106.1:3094504-3094911 NZ_AP018802.1:1720224-1720631 NZ_CP027390.1:1552198-1552605 NZ_CP025979.1:820834-821241 NZ_CP021339.1:1863413-1863820 NC_013941.1:1581178-1581585 NC_012214.1:1982148-1982501 NZ_CP023567.1:2004845-2005198 NZ_CP027573.1:458615-459022 NZ_CP037945.1:372401-372808 NZ_CP028432.1:1721554-1721961 NZ_CP028116.1:1750244…
NC_009495.1	1826613-1826861	Bacteria;Firmicutes;Clostridia;Clostridiales;Clostridiaceae;Clostridium;Clostridium botulinum	Aca_protein|HTH_17=PF12728.10;HTH_23=PF13384.9;HTH_38=PF13936.9;HTH_7=PF02796.18		248		MDKNWCALLIAILREKPCTREQAAELYDKGTLFRNKRPKEDIEEMIRLRKQGLKFKEIAEIFCLDPSTVCTLVNKKKLPARS*	NZ_CP013850.1:1616612-1616860 NZ_CP027780.1:2835468-2835755 NZ_CP013701.1:2835468-2835755 NZ_CP013296.1:2969950-2970198 NZ_CP013246.1:200639-200896 NC_009495.1:1826613-1826861 NZ_CP013847.1:1689772-1690029 NC_012563.1:1689762-1690019 NZ_CP013681.1:1028348-1028596
NC_013315.1	1434108-1434305	Bacteria;Firmicutes;Clostridia;Clostridiales;Peptostreptococcaceae;Clostridioides;Clostridioides difficile	Aca_protein|HTH_19=PF12844.10;HTH_26=PF13443.9;HTH_31=PF13560.9;HTH_3=PF01381.25;Sigma70_r4=PF04545.19		197		MFKNNLKYYRKCKGMTQIQLARKAGITNDYISQIERGIKNPGLLMAKKISSILEQNIEEVFFIQL*	NZ_CP026597.1:1445339-1445536 NZ_CP026593.1:1445117-1445314 NZ_LN614756.1:1580967-1581164 ivig_3956:1707-1904 NZ_CP011846.1:1441795-1441992 NZ_CP012321.1:1479338-1479535 NZ_CP016104.1:1485832-1486029 NZ_CP012320.1:1443724-1443921 ivig_2829:1707-1904 NZ_CP019870.1:2586202-2586399 NZ_CP019864.1:1379450-1379647 NZ_CP016318.1:1580967-1581164 NZ_CP011848.1:1441728-1441925 NZ_CP010888.1:1964568-1964765…
NC_013315.1	3484612-3484812	Bacteria;Firmicutes;Clostridia;Clostridiales;Peptostreptococcaceae;Clostridioides;Clostridioides difficile	Aca_protein|HTH_28=PF13518.9		200		MRNYEAFGNDGLIKQSCKLCYCEEFKLNAIKSYLNGEGSYDTISKKYKMRSVYSLKAWGKEYNPHK*	NZ_CP026597.1:3493829-3494029 NZ_CP026598.1:3494051-3494251 NZ_CP026599.1:3493970-3494170 NZ_CP026595.1:3494019-3494219 NZ_CP012320.1:3537216-3537416 NZ_CP026591.1:3575334-3575534 NZ_CP026594.1:3493966-3494166 NZ_CP026593.1:3493703-3493903 NZ_LR698984.1:3410820-3411020 NC_013315.1:3484612-3484812 NZ_CP026596.1:3493805-3494005 NZ_CP011846.1:3490383-3490583 NZ_CP011848.1:3490314-3490514 NZ_CP026592…
NC_014166.1	1535903-1536178	Bacteria;Proteobacteria;Epsilonproteobacteria;Campylobacterales;Campylobacteraceae;Arcobacter;Arcobacter nitrofigilis	Aca_protein|HTH_19=PF12844.10;HTH_31=PF13560.9;HTH_37=PF13744.9;HTH_3=PF01381.25;Sigma70_r4=PF04545.19		275		MSDLQKYIEKRKNLDKNFAENFDKGYEEFKIGEILKQARVDTGMTQEDVALKLHTKKSAISRIENHAQDIKLSTLQNFANILGKELKIQIV*	NC_018645.1:3623838-3624113 NZ_CP017305.1:642346-642621 NZ_CP020873.1:2360767-2361090 NC_018645.1:2408007-2408282 NC_018645.1:1816650-1816925 NC_011060.1:829602-829925 NC_007514.1:440734-441009 NZ_AP014633.1:450074-450349 NZ_CP032097.1:1325908-1326183 NC_008639.1:742563-742838 NZ_CP019070.1:1665890-1666165 NC_014166.1:1535903-1536178 NC_015385.1:833667-833954 NC_014506.1:2040420-2040695 NC_011060…
NC_014166.1	2021892-2022239	Bacteria;Proteobacteria;Epsilonproteobacteria;Campylobacterales;Campylobacteraceae;Arcobacter;Arcobacter nitrofigilis	Aca_protein|Fe_dep_repress=PF01325.22;HTH_10=PF04967.15;HTH_23=PF13384.9;HTH_28=PF13518.9;HTH_7=PF02796.18;HTH_Mga=PF08280.14		347		MKISYHRRRKIKTRRIALRDLILRGIEEPKDLAKELNVTVPTIKRDLEALKTMSEEDFTFQTRQTSQEILDKKDTILKMLDDEEYYTENGDINISKITTELNTSRSTVMSVLNGE*	NZ_CP042812.1:1592927-1593274 NC_014166.1:2021892-2022239 NZ_CP032100.1:1656417-1656764 NC_017192.1:1187359-1187706 NZ_LT906455.1:911150-911497 NZ_CP032101.1:1570959-1571306 NC_009850.1:911155-911502 NZ_CP040507.1:1658402-1658749 NC_017187.1:882724-883071 NZ_CP031217.1:1587802-1588119 NZ_CP041386.1:865400-865747 NZ_CP032098.1:1753399-1753746 NC_021878.1:884421-884768
NC_014209.1	60014-60343	Bacteria;Firmicutes;Clostridia;Thermoanaerobacterales;Thermoanaerobacteraceae;Thermoanaerobacter;Thermoanaerobacter mathranii	Aca_protein|DUF134=PF02001.19;HTH_17=PF12728.10		329		MDNRITIKFEVDITDVIGQIMQLLNTSDKDKEEQEPLSLLDAYTIDEAAKVLGVSKSYMYELAKHKDFPAMKIHGRKIIIPRRGLEEWMQKKFEEEKGTSKVIAMGGRR*	NC_014209.1:60014-60343 NC_014964.1:2291617-2291946 NZ_CP033580.1:5786-6115 NC_010321.1:2309602-2309931 NZ_CP033580.1:58522-58851
NZ_CP007062.1	330954-331331	Bacteria;Fusobacteria;Fusobacteriia;Fusobacteriales;Fusobacteriaceae;Fusobacterium;Fusobacterium nucleatum	Aca_protein|HTH_19=PF12844.10;HTH_23=PF13384.9;HTH_28=PF13518.9;HTH_29=PF13551.9;HTH_38=PF13936.9;HTH_3=PF01381.25;HTH_40=PF14493.9;HTH_7=PF02796.18;Terminase_5=PF06056.15		377		MDLELLKAKKLYAQGNTAKEIASALNKSQGTIYRWIKDNKEEFEEARKLAGMTLDDVVDLLDETHKKILIEISKNPEQFKDPKTADALVKVASVVEKVTARSEKKKEQAKKEVEEERGVLIVDNL*	NZ_CP012715.1:1537431-1537808 uvig_170848:676-1083 ivig_2901:17240-17617 uvig_319394:49036-49413 NZ_CP019306.1:585063-585473 uvig_91745:16355-16765 NZ_CP007062.1:330954-331331
NZ_CP007062.1	843868-844089	Bacteria;Fusobacteria;Fusobacteriia;Fusobacteriales;Fusobacteriaceae;Fusobacterium;Fusobacterium nucleatum	Aca_protein|HTH_19=PF12844.10;HTH_26=PF13443.9;HTH_31=PF13560.9;HTH_37=PF13744.9;HTH_3=PF01381.25		221		MLKNHLSKLMGEKRYTIIEVSRKTGLTTSTISNLYNDKVKRLDFDTLEKLCKLFNCQPNDLFEYIPDENQTQE*	NZ_CP007062.1:843868-844089 NZ_AP019846.1:1756575-1756778 ivig_4414:8054-8269
NC_014657.1	2127910-2128119	Bacteria;Firmicutes;Clostridia;Thermoanaerobacterales;Thermoanaerobacterales Family III. Incertae Sedis;Caldicellulosiruptor;Caldicellulosiruptor owensensis	Aca_protein|HTH_25=PF13413.9;HTH_3=PF01381.25		209		MKKDKKYFKLDDILVGIAVKIIQYRIKNNLSQKELAAKLGISQAMESKLESGDYNSTVNVILNCSKVGV*	NC_014657.1:2127910-2128119 NC_009633.1:3179119-3179559 NZ_CP034791.1:2462132-2462506 NC_017934.1:2513763-2514194 NC_014652.1:266972-267346 NC_014392.1:2246894-2247196 NC_012034.1:2455780-2456154 NC_015555.1:1825275-1825673 NC_009437.1:696710-697084 NC_019970.1:914719-915117 NC_014720.1:332060-332434
NC_014721.1	1602862-1603119	Bacteria;Firmicutes;Clostridia;Thermoanaerobacterales;Thermoanaerobacterales Family III. Incertae Sedis;Caldicellulosiruptor;Caldicellulosiruptor kristjanssonii	Aca_protein|HTH_19=PF12844.10;HTH_26=PF13443.9;HTH_31=PF13560.9;HTH_3=PF01381.25		257		MELVKKSRGEVIMTKLEQLRRQKNISQSKLGLAIGVNPNIISQIERGWRKPYPKLLQSLAAYFGVPIEEIANPDGSLKEMDNKTA*	NZ_CP034791.1:881194-881451 NC_014657.1:1720764-1720985 NC_014721.1:1603266-1603472 NC_014721.1:1602862-1603119 NZ_CP034791.1:1079949-1080170 NC_015949.1:999996-1000217 NC_015949.1:1000372-1000578 NC_014721.1:108978-109199 NC_014720.1:929790-930011
NC_017545.1	2360593-2361042	Bacteria;Firmicutes;Bacilli;Bacillales;Listeriaceae;Listeria;Listeria monocytogenes	Aca_protein|HTH_26=PF13443.9		449	AcrIIA1|AcrIIA2|AcrIIA12|AcrIIA3|AcrIIA4	MTIKLLDEFLKKHDLTRYQLSKLTGISQNTLKDQNEKPLNKYTVSILRSLSLISGLSVSDVLFELEDIEKNSDDLAGFKHLLDKYKLSFPAQEFELYCLIKEFESANIEVLPFTFNRFENEEHVNIKKDVCKALENAITVLKEKKNELL*	NZ_CP020833.1:2663471-2663920 NZ_CP007688.1:2365230-2365679 NZ_CP007171.1:2356988-2357437 NZ_CP041213.1:2708729-2709178 NZ_CP044429.1:1264062-1264511 NZ_CP019617.1:2668620-2669069 NC_017545.1:2682684-2683133 NZ_LT985476.1:2628033-2628482 NC_003212.1:1714724-1715173 NZ_CP007160.1:34429-34878 NZ_LR134397.1:1266792-1267241 NZ_CP038642.1:1303216-1303665 NZ_CP019615.1:324187-324636 NC_022568.1:1267102…
NC_017544.1	2352488-2352691	Bacteria;Firmicutes;Bacilli;Bacillales;Listeriaceae;Listeria;Listeria monocytogenes	Aca_protein|HTH_19=PF12844.10;HTH_26=PF13443.9;HTH_31=PF13560.9;HTH_3=PF01381.25		203		MRNRLIELRKSKTRREVSKDLNITPQMLGAIERGDRTPSLKLANKIANYYDVPIEDIFFDNKDTLCV*	NZ_CP044498.1:2588432-2588641 NZ_CP006903.1:1261984-1262181 NC_018593.1:2609327-2609530 NZ_CP035164.1:2575384-2575623 NZ_CP016894.1:2696830-2697039 NZ_CP035401.1:2569375-2569614 NZ_CP021911.1:2436510-2436749 NZ_CP007685.1:2396830-2397033 NZ_CP014704.1:2754474-2754671 NZ_CP041211.1:2354286-2354489 NC_021826.1:2010161-2010364 NZ_CP039702.1:2830328-2830525 NZ_CP019699.1:1057406-1057657 NZ_CP013252.1…
NC_014828.1	502269-502505	Bacteria;Firmicutes;Clostridia;Clostridiales;Ruminococcaceae;Ethanoligenens;Ethanoligenens harbinense	Aca_protein|HTH_17=PF12728.10		236		METALHPVKMLTIKEAARLVPGLTRYRIRTMCINGELPCVRAGRKYLICEQVLLEYLLHPKQEAKQPVVNGIRRVDAR*	NZ_CP030278.1:502284-502520 NZ_CP025288.1:502278-502514 NZ_CP025287.1:502275-502511 NC_014828.1:502269-502505 NZ_CP025286.1:502284-502520
NC_017281.1	1248651-1249034	Bacteria;Proteobacteria;Epsilonproteobacteria;Campylobacterales;Campylobacteraceae;Campylobacter;Campylobacter jejuni	Aca_protein|HTH_17=PF12728.10;HTH_23=PF13384.9;MerR=PF00376.26;Phage_CI_repr=PF07022.16		383		MNYEEIIKILKKIANVDTIKELSDVLNINYATFNTWATRGEIPFKRIKEFSEKLGVNIDTIINGNINTKGNENVIVQGKNNVVNFQKNSKYNDKFQEFLALYEKYGNEALLDQFINKLENLKKIIEE*	NC_017281.1:1248651-1249034 NZ_CP014744.1:1265990-1266373 NZ_CP010301.1:1299715-1300098 NZ_CP007774.1:790017-790400 NZ_CP037746.1:758972-759355 NZ_CP043428.1:792430-792813 NZ_CP010058.1:1262483-1262866 NZ_CP007749.1:1294727-1295110 NZ_CP007751.1:1224467-1224778 NZ_CP010306.1:1285440-1285823 NC_012039.1:794602-794985 NZ_CP017025.1:1276648-1277031 NZ_CP028185.1:1817992-1818375
NZ_CP007530.1	2134809-2135024	Bacteria;Proteobacteria;Gammaproteobacteria;Enterobacterales;Enterobacteriaceae;Salmonella;Salmonella enterica	Aca_protein|HTH_19=PF12844.10;HTH_31=PF13560.9;HTH_37=PF13744.9;HTH_3=PF01381.25;YdaS_antitoxin=PF15943.8		215		MSNLRKIRETMKVSQAVLAEKVGCTQGAIGHYESGRRHPDLRMCRQLVEALNSFGANVQLDDVFPPELNAA*	NZ_CP032815.1:3274117-3274332 NZ_CP005930.1:4114933-4115148 NZ_CP040390.1:1608255-1608470 NZ_CP030209.1:1468926-1469141 NZ_CP019008.1:3480780-3480995 NZ_CP033257.2:3718928-3719143 NZ_CP007534.1:2304414-2304629 NZ_CP019029.1:5260361-5260576 NZ_CP029039.1:1483966-1484181 NC_017632.1:2391080-2391295 NZ_CP020912.1:1523233-1523448 NZ_CP033352.2:1552577-1552792 NZ_CP018995.1:3076123-3076338 NZ_LR130555…
NC_015160.1	2939605-2939925	Bacteria;Bacteroidetes;Bacteroidia;Bacteroidales;Odoribacteraceae;Odoribacter;Odoribacter splanchnicus	Aca_protein|HTH_3=PF01381.25		320		MGIAANNLQSFRPYHPGELVKEELECRGIKQKEFAKKFGLSYSALNEALNAKRPITTEFALLLEAALGINADLLVRMQTDYNIQVARKNNSLREKLNNIKKIAAVF*	NZ_CP027231.1:3331909-3332229 NZ_LT906459.1:2939503-2939823 uvig_142533:19792-20112 NZ_CP011531.1:2592429-2592749 uvig_182981:16492-16812 uvig_431798:49201-49521 uvig_291787:23502-23822 uvig_99626:54942-55250 uvig_425539:14367-14687 uvig_384513:11125-11445 NZ_LR699004.1:2605098-2605418 uvig_125068:36683-37003 NZ_CP015401.2:475895-476215 uvig_4847:28032-28352 uvig_438414:6111-6431 uvig_125934:3553…
NC_015160.1	448610-448912	Bacteria;Bacteroidetes;Bacteroidia;Bacteroidales;Odoribacteraceae;Odoribacter;Odoribacter splanchnicus	Aca_protein|HTH_17=PF12728.10;MerR_1=PF13411.9;MerR=PF00376.26		302		MGYFIITDSNWAKLRNEILNLAETCHKAFGERSRHTDWLHNGDVCRLLNISKRTLQHYRDTGVLPFAQIGHKCYYKREDVEQLLQTKTEKAETGKTKINK*	NZ_HG934468.1:2579895-2580173 NC_015160.1:448610-448912 NZ_CP024727.1:1029674-1029952 NZ_LT906459.1:448584-448886 NZ_CP024697.1:881532-881834 NZ_CP013195.1:160952-161239 NZ_CP024725.1:1341650-1341946
NC_003212.1	1758074-1758367	Bacteria;Firmicutes;Bacilli;Bacillales;Listeriaceae;Listeria;Listeria innocua	Aca_protein|HTH_17=PF12728.10		293		MPSILNEEEIFNHVKETSIICFSRLVEELKDSLIQNFEDEELLSARELCQRILKCSKNTADKYYLNNASFPFIQQGNERRYPKKAVEKWIEENSRKR*	NZ_CP023050.1:1775359-1775652 NZ_CP023052.1:1775348-1775641 NZ_CP022020.1:1775287-1775580 NZ_CP019622.1:1765145-1765438 NC_021826.1:599294-599587 NC_003212.1:1758074-1758367
NC_017174.1	1477545-1477865	Bacteria;Firmicutes;Clostridia;Clostridiales;Peptostreptococcaceae;Clostridioides;Clostridioides difficile	Aca_protein|HTH_19=PF12844.10;HTH_26=PF13443.9;HTH_31=PF13560.9;HTH_3=PF01381.25;MerR=PF00376.26;Phage_CI_repr=PF07022.16		320		MFAKRLRELRKEFGLTQRELGEKVGVSQRVLGYYETENRFPDEHILNKLADVFDVSVDYLLGRTLVKENIDTVAAHRKNPHEELPEEAQEQLNDYIEFLLNKYKKK*	NZ_CP033214.1:1470683-1471003 NZ_CP020424.2:726204-726524 NZ_CP012320.1:1687602-1687943 NZ_CP011968.1:1468796-1469116 NZ_CP012320.1:1443235-1443555 NZ_CP016106.1:1643648-1643989 NZ_CP026592.1:1444433-1444753 NZ_CP016318.1:1580478-1580798 NZ_CP025047.1:1346359-1346679 NZ_CP026591.1:1685623-1685964 NZ_CP026594.1:1689236-1689577 NZ_CP026591.1:1441257-1441577 NZ_CP026593.1:1444628-1444948 NZ_CP026597…
NC_017317.1	22882-23268	Bacteria;Actinobacteria;Actinobacteria;Corynebacteriales;Corynebacteriaceae;Corynebacterium;Corynebacterium ulcerans	Aca_protein|HTH_23=PF13384.9;HTH_38=PF13936.9		386		MTNTFTALTERSEGWWSVQLKEDPGLLTQTRRLDQIPDMVRDALELFPELTDDPYKDIVNIEFREGEAIADIANQAVQANQKAKQAQEEASQLMRQAAAELSQKGLSYRDIGTLLGVSFQRAQKLATT*	NZ_CP009622.1:22885-23271 NZ_CP012022.2:1844709-1845086 NZ_CP017384.1:1850473-1850850 NC_017317.1:22882-23268 NZ_LR134537.1:256601-256993 NZ_CP010818.1:22879-23265 NZ_CP042429.1:1760937-1761317 NC_018019.2:1848205-1848582 NZ_CP011095.1:22890-23276 NZ_CP009500.1:22885-23271 NZ_CP009583.1:22880-23266
NC_016584.1	2339955-2340149	Bacteria;Firmicutes;Clostridia;Clostridiales;Peptococcaceae;Desulfosporosinus;Desulfosporosinus orientis	Aca_protein|HTH_19=PF12844.10;HTH_25=PF13413.9;HTH_26=PF13443.9;HTH_31=PF13560.9;HTH_3=PF01381.25;Sigma70_r4=PF04545.19		194		MKNKIRQLRKDMGLRQEDMAIRLGVTRQTINAIENEKYNPTLELAMKVAKLLENPVEEIFELED*	NZ_CP009476.1:3094506-3094703 NZ_AP018443.1:4885413-4885610 NZ_CP008846.1:4879775-4879972 NZ_CP018335.1:2609962-2610168 NC_008600.1:4911649-4911846 NC_005945.1:4895010-4895207 NZ_CP019743.1:2484364-2484567 NZ_LT906477.1:1217219-1217413 NC_012472.1:4921910-4922107 NZ_CP009746.1:4390446-4390643 NZ_CP023507.1:553704-553898 NC_012659.1:4893699-4893896 NZ_CP011252.1:3863942-3864136 NZ_CP009687.1:28173…
NC_016826.1	86014-86364	Bacteria;Firmicutes;Bacilli;Lactobacillales;Streptococcaceae;Streptococcus;Streptococcus infantarius	Aca_protein|HTH_11=PF08279.15		350		MTLSPLPVNYKRVLRQIKVGAENPTTGAEIALTLKLEERTVKKIINQLITKYGIPIVGVRHGFNRGYFIPVNKAELLDGAKSFYNQLQDEQKRLNILMNAEPEEYKQLIKELLEGA*	NZ_LR216053.1:9557-9898 NZ_CP025029.1:1986186-1986527 NZ_CP031630.1:1759768-1760097 NZ_CP025026.1:1975325-1975666 NZ_LS483321.1:1791068-1791397 NZ_LS483415.1:1717807-1718136 NC_018073.1:1829463-1829864 NZ_CP010875.1:1980573-1980914 NC_013853.1:2062205-2062546 NZ_CP007572.1:193224-193574 NZ_CP031618.1:1857600-1857929 NZ_CP018347.1:595210-595551 NZ_CP031625.1:1810201-1810530 NZ_LS483325.1:1666494-1…
NC_016906.1	3021479-3021796	Bacteria;Actinobacteria;Actinobacteria;Corynebacteriales;Gordoniaceae;Gordonia;Gordonia polyisoprenivorans	Aca_protein|HTH_28=PF13518.9;HTH_Tnp_1=PF01527.23		317		MAAGSKRYSAELKRDAVDMVAQLVAQGSAEWPAMRKTADLLGVTSAETVRQWVRKAPAADAEGASRADNEEIRRLKQEVAELKRANGILKAASVFFAAEIDRPHR*	NZ_CP014634.1:592519-592839 NC_021278.1:88067-88393 NC_013441.1:4956025-4956345 NZ_CP014475.1:537111-537437 NZ_CP007155.1:6010106-6010426 NZ_LN831039.1:4202573-4202899 NZ_LN831039.1:5665382-5665651 NC_016906.1:3674574-3674891 NZ_LN831039.1:1413769-1414095 NC_009338.1:4945476-4945745 NZ_LR134345.1:537115-537441 NC_016906.1:3021479-3021796 NZ_LR134345.1:1847763-1848089 NZ_CP014475.1:1847741-1848067
NC_017053.1	1139245-1139484	Bacteria;Firmicutes;Bacilli;Lactobacillales;Streptococcaceae;Streptococcus;Streptococcus pyogenes	Aca_protein|HTH_19=PF12844.10;HTH_24=PF13412.9;HTH_31=PF13560.9;HTH_3=PF01381.25;HTH_AsnC-type=PF13404.9		239		MTKMTLRALRVNYSLSAKEVAQELGIHQQTLLKYEIDSTDIPFSLLNELANYYNIDVNNIFLGKKFVLKQMFKNNRLQN*	NZ_CP031628.1:805895-806134 NZ_LS483421.1:635076-635315 NZ_LS483307.1:1245212-1245451 NZ_LS483332.1:1129571-1129810 NC_017053.1:1139245-1139484 NZ_LS483360.1:766480-766719 NZ_LS483320.1:1244950-1245189 NZ_AP018337.1:889228-889467 NZ_LS483356.1:1094052-1094291 NZ_LR134272.1:987946-988185 NZ_LS483322.1:734326-734565 NZ_LS483352.1:1056224-1056463 NZ_CP013672.1:1041643-1041861 NZ_LS483379.1:1011955-1…
NC_017053.1	1707099-1707356	Bacteria;Firmicutes;Bacilli;Lactobacillales;Streptococcaceae;Streptococcus;Streptococcus pyogenes	Aca_protein|HTH_19=PF12844.10;HTH_3=PF01381.25		257		MKTSSYTRMVFKSKGGVDLKKNKVRGYRNMLGFTQEELGNKLGITKQSYHNKEVGKNSFKDSEKLVFKELLLPLFPDITLEDIFF*	NZ_LS483298.1:1831800-1832057 NZ_LS483421.1:1715154-1715411 NZ_LS483409.1:2475520-2475726 NZ_LS483335.1:1846231-1846488 NZ_CP019433.1:1000923-1001126 NZ_CP033607.1:2023365-2023571 NZ_CP020604.1:1521543-1521749 NC_002662.1:2023293-2023499 NZ_LS483415.1:1715455-1715712 NZ_LR594052.1:1187738-1187938 NZ_LS483344.1:1763571-1763828 NZ_LR134293.1:657374-657631 NZ_LS483320.1:1845951-1846208 NZ_CP015896.1…
NC_018068.1	4287307-4287510	Bacteria;Firmicutes;Clostridia;Clostridiales;Peptococcaceae;Desulfosporosinus;Desulfosporosinus acidiphilus	Aca_protein|HTH_17=PF12728.10;HTH_19=PF12844.10;HTH_25=PF13413.9;HTH_31=PF13560.9;HTH_37=PF13744.9;HTH_3=PF01381.25		203		MRTELYSARKRAGLTQEQVAERIGVDRTIYNKIERGKIKNVAVELALQIAEVVNGSIDEIFLIDNSH*	uvig_318100:3361-3546 uvig_578982:3090-3275 NZ_CP029612.1:1961971-1962156 NZ_CP031027.1:1912826-1913011 uvig_394951:2948-3133 NC_018068.1:4287307-4287510 NZ_CP019512.1:1952874-1953059
NC_016801.1	142816-143016	Bacteria;Actinobacteria;Actinobacteria;Corynebacteriales;Corynebacteriaceae;Corynebacterium;Corynebacterium diphtheriae	Aca_protein|HTH_17=PF12728.10		200		MGNTTTIDRWLSPSQAAEIIPYSAWQIRKFCRQGILPHSKRPGSKQNRIMIKHSDLVNFIQQGAAA*	NC_016789.1:185784-185984 NZ_LR134537.1:2426829-2427029 NC_016789.1:147287-147487 NC_016801.1:142816-143016 NZ_LR134538.1:1916991-1917191 NC_016785.1:147776-147976
NC_017027.1	750597-750803	Bacteria;Proteobacteria;Gammaproteobacteria;Pasteurellales;Pasteurellaceae;Pasteurella;Pasteurella multocida	Aca_protein|HTH_19=PF12844.10;HTH_31=PF13560.9;HTH_3=PF01381.25		206		MNKISEYRKATNLTQGEFAQQINLTQGALGHYESGRRTPDLKTARKIVMALNRNGVACSLDDVFLVQN*	NZ_CP009237.1:113628-113834 NC_017027.1:750597-750803 NC_017764.1:661029-661235 NZ_CP018032.1:1195359-1195565 NZ_CP007205.2:727347-727553 NZ_CP019081.1:1766257-1766463 NZ_CP027169.1:3263087-3263392 NZ_CP029093.1:2002741-2003046 NZ_CP021644.1:1011437-1011643
NC_017764.1	1379984-1380394	Bacteria;Proteobacteria;Gammaproteobacteria;Pasteurellales;Pasteurellaceae;Pasteurella;Pasteurella multocida	Aca_protein|HTH_19=PF12844.10;HTH_31=PF13560.9;HTH_3=PF01381.25		410		MTTVGERLKNEREKLKLTQEQLGAIGGVKRLAQANYESGKRIPDARYLAEIAKVGMDIMYVLFGERANTAINDEELLLLHKFRNADPAVRKFMLGEGVAKSTMRIKGDRNKQNKRTNEQCSMEIEGNNNIQIANKK*	NZ_CP003328.1:370914-371324 NZ_CP040918.1:126705-127115 NZ_CP008918.1:1438342-1438752 NZ_CP031552.1:126761-127171 NZ_CP031553.1:126742-127152 NZ_CP026744.1:1338572-1338982 NZ_LT906458.1:627450-627860 NC_017764.1:1379984-1380394 NZ_CP040848.1:126759-127169 NZ_CP020403.2:1740312-1740722 NZ_CP031551.1:126762-127172 NZ_CP031554.1:126761-127171
NC_017910.1	2264697-2264927	Bacteria;Proteobacteria;Gammaproteobacteria;Enterobacterales;Enterobacteriaceae;Shimwellia;Shimwellia blattae	Aca_protein|HTH_17=PF12728.10;YdaS_antitoxin=PF15943.8		230		MGPSNLGEIIKYIRVPVVAEVCGRSPRAIYKWMRSGCLPRTEWTGETDYARRISVASDGKYSPEQILEVSKPKQVV*	NC_017910.1:2264697-2264927 NZ_CP032185.1:772271-772498 NZ_LS992183.1:2790333-2790563 NZ_LR133996.1:2261565-2261795 uvig_314614:4938-5165 uvig_393031:8531-8758 uvig_287222:9880-10107 NZ_CP012561.1:4920712-4920939 uvig_355024:2085-2312 uvig_376173:8296-8523 NZ_CP029620.1:414051-414290 NZ_CP026178.1:1613252-1613479 NZ_CP034678.1:3790603-3790830 NZ_CP024273.1:1443968-1444222 uvig_578509:6356-6586 NZ…
NC_015600.1	1156303-1156668	Bacteria;Firmicutes;Bacilli;Lactobacillales;Streptococcaceae;Streptococcus;Streptococcus pasteurianus	Aca_protein|HTH_7=PF02796.18		365		MENRYRTNLKKVFLTDQELANLNNHISQSSCQNFSAYARKVLLNPNMTFLTIDTSNYQDSVFELRRIGNNINQIAKTVNQTKLLTVEQRDNLKTGIGQLIAEVDKDFYVKCQKLREFYGSH*	NZ_CP012731.1:1997765-1998130 NZ_CP019978.1:690358-690723 NZ_CP021773.1:1422249-1422614 NC_015600.1:1156303-1156668 NZ_LR594050.1:665568-665933 NC_017621.1:1296504-1296869 NZ_CP024050.1:698239-698604 NC_020526.1:641961-642326 NZ_CP044090.1:1099736-1100101 NZ_CP021867.1:711093-711458 NC_017618.1:637944-638309 NZ_CP008813.1:645188-645553 NZ_CP021862.1:713329-713694
NC_015600.1	1797728-1797937	Bacteria;Firmicutes;Bacilli;Lactobacillales;Streptococcaceae;Streptococcus;Streptococcus pasteurianus	Aca_protein|DUF6471=PF20075.2;HTH_19=PF12844.10;HTH_26=PF13443.9;HTH_37=PF13744.9;HTH_3=PF01381.25;YdaS_antitoxin=PF15943.8		209		MAEIQVHLDKMLKLRNITSKELAEKIGITEANLSILKTGKAKGVRFNTLMNICRELDCQPGDILKYRRD*	NC_016826.1:1657344-1657568 NZ_CP032659.1:262086-262292 NC_013798.1:1954717-1954920 NC_017567.1:163415-163666 NZ_CP022340.1:1530604-1530819 NZ_CP039457.1:1816907-1817116 NZ_CP035143.1:1361258-1361464 NC_022878.1:1551448-1551663 NZ_CP035136.1:1293114-1293347 NZ_CP035945.1:4306253-4306549 NZ_LT960777.1:929045-929251 NZ_CP027349.1:1360404-1360610 NZ_CP013688.1:227066-227275 NC_015600.1:1772025-17722…
NZ_CP010283.1	317181-317402	Bacteria;Proteobacteria;Gammaproteobacteria;Enterobacterales;Enterobacteriaceae;Salmonella;Salmonella enterica	Aca_protein|HTH_17=PF12728.10		221		MRPNITIVIPDPYIPLDEYCRRTGMSKSTAENLISYGKLPIKPKGAQKRGLVEVNMAALTVMALSECDVSLNA*	uvig_396931:8988-9209 NZ_CP011591.1:3810472-3810693 NZ_CP021852.1:2742371-2742595 NZ_CP040686.1:3434602-3434823 NZ_CP028950.1:2113342-2113563 NZ_CP039856.1:3457297-3457518 NZ_CP029862.1:3237934-3238155 NZ_CP044961.1:3400532-3400753 NZ_CP039860.1:3393379-3393600 NZ_CP039610.1:3392469-3392690 NZ_CP029716.1:4327994-4328215 NZ_CP014197.1:3064862-3065083 NZ_CP030980.1:3809242-3809463 NZ_CP012599.1:263…
NC_016002.1	1735485-1735808	Bacteria;Proteobacteria;Betaproteobacteria;Neisseriales;Chromobacteriaceae;Pseudogulbenkiania;Pseudogulbenkiania sp. NH8B	Aca_protein|HTH_31=PF13560.9		323		MTTSEPRWLELLRAEAERTSIAAIAGRLGYSRTSISLVLAGKYPVAPDRIARAAIALLDVVECPHAGQTLPLAECRSVALGAAPTHHPMKLGHWRACQRCPNRPQGD*	NC_016002.1:2173836-2174159 NZ_CP029554.1:335135-335458 NC_016002.1:1735485-1735808 NZ_LT906434.1:148706-149026 NZ_AP018823.1:2861790-2862113
NC_019395.1	1468577-1468846	Bacteria;Actinobacteria;Actinobacteria;Propionibacteriales;Propionibacteriaceae;Acidipropionibacterium;Acidipropionibacterium acidipropionici	Aca_protein|HTH_AsnC-type=PF13404.9		269		MTRRSIEDIKARADEFADAFENYDPKSGNQDAPLPPVMAVKLAAWRRDTAERELAEAVHAAREQRLSWREVGEAIGTSGEAARQRYASA*	NC_019395.1:1468577-1468846 NZ_CP019400.1:84156-84425 NC_017955.1:3853193-3853612 NZ_CP013126.1:3205674-3205943 NZ_CP021430.1:1224708-1224974 NC_014151.1:242264-242533 NZ_CP040634.1:1827415-1827684 NZ_CP015970.1:396768-397037 NZ_CP031057.1:2479260-2479529 NZ_CP014352.1:98125-98394
NZ_CP006694.1	2664477-2664779	Bacteria;Spirochaetes;Spirochaetia;Leptospirales;Leptospiraceae;Leptospira;Leptospira santarosai	Aca_protein|HTH_17=PF12728.10		302		MASIKGHVRNGSLLQLVQPSLSENGKDLVESQEILVPIDKRKSFTSREAAKYLNLPLRSFNRHVVDHEIPYIEWGPRTRRFLISDLDRVSQTLKTTKQIY*	NZ_CP006694.1:2664477-2664779 NZ_CP006694.1:585873-586196 NZ_CP040843.1:277722-278024 NZ_CP040841.1:76075-76377 NZ_CP040840.1:276807-277109
NC_019042.1	1613344-1613550	Bacteria;Firmicutes;Bacilli;Lactobacillales;Streptococcaceae;Streptococcus;Streptococcus dysgalactiae	Aca_protein|HTH_19=PF12844.10;HTH_26=PF13443.9;HTH_31=PF13560.9;HTH_37=PF13744.9;HTH_3=PF01381.25;Phage_CI_repr=PF07022.16;YdaS_antitoxin=PF15943.8		206		MEKLGDRLRKQRQLNKLTQQELADRIGINRGAYSNWENGKREPSFSKLIELSKLLNTTPNYLLGISDA*	NZ_LR594045.1:1615404-1615547 NZ_LR130239.1:1290916-1291059 NZ_LS483386.1:1342943-1343086 NZ_CP031620.1:578062-578205 NZ_CP032665.1:576626-576769 NZ_CP031635.1:578052-578195 NZ_CP031624.1:576168-576311 NZ_CP031633.1:575442-575585 NZ_CP011069.1:1265101-1265244 NZ_CP031619.1:618618-618761 NZ_CP014139.1:576315-576458 NZ_CP011535.2:578322-578465 NZ_CP031637.1:577340-577483 NC_007296.2:1300061-1300204…
NC_020229.1	1440322-1440696	Bacteria;Firmicutes;Bacilli;Lactobacillales;Lactobacillaceae;Lactobacillus;Lactobacillus plantarum	Aca_protein|HTH_19=PF12844.10;HTH_3=PF01381.25;Phage_CI_repr=PF07022.16		374		MFDRVKELSKSHGKSLKQVATELGFGENYFYTWKKKSPGIDKVQKVANYFNVSVDYLLGNEVQSSPEWATEDDKIDLDKWLQSNVPMGFQGMDMDDETKIKVRAFLEGVFWEDKQKHRNDNNKK*	NZ_CP018210.1:13409-13786 NZ_AP018405.1:423574-423948 NZ_CP025586.1:114195-114569 NC_020229.1:1440322-1440696 NZ_LS483306.1:317234-317566 NZ_CP018209.1:3211794-3212171
NC_020291.1	1992917-1993150	Bacteria;Firmicutes;Clostridia;Clostridiales;Clostridiaceae;Clostridium;Clostridium saccharoperbutylacetonicum	Aca_protein|HTH_17=PF12728.10;Tn916-Xis=PF09035.13		233		MVNEEEILFNKLHDVIKNSYLNRKTLTVLECAEFINVSKEEIRELINKPNTDFPYFKVGAKVLINRDLLLEWLKKYH*	uvig_393973:882-1136 NZ_CP016087.1:3671887-3672135 uvig_577255:2426-2680 NC_020291.1:3974774-3975022 NC_020291.1:1992917-1993150 uvig_331550:2405-2647
NC_020291.1	2909853-2910092	Bacteria;Firmicutes;Clostridia;Clostridiales;Clostridiaceae;Clostridium;Clostridium saccharoperbutylacetonicum	Aca_protein|DUF6462=PF20063.2;HTH_17=PF12728.10;Tn916-Xis=PF09035.13		239		MEEILIEILETLKSERPKKITFTIAEAANYSGIGQVKIRELINKPNTDFPFFKVGARALIDKAALDNWMEKITQEHRGL*	NC_020291.1:2910157-2910390 uvig_316736:59804-60085 uvig_152000:1920-2201 NC_020291.1:2909853-2910092 NZ_CP039705.1:2799993-2800232 uvig_319364:1770-2051 uvig_108465:40031-40279 uvig_315374:11403-11651 NZ_CP013352.1:2875907-2876146 uvig_285934:58647-58928 uvig_316650:3149-3397
NC_020833.2	1342968-1343273	Bacteria;Proteobacteria;Gammaproteobacteria;Pasteurellales;Pasteurellaceae;Mannheimia;Mannheimia haemolytica	Aca_protein|HTH_23=PF13384.9;HTH_28=PF13518.9;HTH_29=PF13551.9;HTH_32=PF13565.9;HTH_8=PF02954.22		305	AcrIB	MFYSNNPLIKHKTGLLNLAEELGNISQACKVMGMSRDTFYRYQQAVEQGGVEALLNQNRRVPNLKNRVDEAIEQAVVKFALDNPAFGQVRVSNELRKQGIR*	NZ_CP017501.1:1307851-1308156 NZ_CP017528.1:1358228-1358533 NZ_CP017540.1:1357649-1357954 NZ_CP017543.1:1374714-1375019 NZ_CP017519.1:1366259-1366564 NZ_CP023044.1:1420215-1420520 NZ_CP017531.1:377019-377324 NZ_CP017532.1:1580367-1580672 NZ_CP038614.1:218638-219018 NZ_CP017546.1:1406190-1406495 NZ_CP017533.1:1324557-1324862 NC_020833.2:1342968-1343273 NZ_CP023046.1:1221310-1221615 NZ_CP017491.1:1…
NC_020833.2	1435369-1435629	Bacteria;Proteobacteria;Gammaproteobacteria;Pasteurellales;Pasteurellaceae;Mannheimia;Mannheimia haemolytica	Aca_protein|HTH_6=PF01418.20;HTH_Crp_2=PF13545.9;Phage_CII=PF05269.14		260		MPRNELTKNARAIADLIHRKSATVTHKKLARAIGLSESQFSRTFADNVEMVAVIIDYLSIELADKDELLELKEKRYKRINLEEATT*	NZ_CP017508.1:1955261-1955521 NZ_CP017541.1:1687112-1687372 NC_021082.1:1670858-1671118 NZ_CP011099.1:1134212-1134472 NZ_CP017500.1:1964448-1964708 NZ_CP017507.1:1955238-1955498 NZ_CP017521.1:1296546-1296806 NZ_CP020085.1:2154788-2155033 NZ_CP017515.1:1960963-1961223 NZ_CP017533.1:1557358-1557618 NZ_CP017486.1:1955989-1956249 NZ_CP017521.1:1653925-1654185 NZ_CP017529.1:1268234-1268494 NZ_CP017536…
NC_021082.1	2323440-2323655	Bacteria;Proteobacteria;Gammaproteobacteria;Pasteurellales;Pasteurellaceae;Mannheimia;Mannheimia haemolytica	Aca_protein|HTH_19=PF12844.10;HTH_3=PF01381.25		215		MIENPEFGYTPSNLKMLRKHHNLTQTEVANILGVGQRIVMRWETELSSTAARSDMPYTKWAELLKNLQKNF*	NZ_CP017506.1:1889505-1889720 NZ_CP017520.1:1837349-1837564 NZ_CP017538.1:1875326-1875541 NZ_CP017505.1:1889462-1889677 NC_021739.1:1740387-1740602 NZ_CP023046.1:827882-828097 NZ_CP017534.1:1863662-1863877 NC_021082.1:2323440-2323655 NZ_CP017549.1:1012165-1012380 NZ_CP017549.1:1808323-1808538 NZ_CP023043.1:905290-905505 NZ_CP011099.1:2476321-2476536 NC_021743.1:1747518-1747733 NZ_CP017524.1:18173…
NC_021182.1	1722909-1723163	Bacteria;Firmicutes;Clostridia;Clostridiales;Clostridiaceae;Clostridium;Clostridium pasteurianum	Aca_protein|DUF6462=PF20063.2;HTH_17=PF12728.10;Tn916-Xis=PF09035.13		254		MEITSSELKNIIKESIQESYEKPKATLTIAECANLTGIGRDKLMKLAHSNNSDFPCFKVGTKFLINRKLLSIWLKKISQEKRIL*	NZ_CP013681.1:2766170-2766451 NZ_CP042243.1:967281-967532 NC_003869.1:2040068-2040442 NZ_CP035280.1:2427394-2427660 NZ_CP026600.1:1312886-1313137 NZ_CP016087.1:1861107-1861358 NC_009697.1:3137950-3138231 NZ_CP031098.1:3586091-3586351 NZ_CP014148.1:3311350-3311610 uvig_577842:5057-5344 NZ_CP013296.1:472191-472472 NC_021182.1:1722909-1723163
NC_021721.1	2082156-2082401	Bacteria;Firmicutes;Bacilli;Lactobacillales;Lactobacillaceae;Lactobacillus;Lactobacillus paracasei	Aca_protein|HTH_19=PF12844.10;HTH_24=PF13412.9;HTH_26=PF13443.9;HTH_31=PF13560.9;HTH_3=PF01381.25;Sigma70_r4=PF04545.19		245		MSNSLRHYRREKEMSQLELAKQVGVTRLTISNIETGKTKDPATSITLKISEILGHSVDAIFGNKNVNLDKHIHAQREEAVK*	NC_021721.1:2082156-2082401 ivig_2545:3593-3838 uvig_118230:6974-7219 NZ_AP012541.1:1989521-1989766 NC_008526.1:1943003-1943248
NC_021485.1	1178865-1179140	Bacteria;Firmicutes;Bacilli;Lactobacillales;Streptococcaceae;Streptococcus;Streptococcus agalactiae	Aca_protein|HTH_26=PF13443.9;HTH_3=PF01381.25		275		MLNETSTKQVELSKATGIPPSTLTGYVKGTPLPIPGNVQKIADYFELMKSDIDPRFAPRKKNHELKIPTSPLVNKITKAVVELNVHANNKY*	NZ_CP019978.1:1265500-1265775 NZ_CP012503.1:1261897-1262172 NZ_LS483387.1:1087261-1087536 NZ_CP013202.1:1203584-1203859 NC_021507.1:1173482-1173757 NZ_CP021769.1:1403055-1403330 NZ_LR134512.1:1135408-1135683 NZ_CP029749.1:1179069-1179344 NZ_CP033808.1:356915-357190 NZ_CP021862.1:1264916-1265191 NC_021485.1:1178865-1179140 NZ_CP010867.1:1178660-1178935
NC_021486.1	1549975-1550175	Bacteria;Firmicutes;Bacilli;Lactobacillales;Streptococcaceae;Streptococcus;Streptococcus agalactiae	Aca_protein|HTH_19=PF12844.10;HTH_31=PF13560.9;HTH_3=PF01381.25		200		MDKLRGYRVMLGLTQKDMSDKLNISLQSYNNKETGKNAFNDKERLAIKSMVAEIKPNITIDELFYS*	NZ_LT714196.1:2124680-2124883 NZ_CP025400.1:1030514-1030711 NZ_CP035446.1:92884-93087 NZ_CP022537.1:2108257-2108460 NZ_CP021869.1:2040908-2041111 uvig_315391:4068-4265 NZ_CP020432.1:151202-151405 NC_021486.1:1549975-1550175 NZ_LR134266.1:810883-811083
NC_021738.1	890724-890924	Bacteria;Proteobacteria;Gammaproteobacteria;Pasteurellales;Pasteurellaceae;Mannheimia;Mannheimia haemolytica	Aca_protein|HTH_3=PF01381.25;YdaS_antitoxin=PF15943.8		200		MNLTSYLSDRPRGFKADFAKKLGISKSYLRQVETGYSPMPAYLAKKIEEVTNGEVAKSELRPDLWD*	NZ_LR134488.1:781197-781397 NZ_CP017484.1:1955541-1955741 NZ_CP017507.1:1955519-1955719 NZ_CP017492.1:1993203-1993403 NZ_CP018034.1:940349-940549 NZ_CP017547.1:2080571-2080771 NZ_CP017515.1:1961244-1961444 NZ_CP017499.1:688151-688351 NZ_CP017490.1:1958311-1958511 NZ_CP017525.1:2021541-2021741 NZ_CP017497.1:1959304-1959504 NZ_CP017511.1:1956529-1956729 NZ_CP017503.1:1979897-1980097 NZ_CP017522.1:2…
NC_022571.1	429962-430165	Bacteria;Firmicutes;Clostridia;Clostridiales;Clostridiaceae;Clostridium;Clostridium saccharobutylicum	Aca_protein|HTH_17=PF12728.10		203		MRRMEEHVTKMVITPVECIQILGCSRSMMYDNLLRRRDFPCFKIGKRIFINKEKLQIWIDKQCEHKR*	NZ_CP016086.1:429350-429553 NZ_CP016089.1:429961-430164 NC_022571.1:429962-430165 NZ_CP016092.1:429961-430164 NZ_CP016091.1:444040-444243
NZ_CP016357.1	1959573-1959839	Bacteria;Proteobacteria;Gammaproteobacteria;Enterobacterales;Enterobacteriaceae;Salmonella;Salmonella enterica	Aca_protein|Exc=PF07825.14;HTH_17=PF12728.10		266		MSFVRLETWGELNYPDDPPPLTTLRRWARNGNIYPTPVLHGRTYRVDPDAFYIKPNKVGLVLEQHHPNGRTGKKSALLERLINESKKV*	NZ_CP032446.1:2758957-2759229 NZ_CP014663.2:2024905-2025171 NZ_CP030207.1:2725533-2725805 NZ_LR134159.1:1928031-1928303 NZ_CP014996.1:2785395-2785661 NZ_CP012347.1:2642930-2643202 NC_022221.1:1752936-1753208 NZ_CP007584.2:2077140-2077406 NZ_LT571437.1:2016226-2016498 NZ_CP036168.1:2145361-2145627 NZ_CP028196.1:1640512-1640784 NZ_CP032390.1:2992768-2993040 NZ_CP015598.1:2084652-2084924 NZ_CP029595…
NC_022592.1	3804951-3805235	Bacteria;Firmicutes;Clostridia;Clostridiales;Clostridiaceae;Clostridium;Clostridium autoethanogenum	Aca_protein|HTH_19=PF12844.10;HTH_25=PF13413.9;HTH_26=PF13443.9;HTH_31=PF13560.9;HTH_37=PF13744.9;HTH_3=PF01381.25;Sigma70_r4=PF04545.19;Xre-like-HTH=PF20432.1		284		MSKASVDFSVIKEELMQDSEFKEEYNKLKPRYELISEVIKARRELNLTQEELASRMGTQKSNISRLESGNYNPSLDFLSKLAKGLGKEIHIELR*	NC_016627.1:1124682-1124966 NZ_CP012395.1:3805170-3805454 NZ_CP021850.1:1420431-1420715 NZ_CP020953.1:615905-616189 NZ_CP014171.1:49615-49899 NZ_CP033465.1:2504958-2505242 NZ_CP025746.1:6034559-6034843 NC_014152.1:1682145-1682414 NC_018645.1:3985370-3985660 NC_022592.1:3804951-3805235 NC_009633.1:3422403-3422672 NC_013216.1:4203381-4203665 uvig_551671:52963-53247 uvig_443423:74137-74421
NZ_CP019198.1	3471771-3471980	Bacteria;Proteobacteria;Gammaproteobacteria;Enterobacterales;Enterobacteriaceae;Salmonella;Salmonella enterica	Aca_protein|HTH_19=PF12844.10;HTH_31=PF13560.9;HTH_3=PF01381.25;YdaS_antitoxin=PF15943.8		209		MNNIRNFRERFGLTQEDLAKVLGCTRGAVCHYETGRRGMDINLCRAFINAFKEYGYELTIDDLFPPKAA*	NZ_LR134156.1:1474832-1475041 NZ_CP019198.1:3471771-3471980 uvig_314896:13578-13787 NZ_CP022663.1:595268-595477 NZ_CP017972.1:3062126-3062335 NZ_CP017236.1:2704868-2705086 NZ_CP033343.1:1449297-1449506
NZ_CP019189.1	2997481-2997735	Bacteria;Proteobacteria;Gammaproteobacteria;Enterobacterales;Enterobacteriaceae;Salmonella;Salmonella enterica	Aca_protein|FeoC=PF09012.13;HTH_24=PF13412.9;MarR_2=PF12802.10;TrmB=PF01978.22		254		MADMTVFEYVRANPDSTSNEIAKALNKKTSAVASALSHLRATGRVVKLSCPNSDIPVYRVNDLPFGCSNRLTMIFNQLLREVRR*	NZ_CP011657.1:2529711-2529965 NZ_CP026202.1:4083066-4083320 NZ_LR134118.1:2902844-2903098 uvig_165413:7936-8190 NZ_CP026709.1:3554874-3555128 NZ_CP019189.1:2997481-2997735 NZ_CP023527.1:3047281-3047535 NZ_CP007557.1:4611539-4611793 uvig_215071:4669-4923 uvig_96665:5522-5776 NZ_CP023359.1:1946893-1947147 uvig_375674:7967-8221 uvig_370569:40121-40375 NZ_CP026231.1:2674775-2675029 NZ_CP026399.1:5002…
NC_022737.1	732893-733132	Bacteria;Firmicutes;Bacilli;Bacillales;Staphylococcaceae;Staphylococcus;Staphylococcus pasteuri	Aca_protein|CENP-B_N=PF04218.16;HTH_23=PF13384.9;HTH_26=PF13443.9;HTH_38=PF13936.9;HTH_3=PF01381.25		239		MKGYNKLKGFLVEEGKSNNDLAELLHLHRTTVNHKLNRKNGADFTMSEVRKICLYLNISADIYFLNESRENTTKAKQEV*	NZ_LT992467.1:2282410-2282649 NZ_CP014371.1:920211-920450 NZ_LT992476.1:2173475-2173714 NZ_CP014435.1:920116-920355 NZ_LT992468.1:2211801-2212040 NZ_CP014376.1:920211-920450 NZ_CP014381.1:920116-920355 NZ_CP014426.1:920356-920595 NZ_CP014387.1:920211-920450 NZ_CP014384.1:920123-920362 NZ_CP014432.1:915836-916075 NZ_CP014392.1:920211-920450 NZ_CP014409.1:920116-920355 NZ_LT992475.1:1537058-1537297…
NC_022780.1	105774-106046	Bacteria;Firmicutes;Bacilli;Lactobacillales;Lactobacillaceae;Pediococcus;Pediococcus pentosaceus	Aca_protein|HTH_17=PF12728.10		272		MEIPLTLSEESLNVIHGVMLKSAQEAFSEVARQQKYPRYMTIKNASGYAGVAVNTFKKEFINKGLRVIDPDGLKRIDKNDIDEFMENMKF*	NZ_CP021474.1:1673586-1673858 NZ_CP023655.1:101472-101744 NZ_CP015918.1:147195-147470 NC_022780.1:105774-106046 NZ_CP020018.1:1152046-1152318
NC_022780.1	992918-993127	Bacteria;Firmicutes;Bacilli;Lactobacillales;Lactobacillaceae;Pediococcus;Pediococcus pentosaceus	Aca_protein|HTH_17=PF12728.10		209		MTVNKNRLSDDKYPMLMDKKTVAEYLGVSKSSVDVFILNDNLSAAAFEPSKLKRNFFIKIKVNKWLEEL*	NZ_CP021927.1:798795-799004 ivig_4103:6686-6892 NZ_CP018763.1:652765-652971 ivig_3414:3079-3285 NZ_CP018763.1:690777-690983 NZ_CP015206.1:900121-900327 NC_008525.1:1025153-1025362 NZ_CP023008.1:953506-953715 NC_022780.1:992918-993127 ivig_4058:5718-5924
NZ_CP013993.1	4898832-4899005	Bacteria;Proteobacteria;Gammaproteobacteria;Pseudomonadales;Pseudomonadaceae;Pseudomonas;Pseudomonas aeruginosa	Aca_protein|HTH_8=PF02954.22;P22_Cro=PF14549.9;YdaS_antitoxin=PF15943.8		173		MNMNEAIQHFGSKKKLAEALGIRPSAVTQWGDSIPVGRQYQLQVISKNKLKADQKAA*	NZ_CP020603.1:3932634-3932807 NZ_CP032311.1:870840-871013 NZ_CP029090.1:4147665-4147838 NZ_CP011317.1:4107906-4108079 NZ_CP017073.1:3825455-3825631 NZ_CP029088.1:4105946-4106119 NZ_CP029093.1:3604357-3604530 NZ_CP016955.1:3311049-3311222 NZ_CP022002.1:3430464-3430637 uvig_316643:1022-1195 uvig_542002:2260-2433 NZ_CP027169.1:4864744-4864917 NZ_CP015202.1:1772594-1772770 NZ_CP013993.1:4898832-48990…
NZ_HG813249.1	1702409-1702642	Bacteria;Firmicutes;Bacilli;Bacillales;Listeriaceae;Listeria;Listeria monocytogenes	Aca_protein|HTH_19=PF12844.10;HTH_26=PF13443.9;HTH_31=PF13560.9;HTH_3=PF01381.25		233		MRLSFKEKRNKAGLTQKELGIAVGLAEISIRKLENGERDPSINTAVKISKALNSNMEEIFPDIFLDINDTKCILIKN*	NZ_CP019615.1:614388-614621 NZ_CP014252.1:2491767-2492000 NZ_CP025259.1:2472121-2472354 NZ_CP028183.1:2633551-2633784 NZ_HG813249.1:1702409-1702642 NZ_CP025082.1:2415530-2415763
NZ_HG916765.1	1490567-1490833	Bacteria;Proteobacteria;Betaproteobacteria;Burkholderiales;Alcaligenaceae;Castellaniella;Castellaniella defragrans	Aca_protein|HTH_17=PF12728.10;Phage_AlpA=PF05930.15		266		MFNSIHKDTNMVPQIHSPQQANQAADDLRLIRLNQVMAKIGMGRSWVYAKVAEGAFPQPVNFGGRAVAWLESEVDAWILEQVASRKAS*	NZ_CP033340.1:1833183-1833401 NZ_CP028151.1:2069424-2069642 NZ_CP021535.1:1928016-1928222 NZ_CP006722.1:1502101-1502307 NZ_CP018642.1:4316084-4316302 NZ_HG916765.1:1490567-1490833 NZ_CP024707.1:1563693-1563899 NZ_CP042545.1:2434776-2434994 NZ_CP028157.1:2069424-2069642 NZ_CP021722.1:1692325-1692531 NZ_CP032175.1:864003-864209 NZ_CP008841.1:4845941-4846159 NZ_CP018925.1:2815832-2816050
NZ_HG939456.1	1875761-1876075	Bacteria;Firmicutes;Bacilli;Lactobacillales;Streptococcaceae;Streptococcus;Streptococcus agalactiae	Aca_protein|HTH_19=PF12844.10;HTH_26=PF13443.9;HTH_31=PF13560.9;HTH_3=PF01381.25		314		MFSKKLKELRINNKLSQKQIAEQMNISQQAYAKWESGKNSPSLATLEKVANFFNLSIEELLSDGTVSLDNLLKAETITYQGKTLSEEDAFKVKEVLNIVISTIK*	NZ_CP021773.1:2271555-2271869 NZ_CP021868.1:1967611-1967925 NZ_CP044091.1:922509-922823 NZ_LT714196.1:1975779-1976093 NZ_HG939456.1:1875761-1876075 NZ_CP007632.1:1886368-1886682 NZ_LR134323.1:1836158-1836472 NZ_CP033822.1:1291072-1291386 NZ_LR134520.1:212702-213016 NZ_CP020432.1:2297-2611 NZ_CP022537.1:1964207-1964521 NZ_CP021772.1:1218199-1218513 NZ_CP013202.1:1971315-1971629 NZ_CP029561.1:19737…
NZ_CP007731.1	3975296-3975496	Bacteria;Proteobacteria;Gammaproteobacteria;Enterobacterales;Enterobacteriaceae;Klebsiella;Klebsiella pneumoniae	Aca_protein|HTH_17=PF12728.10		200		MAEQPDDLLTPDEVCGKLGITQKTLCLWNTTHRHRATLAPIKFSAKVVRYERKNVEAFIEKCRSQY*	NZ_LS992175.1:1356408-1356608 uvig_122777:1941-2141 uvig_316264:42063-42275 NZ_LR130541.1:1236804-1237004 uvig_370580:13762-13962 NZ_CP007731.1:3975296-3975496 NC_021591.1:4101782-4101997 uvig_375819:1447-1722 NZ_CP026269.1:1520544-1520744 NZ_CP032167.1:827368-827580 uvig_393935:16626-16826
NZ_CP008713.1	1537297-1537533	Bacteria;Firmicutes;Clostridia;Clostridiales;Clostridiaceae;Candidatus Arthromitus;Candidatus Arthromitus sp. SFB-mouse-NL	Aca_protein|HTH_19=PF12844.10;HTH_26=PF13443.9;HTH_31=PF13560.9;HTH_37=PF13744.9;HTH_3=PF01381.25		236		MIEEKIKEIVSEIIRLRRENGLTQKQLEELSNIKQPIIARMEKGTNIPQLNTILKLLKPLGKTIAIVPLEKTKPTKPR*	uvig_445733:4147-4449 NZ_CP008713.1:1537297-1537533 uvig_148495:42210-42500 uvig_206316:10472-10762 uvig_192227:87508-87798 uvig_430064:22566-22868 uvig_450221:77152-77454
NZ_CP036546.1	3174720-3175028	Bacteria;Bacteroidetes;Bacteroidia;Bacteroidales;Bacteroidaceae;Bacteroides;Bacteroides fragilis	Aca_protein|HTH_11=PF08279.15;HTH_23=PF13384.9;HTH_29=PF13551.9;HTH_43=PF09904.12;HTH_DeoR=PF08220.15;HTH_Tnp_Tc3_2=PF01498.21;MerR_1=PF13411.9;TrmB=PF01978.22		308		MTTLSVISYIERINRVYRLIRMERTGSLDELASLLRVSRRTINNYLEELRLMGAEIRFSRRRNTYYFGNNFVLHATVEARIDADVLDTPKEKEYDTYNYNKH*	NZ_CP036555.1:2694460-2694768 NZ_CP036539.1:4029867-4030175 NZ_CP036546.1:3174720-3175028 NZ_CP018937.1:2310909-2311217 NC_009614.1:1241366-1241644 NZ_CP043610.1:2525250-2525558 NC_003228.3:1758251-1758559 NZ_CP011073.1:3550306-3550614 NZ_CP011073.1:4534761-4535069
NZ_CP036539.1	3729285-3729617	Bacteria;Bacteroidetes;Bacteroidia;Bacteroidales;Bacteroidaceae;Bacteroides;Bacteroides fragilis	Aca_protein|HTH_17=PF12728.10		332		MTEKNALKMNLDHERKIVELQSRVNKLENLCYMTKEVLNLEEASAFLGIAKSTLYKMTHLNQVPYFKPAGKLIFFEKKALLDWVRGARSMSEEEIRLEAANRLNEMNNRP*	NZ_CP036539.1:3729285-3729617 NZ_CP012801.1:6325210-6325542 NZ_CP012937.1:4290550-4290882 uvig_551243:2610-2942 NZ_CP012937.1:4931180-4931512 uvig_424867:84904-85236 uvig_501344:42463-42795
NZ_CP036542.1	3583326-3583628	Bacteria;Bacteroidetes;Bacteroidia;Bacteroidales;Bacteroidaceae;Bacteroides;Bacteroides fragilis	Aca_protein|HTH_17=PF12728.10		302		MAEIITRDSEEFKELTGWIRRAGKAVEEATARMRPTIADEHYMTGDDVCAMLHISRRTLQTLRDEKRVPYTTIGGKLLYPESGLYEVLKKNYRDFRRFRK*	NZ_CP022754.1:3547683-3547994 NZ_CP036542.1:3583326-3583628 NZ_CP036539.1:4495077-4495379 NZ_CP041230.1:5517229-5517540 NZ_CP012937.1:2105124-2105435
NZ_CP007631.1	2042348-2042779	Bacteria;Firmicutes;Bacilli;Lactobacillales;Streptococcaceae;Streptococcus;Streptococcus agalactiae	Aca_protein|HTH_19=PF12844.10;HTH_26=PF13443.9;HTH_31=PF13560.9;HTH_3=PF01381.25		431		MIELSKRLKQLRIDRGIDKSQLITYLAITSRTYDRYEDGSRKPDIETLVKIADYYCCSLDVLVSRNYTEDLVDRSLVVSYRDLKELGLNDKIAHGLIKQVYDGYSAEKIPLVDTIKKLKFIYKKDLVSCLNDIMKNFEEKKYV*	NZ_CP011535.2:565477-565911 NZ_CP031639.1:564497-564931 NZ_CP031630.1:562561-562995 NC_007296.2:1312615-1313049 NZ_CP023769.1:1269637-1270071 NZ_LR594045.1:1628357-1628791 NZ_CP031619.1:605773-606207 NZ_CP014139.1:563471-563905 NZ_CP031633.1:562597-563031 NZ_CP031640.1:1337984-1338418 NZ_CP031638.1:605356-605790 NZ_CP011069.1:1277654-1278088 NZ_LR134520.1:214149-214580 NZ_CP044091.1:923954-924385…
NZ_CP007631.1	234619-234900	Bacteria;Firmicutes;Bacilli;Lactobacillales;Streptococcaceae;Streptococcus;Streptococcus agalactiae	Aca_protein|HTH_17=PF12728.10		281	AcrIIA21	MTEGFTIQLPKVTEKKLLARYDDMLQKAIEKALEDKELYKPIVRMAGLCRWLDVSTTTVVKWQKQGGMPHMVIDGVTLYDKRKVTQWLQQFER*	NC_004368.1:235269-235550 NC_018646.1:246246-246527 NZ_CP021865.1:260364-260645 NZ_CP030845.1:257760-258041 NC_007432.1:243719-244000 NZ_LS483342.1:1812064-1812345 NZ_CP010874.1:251521-251802 NZ_LR134520.1:1880027-1880308 NZ_CP021863.1:260364-260645 NZ_CP025026.1:219734-220015 NZ_LS483387.1:237216-237497 NZ_CP021870.1:214807-215088 NZ_CP021866.1:260364-260645 NZ_CP021862.1:225057-225338 NZ_CP0113…
NZ_CP007631.1	235165-235491	Bacteria;Firmicutes;Bacilli;Lactobacillales;Streptococcaceae;Streptococcus;Streptococcus agalactiae	Aca_protein|HTH_Crp_2=PF13545.9;MarR=PF01047.25;RepA_N=PF06970.14		326	AcrIIA21	MDYDNEYYLIPKILLQDDFYSSLSAKDILVYAVLRDRQIEALEKGWIDTDGSIYLNFKLIELAKMFSCSRTTMIDVMQRLEEVNLIERERVDVFYGYSLPYKTYINEV*	NZ_CP021769.1:238975-239301 NZ_CP025027.1:220018-220344 NZ_CP007631.1:235165-235491 NZ_CP044090.1:1549511-1549837 NZ_CP030845.1:258047-258373 NC_004116.1:234619-234945 NZ_CP016391.1:273793-274119 NZ_CP013202.1:244245-244571 NZ_LS483363.1:265819-266145 NZ_CP021862.1:225344-225670 NC_018646.1:246533-246859 NZ_CP021772.1:1631321-1631647 NZ_CP044495.1:167126-167449 NZ_AP013072.1:807232-807561 NZ_CP02…
NZ_CP007631.1	568544-568744	Bacteria;Firmicutes;Bacilli;Lactobacillales;Streptococcaceae;Streptococcus;Streptococcus agalactiae	Aca_protein|Fe_dep_repress=PF01325.22;HTH_3=PF01381.25		200		MTKPRKQRIYAIYDDDKFVDVGTKEELSARLGIKKATIEQYMTKSYQARPSSKRIAIFVGVEEIEF*	NZ_CP007631.1:568544-568744 NZ_CP033822.1:551933-552133 uvig_108462:8600-8800 NZ_CP020449.2:1970412-1970615 NC_004116.1:570841-571044 NZ_CP033810.1:1552560-1552760 NZ_CP044090.1:1208549-1208752 NZ_CP007632.1:597605-597805 NZ_CP033809.1:1712986-1713189 uvig_394886:10043-10246 NZ_CP021867.1:421212-421409 NZ_CP044091.1:175366-175566 NZ_LT714196.1:1751639-1751836 NC_021486.1:635116-635319 NZ_LT714196…
NZ_CP007632.1	1873763-1874116	Bacteria;Firmicutes;Bacilli;Lactobacillales;Streptococcaceae;Streptococcus;Streptococcus agalactiae	Aca_protein|HTH_19=PF12844.10;HTH_23=PF13384.9;HTH_26=PF13443.9;HTH_31=PF13560.9;HTH_38=PF13936.9;HTH_3=PF01381.25;Sigma70_r4=PF04545.19		353		MIENFALNLIRLRKQKGLSQKELAKKIGMLPQTISNIENQKGYPTFSNLDKIARYFNVSATELFGTPQQIELERVMFQTDEYSRKAEKILSAVSVFENFVKKYDYQKIIEFGLSLKE*	NZ_CP011329.1:1982833-1983186 NZ_CP013202.1:1958710-1959063 NZ_CP019979.1:1920356-1920709 NZ_CP033822.1:1303638-1303991 NZ_CP031556.1:618346-618699 NZ_CP044091.1:935075-935428 NZ_LR134323.1:1822825-1823178 NZ_CP007632.1:1873763-1874116 NZ_CP021868.1:1955021-1955374 NZ_LR134520.1:225245-225598
NZ_CP006649.1	116763-117185	Bacteria;Bacteroidetes;Flavobacteriia;Flavobacteriales;Flavobacteriaceae;Riemerella;Riemerella anatipestifer	Aca_protein|B-block_TFIIIC=PF04182.15;HTH_11=PF08279.15;HTH_24=PF13412.9;MarR=PF01047.25		422		MNAQKEGYKAIIKELPERMTTVLKQIEQLGECTYTELANAYNINTNLVTNRISDLQKVGLIRKIGTKECNGRQQTIFKVCSLDEAKEIQKRLYTEYRTKREDLETDFITLANKTETTKDLIRGKIEYYKTKIDLLMRFAV*	NZ_CP006649.1:116763-117185 NC_017569.1:2129524-2129946 NZ_CP029760.1:303498-303920 NZ_CP007504.1:177744-178166 NC_020125.1:1552900-1553322 NZ_CP041029.1:208851-209273 NC_014738.1:179394-179816 NZ_LT906475.1:179379-179801 NC_017045.1:339718-340140
NZ_CP009290.1	41396-41674	Bacteria;Proteobacteria;Gammaproteobacteria;Pseudomonadales;Pseudomonadaceae;Pseudomonas;Pseudomonas chlororaphis	Aca_protein|HTH_23=PF13384.9;HTH_28=PF13518.9;HTH_3=PF01381.25;HTH_Tnp_1=PF01527.23;HTH_Tnp_ISL3=PF13542.9;MerR=PF00376.26		278		MSNPRYPEEFKIQAVNQVTEKKLPVADVAARLGVSTHSLYAWIKRYSKPQEERQQNDDQHAELRRLRAELKRVTEERDILKKAAAYFAKECG*	NZ_LR134253.1:3373793-3374071 NZ_CP009290.1:41396-41674 NZ_AP018823.1:1340942-1341220 NZ_CP017181.1:2911924-2912121 NZ_CP025800.1:2230028-2230306 uvig_574402:4867-5145 NZ_CP022186.1:284234-284455 NZ_CP026285.1:5930396-5930674 NZ_CP007734.1:214735-215013 NZ_CP010237.1:738072-738428 NZ_CP042966.1:250405-250689 NZ_CP043318.1:3150355-3150552 NZ_CP017143.1:561051-561272 NZ_CP030175.1:1123052-1123330 N…
NZ_CP009583.1	2010026-2010241	Bacteria;Actinobacteria;Actinobacteria;Corynebacteriales;Corynebacteriaceae;Corynebacterium;Corynebacterium ulcerans	Aca_protein|HTH_23=PF13384.9		215		MDIQALKGIEAAAQKLKALKACEAALMEERAELIEEAVKAKIKKKEIAAAAGFSTATLRLIRSKRKKEKGE*	NZ_CP009583.1:2010026-2010241 NZ_AP019662.1:562653-562868 NC_015683.1:1848561-1848776 NC_015683.1:2116661-2116876 NZ_AP019663.1:561777-561992 NC_018101.1:562651-562866
NZ_CP009876.1	4505339-4505647	Bacteria;Proteobacteria;Gammaproteobacteria;Enterobacterales;Enterobacteriaceae;Klebsiella;Klebsiella pneumoniae	Aca_protein|HTH_19=PF12844.10;HTH_25=PF13413.9;HTH_31=PF13560.9;HTH_3=PF01381.25		308		MLHKALRLIRQYHKESIVELSTSLGIPKEKIVELESGVWSPSIEVLQRYASHFDIPVSSLVFFSESLGTQGRLSKSLRLNLAGKVLDIVEWVSNKNEKTEKA*	NZ_CP032261.1:3203794-3204114 NZ_CP015025.1:4657838-4658146 uvig_526303:26356-26658 NZ_CP018686.1:667303-667611 NZ_CP015846.1:2959196-2959504 NZ_LN824133.1:4695539-4695847 NZ_CP029579.1:718894-719214 NZ_CP040724.1:2231465-2231773 NZ_CP030002.1:651141-651449 NZ_CP012426.1:3484631-3484939 NZ_CP018140.1:667315-667623 NZ_CP025963.2:662665-662973 NZ_CP024429.1:4684369-4684677 NZ_CP020516.1:3274704-327…
NZ_CP009104.1	2954210-2954440	Bacteria;Proteobacteria;Gammaproteobacteria;Enterobacterales;Enterobacteriaceae;Escherichia;Escherichia coli	Aca_protein|HTH_3=PF01381.25;YdaS_antitoxin=PF15943.8		230		MDKQLQDKILSVMSQSELGRRLGKKPQTVSLWFKGRVPGEEVLRTSEALEWRVTPHDLRPDLYPNPDDSLPKTKAA*	NZ_CP035516.1:2080341-2080571 NZ_CP019008.1:2246181-2246411 NZ_CP021207.1:987177-987407 NC_022648.1:2082733-2082963 NZ_CP024720.1:1659491-1659721 NZ_HG941718.1:2079319-2079549 NZ_CP035720.1:2081119-2081349 NZ_CP028122.1:2272529-2272759 NZ_CP035476.1:2080342-2080572 NZ_LS992168.1:2056681-2056911 NZ_CP015085.1:602055-602285 NZ_CP020116.1:1741521-1741751 NZ_AP018784.1:2939373-2939603 NZ_CP014522.1:2…
NZ_CP009267.1	4317935-4318201	Bacteria;Firmicutes;Clostridia;Clostridiales;Clostridiaceae;Clostridium;Clostridium pasteurianum	Aca_protein|HTH_23=PF13384.9;HTH_28=PF13518.9;SpoIIID=PF12116.11		266		MINENYADHIRSRALEVAEYMLKSKSTIREAAKKFFISKSTVHNDLVKRLPVINPKIAAEVHEILAINKAERHIRGGLRTKEKYNAMH*	NZ_CP013019.1:4317905-4318171 NZ_CP009267.1:4317935-4318201 NC_007503.1:2264279-2264533 NC_015275.1:3021458-3021712 NZ_CP013018.1:4318894-4319160 NZ_CP031100.1:40476-40721 NZ_CP014147.1:54146-54391 NZ_CP014218.1:49591-49839 NZ_CP014176.1:3079114-3079374 NZ_CP009268.1:4318143-4318409
NZ_CP019962.1	3958857-3959297	Bacteria;Firmicutes;Clostridia;Clostridiales;Eubacteriaceae;Eubacterium;Eubacterium limosum	Aca_protein|HTH_36=PF13730.9		440		MSFFKEIRYLFEWLEDHELSPGAFFLWVVLMVFNSWCALLTTSGEWLWRVEFIIGNKRIIDVMHCSERQMMRYRQELEAKGRIIYQKGSAQGAGIYTMIPLRPNVEPREIRHVLSEKVTIVYDYVGNPESFSLEPGKDAGKSYPQA*	NZ_CP011914.1:1817939-1818379 NC_014624.2:2208826-2209266 NZ_CP019962.1:3958857-3959297 NZ_LR215983.1:1382707-1383147
NZ_CP006929.1	2306729-2307106	Bacteria;Proteobacteria;Gammaproteobacteria;Enterobacterales;Pectobacteriaceae;Dickeya;Dickeya zeae	Aca_protein|HTH_23=PF13384.9;HTH_28=PF13518.9;HTH_29=PF13551.9;Mor=PF08765.14;Sigma70_r4_2=PF08281.15		377		MNGDNNFRSKGPELLIELAQHTAITAREVVDTISPEVAEQIGEAVASKMMQVWGGQNVYFPMGMAWKVSQRDRQIFAAFNGHNHHELARQFGCSLQWVYSVVKRVRKEELARMQGRLFDDDQDAE*	NZ_CP009125.1:4333989-4334381 NZ_CP007744.1:4379587-4379979 NC_004547.2:4144591-4144983 NZ_CP034752.1:1108946-1109338 NZ_CP006929.1:2306729-2307106 NZ_CP034752.1:1508829-1509221
NZ_CP005286.1	2265662-2265973	Bacteria;Actinobacteria;Actinobacteria;Corynebacteriales;Corynebacteriaceae;Corynebacterium;Corynebacterium humireducens	Aca_protein|HTH_23=PF13384.9;HTH_32=PF13565.9;HTH_Tnp_1=PF01527.23		311		MPSKYTPELKQRAIELVLHAQASPDTARGAITRVAGELGLSKETLRVWVRTHKQSGTDTPAESVGLEAENRRLRAELAEAKRANDILKKASAFFAAELDRPQK*	NZ_CP025334.1:151243-151554 NZ_CP005286.1:2265662-2265973 NZ_CP025330.1:1312886-1313197 NZ_CP026734.1:2332679-2333104 NZ_CP025330.1:2055399-2055710 NZ_CP025330.1:324460-324771 NZ_CP025330.1:1333083-1333394 NZ_CP025330.1:1857405-1857716 NC_004369.1:1290000-1290311 NZ_CP026734.1:1124018-1124329 NZ_CP025330.1:1232814-1233125 NZ_CP014869.1:1109885-1110196 NZ_CP017150.1:1244683-1244994 NZ_CP025331.1:1…
NZ_CP007572.1	604878-605063	Bacteria;Firmicutes;Bacilli;Lactobacillales;Streptococcaceae;Streptococcus;Streptococcus agalactiae	Aca_protein|HTH_19=PF12844.10;HTH_26=PF13443.9;HTH_37=PF13744.9;HTH_3=PF01381.25		185		MWEKINKIMLERNLNMNKLAKLTGINKSHFSDLKSGRIKHLSWPNMVKLSTGLGISLDEFK*	NC_021486.1:627641-627781 NC_008021.1:535056-535241 NZ_CP029694.1:328230-328415 NZ_LS483351.1:1100321-1100506 NZ_LS483360.1:767982-768167 NZ_LS483361.1:422442-422627 NZ_LS483335.1:1040154-1040339 NZ_LS483407.1:1459051-1459236 NZ_LS483397.1:130438-130647 NZ_CP031770.1:551545-551730 NZ_CP044093.1:272729-272914 NZ_LT545678.1:548436-548621 NZ_CP007572.1:604878-605063 NZ_CP033907.1:551556-551741 NZ_CP…
NZ_CP010525.1	3440524-3440709	Bacteria;Firmicutes;Bacilli;Bacillales;Bacillaceae;Bacillus;Bacillus coagulans	Aca_protein|HTH_17=PF12728.10;HTH_38=PF13936.9;Tn916-Xis=PF09035.13		185		MRNNTLTVQEVATYLGVHPDTIYTMVREKQIPFFRVRKRIFFSRESIDKWIAAQENSVASF*	NZ_CP035305.1:2992085-2992270 NZ_CP041693.1:1045074-1045265 NC_017191.1:2244442-2244633 NZ_CP035163.1:1225430-1225621 NZ_CP025545.1:4159055-4159243 NZ_CP009748.1:1133963-1134154 NZ_CP025437.1:2547342-2547527 NZ_CP018866.1:3604258-3604449 NZ_CP030937.1:1225505-1225696 NC_017188.1:2242407-2242598 NZ_CP011939.1:1291012-1291197 NZ_CP017888.1:3043981-3044166 NZ_CP029364.1:3072452-3072643 NZ_CP030097.1…
NZ_LN681227.1	1976044-1976439	Bacteria;Proteobacteria;Gammaproteobacteria;Enterobacterales;Morganellaceae;Xenorhabdus;Xenorhabdus nematophila	Aca_protein|HTH_Tnp_IS1=PF12759.10		395		MAKVEVDCRYCHKSEDVKGHGKGHRGYPRYRCYACSKVFQLAYTYQACKPGVKEQIIDMAMNNSGIRDTARVLKVATAAVMKTLKNLTPGTGRRFLLTGMTFILSVKWMSSGRLWGVRKISADSGMPGSRV*	NZ_CP032329.1:1792299-1792697 NZ_LN681227.1:1982169-1982567 NZ_CP032329.1:1786169-1786564 NZ_LN681227.1:1976044-1976439 NZ_AP018046.1:783137-783412 NZ_CP016176.1:541530-541805
NZ_LN681227.1	3316330-3316596	Bacteria;Proteobacteria;Gammaproteobacteria;Enterobacterales;Morganellaceae;Xenorhabdus;Xenorhabdus nematophila	Aca_protein|HTH_35=PF13693.9;HTH_38=PF13936.9		266		MNNIKKDWHQADIIAALRKRGTTLAAVSRGAGLSSSTLANTLSRPWPKGEWIIANYLGIHPSEIWPSRYFDSYDGQLIERKARKDLTE*	NZ_CP032329.1:2764437-2764703 NZ_LR134306.1:3724397-3724627 NZ_LR134306.1:4685043-4685273 NZ_CP023669.1:906687-907043 NZ_CP021659.1:2019489-2019764 NZ_LN681227.1:711731-711997 NZ_LR134306.1:4501822-4502052 NZ_CP033715.1:1765693-1765923 NZ_LN681227.1:3316330-3316596 NZ_CP031780.1:3999453-3999683
NZ_CP014222.1	4156187-4156507	Bacteria;Proteobacteria;Betaproteobacteria;Burkholderiales;Oxalobacteraceae;Janthinobacterium;Janthinobacterium sp. B9-8	Aca_protein|HTH_23=PF13384.9;HTH_28=PF13518.9;HTH_30=PF13556.9;HTH_38=PF13936.9;HTH_40=PF14493.9;HTH_Tnp_1=PF01527.23;Sigma70_r4_2=PF08281.15;Terminase_5=PF06056.15		320		MSKRVTQSHTPEFRAEAIKLVFEQGFSVAETAARLNMKQSTLAYWVTQARKADKTTSAQTGMPDASDLMAEVRQLRKELAEARMERDILKKATAYFARESLPGTRS*	NC_007607.1:112235-112537 NZ_CP026785.1:29477-29779 NZ_CP026783.1:16322-16624 NZ_CP014222.1:4279997-4280317 NZ_CP036277.1:6960423-6960713 NZ_CP014222.1:4156187-4156507 NZ_CP026775.1:113734-114036
NZ_CP007584.2	2096034-2096426	Bacteria;Proteobacteria;Gammaproteobacteria;Enterobacterales;Enterobacteriaceae;Salmonella;Salmonella enterica	Aca_protein|HTH_3=PF01381.25		392		MTNIEKLEKIGTELFGPKWITPMARVIGVNELTIRRWLSGKSRVSTTIASELPDALARKFQTVLDIANSDKMRGDDVTIEMIAEIAERYEFADEQNRKAAIDEMNNAVYEVTYLSDLESIAKKWANQPNK*	NZ_CP025912.1:22572-22967 NZ_CP023348.1:78284-78679 NZ_CP040724.1:1262962-1263354 NZ_LS483428.1:1981741-1982130 NZ_CP014663.2:2043366-2043758 NZ_CP025922.1:62712-63107 uvig_428249:31301-31693 NZ_CP014621.2:2045650-2046042 NZ_CP007584.2:2096034-2096426 NZ_CP032738.1:4613216-4613611
NZ_CP011376.1	1301997-1302230	Bacteria;Proteobacteria;Gammaproteobacteria;Pseudomonadales;Moraxellaceae;Moraxella;Moraxella bovoculi	Aca_protein|HTH_40=PF14493.9		233		MTVNAQDIQWVRNEYLAGRTIDEISIDTGKSVKTIKRYLAEAGVLNLSWHKTKEENNILKYLKSKNITKLYQLVDKL*	NZ_CP034662.1:835631-835864 NZ_CP011376.1:1301997-1302230 NZ_CP034666.1:840357-840590 NZ_CP008804.1:1199666-1199899 NZ_CP011378.1:1083255-1083488 NZ_CP027405.1:1875576-1875809
NZ_CP007537.1	1059454-1059663	Bacteria;Firmicutes;Bacilli;Lactobacillales;Streptococcaceae;Streptococcus;Streptococcus pyogenes	Aca_protein|HTH_19=PF12844.10;HTH_26=PF13443.9;HTH_31=PF13560.9;HTH_3=PF01381.25;YdaS_antitoxin=PF15943.8		209		MELYEFVGEQIRHQRKLAKLNQSQLAELLDTNQQTIGMMENGKRRATLQDLVKLRKIFNVSVDDFLPKD*	NZ_CP007537.1:1059454-1059663 NZ_CP028841.1:856160-856369 NZ_CP040997.1:1466-1675 NZ_LS483389.1:1030510-1030719 NZ_LN831034.1:856160-856369
NZ_CP011386.1	1702062-1702352	Bacteria;Firmicutes;Bacilli;Lactobacillales;Lactobacillaceae;Lactobacillus;Lactobacillus helveticus	Aca_protein|HTH_26=PF13443.9;HTH_31=PF13560.9;HTH_37=PF13744.9;HTH_3=PF01381.25;Pou=PF00157.20		290		MKGLENNMRTWEDFKRNSKSFTNMTEKEGNLIDTLAFLHATRIKMNISQTQLGQKIGMSQPQVARLENLVVQPTLASLRKYAASLGFKITLSVVPA*	NZ_CP017982.1:495625-495921 NZ_CP012381.1:535337-535633 NC_010080.1:1652455-1652676 NZ_CP011386.1:1702062-1702352 NZ_CP020029.1:1560393-1560683 NZ_CP015496.1:538303-538524 NZ_CP016827.1:940507-940797 NZ_LR698986.1:940507-940797 NZ_CP009907.1:693722-694018 NZ_CP015444.1:1343049-1343345 NC_017467.1:520473-520694 NZ_CP015498.1:534152-534373 NC_021744.1:1828441-1828737
NZ_CP011386.1	479660-479980	Bacteria;Firmicutes;Bacilli;Lactobacillales;Lactobacillaceae;Lactobacillus;Lactobacillus helveticus	Aca_protein|HTH_17=PF12728.10;MerR_1=PF13411.9		320		MQVTLDDKQTAEIKTLVFSIVKDGIQQVTNTRPYLNRKDIAKYFGVAESTIGYWAKLGMPVAIIGGRKLYGKQSITQWLKDHEMPSQKPKHQTKKLSTIGVVKSSK*	NZ_CP018215.1:1612850-1613170 NZ_CP013610.1:496477-496803 NZ_CP011386.1:369775-370095 NZ_CP012890.1:146958-147278 NZ_CP031701.1:24842-25114 NZ_CP020620.1:400227-400463 NZ_CP029614.1:486247-486555 NZ_CP010432.1:747370-747606 NZ_CP017062.1:747066-747302 NZ_CP023139.1:241916-242236 NC_021181.2:747074-747310 NZ_AP019750.1:1118748-1119074 NZ_CP020457.1:867931-868266 NZ_CP029614.1:1758106-1758405 NZ_CP…
NZ_CP011104.1	2784985-2785224	Bacteria;Proteobacteria;Gammaproteobacteria;Enterobacterales;Morganellaceae;Photorhabdus;Photorhabdus thracensis	Aca_protein|HTH_17=PF12728.10		239		MRPIFTITVTEPFLPIEEYCRRHAMSISTARDMVRDGRLPVREKSIDKKRGKVLINMMALAVEALSATSVQISLNTQYE*	NZ_CP011104.1:2784985-2785224 NC_013892.1:990509-990751 NZ_CP014026.2:2519329-2519556 NZ_CP012554.1:3490783-3491004 NZ_CP022497.1:186739-186960
NZ_CP009928.1	2624449-2624787	Bacteria;Bacteroidetes;Flavobacteriia;Flavobacteriales;Flavobacteriaceae;Chryseobacterium;Chryseobacterium gallinarum	Aca_protein|HTH_23=PF13384.9;HTH_28=PF13518.9;HTH_36=PF13730.9;HTH_Tnp_1=PF01527.23		338		MRPNYKKIYQDMLRLEYPEKLKDPKIRELLERLHTSEDVLKFNEKLFKQSKENQKLKTYDKKTMLKLLQYQKKHGYSTSYMSRKYKISRTTLSKWKSMFEDELEIATKKAGK*	NZ_CP033917.1:2395642-2395944 NZ_CP033928.1:1867258-1867599 NZ_CP018786.1:759114-759419 NZ_CP033811.1:365180-365518 NZ_CP033070.1:1406194-1406526 NZ_CP009928.1:2624449-2624787 NZ_CP033922.1:1576327-1576677 NZ_CP033929.1:1156588-1156929 NZ_CP033925.1:236607-236942 NZ_CP033932.1:2086505-2086855 NZ_CP023968.1:169301-169639 NZ_CP033930.1:4314546-4314884 NZ_CP033760.1:225720-226058 NZ_CP033828.1:37556…
NZ_CP009687.1	3394649-3394858	Bacteria;Firmicutes;Clostridia;Clostridiales;Clostridiaceae;Clostridium;Clostridium aceticum	Aca_protein|HTH_23=PF13384.9;HTH_26=PF13443.9;HTH_3=PF01381.25;HTH_7=PF02796.18		209		MFDKKKFRAQVLLSGKSLKDIADLLDINLTTLYRKMNGESDFYRNEIQLLCEHLDIKNPTEIFFAEKIT*	uvig_338048:21125-21331 NZ_CP009687.1:3394649-3394858 ivig_3190:18295-18498 uvig_361693:3618-3821 uvig_140026:54054-54269 uvig_284745:5679-5885 uvig_127584:4572-4775 uvig_250807:11121-11324 uvig_376159:20003-20212
NZ_CP010111.1	121717-121953	Bacteria;Firmicutes;Bacilli;Bacillales;Bacillaceae;Bacillus;Bacillus thuringiensis	Aca_protein|HTH_17=PF12728.10;HTH_59=PF20038.2;MarR_2=PF12802.10;pXO2-72=PF17443.5;SelB-wing_2=PF09106.14		236		MLFMLDEVMTPREACDRWGITQDALRMKLKRGKDNKLVDELIKSGKIKYYKPEGKQRGEWILTVESMGLLFPKKRIAK*	NZ_CP013056.1:142559-142804 NZ_CP015152.1:59809-60054 NZ_CP004861.1:22493-22738 NZ_AP014866.1:124308-124553 NC_020384.1:61414-61659 NC_017203.1:57191-57430 NZ_CP010578.1:228586-228831 NZ_CP004876.1:21575-21820 NZ_CP007615.1:289202-289447 NZ_CP019234.1:68143-68382 NZ_CP010091.1:18429-18674 NZ_CP011350.1:503504-503743 NZ_CP010111.1:121717-121953
NZ_CP011329.1	1983179-1983394	Bacteria;Firmicutes;Bacilli;Lactobacillales;Streptococcaceae;Streptococcus;Streptococcus agalactiae	Aca_protein|HTH_19=PF12844.10;HTH_26=PF13443.9;HTH_31=PF13560.9;HTH_3=PF01381.25;Phage_CI_repr=PF07022.16;YdaS_antitoxin=PF15943.8		215		MRKLTNFGENLRLTRKTKSLTQTELASKLNISQKSYSNWETGKSEPNLENVVKLAKLFKTTTDFLLGVTDD*	NZ_CP031556.1:618692-618907 NZ_CP007632.1:1874109-1874339 NZ_HG939456.1:1863436-1863735 NZ_CP022537.1:1951882-1952181 NZ_CP022392.1:90837-91244 NZ_CP044090.1:1955573-1955872 NZ_CP032401.1:1250778-1251185 NZ_CP033810.1:793949-794248 NZ_CP033822.1:1303415-1303645 NZ_CP021868.1:1955367-1955582 NZ_CP010783.1:91242-91649 NZ_CP044091.1:934852-935082 NZ_CP021867.1:2011618-2011917 NZ_CP021770.1:1806167-1…
NZ_CP012148.1	1206838-1207080	Bacteria;Firmicutes;Bacilli;Lactobacillales;Lactobacillaceae;Lactobacillus;Lactobacillus paracasei	Aca_protein|HTH_19=PF12844.10;HTH_31=PF13560.9;HTH_3=PF01381.25		242		MNEKLKERRKEFHLTMQDISNMIGISKGYYSLIERGERRVSYELAFKIATALKTKPDLIFLEYQSTLSKHSPAQRKEVVK*	uvig_114991:9911-10153 NZ_LR698954.1:1108933-1109175 NZ_LR698988.1:1206838-1207080 NZ_CP044506.1:1107309-1107551 ivig_2827:4229-4471 NZ_CP012148.1:1206838-1207080 NZ_CP025428.1:1108098-1108340 NZ_CP035563.1:1236804-1237046 NZ_CP021426.1:273388-273630 NC_013198.1:1108933-1109175 NZ_CP044228.1:355001-355243 NC_017482.1:1105644-1105886 NZ_CP007122.1:808474-808716 NC_021723.1:1029762-1030004 NC_02172…
NZ_CP012713.1	308732-308923	Bacteria;Fusobacteria;Fusobacteriia;Fusobacteriales;Fusobacteriaceae;Fusobacterium;Fusobacterium nucleatum	Aca_protein|HTH_17=PF12728.10		191	AcrVIA2	MDNLTYNATDVARMLNRSPATAYRIIRQINLEHCKENKLKIKSMGSGRVSKELFHKYYPETKI*	NZ_CP012713.1:849595-849786 NZ_CP024701.1:1820049-1820234 NZ_CP024700.1:2269242-2269427 NZ_CP024731.1:90470-90655 NZ_CP012713.1:308732-308923
NZ_CP012756.1	609417-609734	Bacteria;Firmicutes;Bacilli;Bacillales;Staphylococcaceae;Staphylococcus;Staphylococcus aureus	Aca_protein|HTH_17=PF12728.10;NUMOD1=PF07453.16;Tn916-Xis=PF09035.13		317		MFNINIDENEAREILEQAINARVEELAKEKYFMTYKELSNYLNLSKPTIEELLINNGMKYYMVGSTYRFKKSDVDEFMEQLTAHMNIQNNDFKQVNIKMLLEARQ*	NZ_CP031673.1:831652-831969 NZ_CP029629.1:722129-722446 NZ_CP019563.1:2807746-2808063 NZ_CP013911.1:1219954-1220274 NZ_CP031537.1:799104-799421 NZ_CP038021.1:2133639-2133956 NZ_CP031265.1:2015570-2015887 NZ_CP038460.1:2041637-2041954 NZ_CP038268.1:2074231-2074548 NZ_CP030136.1:717707-718024 NZ_CP028470.1:2019957-2020274 NZ_CP016194.1:257090-257389 NZ_CP034102.1:2135315-2135632 NZ_LS483301.1:21919…
NZ_CP012952.1	2890033-2890284	Bacteria;Proteobacteria;Gammaproteobacteria;Pseudomonadales;Moraxellaceae;Acinetobacter;Acinetobacter baumannii	Aca_protein|HTH_35=PF13693.9;P22_Cro=PF14549.9;YdaS_antitoxin=PF15943.8		251		MNDAQLIDKLGGVTAVARLLGIAPSSVSGWKAIPLDRKIRLAVIAEDLGLTTRKELFPDNYQDIWIELRPQTTKSRNLGSLIA*	NZ_CP018259.1:1405776-1405985 NC_005966.1:2162263-2162508 NZ_CP013924.1:1690742-1690993 NZ_CP017644.1:2753822-2754073 NZ_CP035051.1:1201553-1201804 NZ_CP033862.1:3210239-3210490 NZ_CP015483.1:1593760-1594011 NZ_CP024612.1:1563563-1563814 NZ_CP016298.1:1540923-1541174 NZ_CP016300.1:1540020-1540271 NZ_CP009257.1:3666529-3666780 NZ_CP020586.1:1705239-1705490 NZ_CP012952.1:2890033-2890284 NZ_CP017152…
NZ_CP010822.1	380235-380606	Bacteria;Deinococcus-Thermus;Deinococci;Thermales;Thermaceae;Thermus;Thermus aquaticus	Aca_protein|B5=PF03484.18;DUF2089=PF09862.12;HTH_23=PF13384.9;HTH_30=PF13556.9;HTH_8=PF02954.22		371		MVKKPMPVRCPACEGPLSVKALYCEACGTEVVGRFLPNEFALLPREHLDFLRLFVKTRGNLKEVERILGVSYPTVRARLDALLKALGYEAGEEEGNRLQVLEALRRGEISVEEAVARLKEGKS*	NC_014974.1:2046297-2046668 NC_017278.1:536623-537000 NZ_AP019794.1:1501003-1501371 NC_019386.1:336249-336620 NZ_CP016312.1:748377-748760 NZ_AP019792.1:1501099-1501467 NZ_CP038452.1:1508241-1508615 NZ_CP010822.1:380235-380606 NZ_LR027517.1:115708-116076
NZ_CP013336.1	2087580-2087984	Bacteria;Fusobacteria;Fusobacteriia;Fusobacteriales;Fusobacteriaceae;Fusobacterium;Fusobacterium hwasookii	Aca_protein|DUF2316=PF10078.12;HTH_26=PF13443.9		404		MCIEQKVEQYREKLIRITEIKKNLIDAEISLQKVMQELNLTQYEFKKLLNGELEEREAEVLALCDKVPAYVKNRDKRVKTFQKSLLQRDLTLKDFCKNERLDEKKVYRALRGLNAERDLETEKGIERALNVRIF*	uvig_319394:39883-40287 uvig_7542:29803-30207 uvig_336515:30489-30896 NZ_CP024704.1:225656-226060 NZ_CP013336.1:2087580-2087984
NZ_CP013331.1	172789-173160	Bacteria;Fusobacteria;Fusobacteriia;Fusobacteriales;Fusobacteriaceae;Fusobacterium;Fusobacterium hwasookii	Aca_protein|HTH_3=PF01381.25		371		MNKLVFKSKDNKMIFHPGYLIKNIMDEEGKDTKSMVQLLGLTEKEITSLINAEINITDDMIDRIVKNYGTSKELWKNFQNKYDLKMKELKENSVVFNFERENEISSDIANNILNNVSERLFIV*	NZ_CP012714.1:1794613-1794984 NZ_CP024749.1:1192094-1192465 NZ_CP013336.1:552869-553240 NZ_CP007064.1:314888-315259 NZ_CP013331.1:172789-173160 NZ_CP012716.1:294118-294384 NZ_CP022122.1:90917-91183 NZ_CP022123.1:2051796-2052167 NZ_CP013121.1:1804623-1804994 NZ_LN831027.1:412329-412700 NZ_CP028109.1:174948-175319 NC_022196.1:2021110-2021481 NZ_CP013334.1:2328974-2329345 NZ_CP028101.1:162583-162954…
NZ_CP010953.1	1262031-1262246	Bacteria;Proteobacteria;Epsilonproteobacteria;Campylobacterales;Campylobacteraceae;Campylobacter;Campylobacter fetus	Aca_protein|HTH_17=PF12728.10		215		MVKQFYTPKELSDLTGISVSHLAHLRMDSFKYYEYGNFKAEYFPFLKVGKKVLYPAKEVEVVLSNLMNKGA*	NZ_CP008808.1:1702609-1702824 NZ_HG004426.1:1788821-1789036 NZ_LS483431.1:1664625-1664840 NZ_CP010953.1:1262031-1262246 NZ_CP043435.1:1751299-1751514 NZ_CP042162.1:777979-778194 NC_008599.1:1673095-1673310 NZ_CP008810.1:1796869-1797084 NZ_CP006999.2:1731603-1731818 NZ_CP014568.1:1723783-1723998
NZ_CP008869.2	2468280-2468522	Bacteria;Proteobacteria;Gammaproteobacteria;Pseudomonadales;Pseudomonadaceae;Pseudomonas;Pseudomonas aeruginosa	Aca_protein|HTH_19=PF12844.10;HTH_24=PF13412.9;HTH_31=PF13560.9;HTH_3=PF01381.25;HTH_AsnC-type=PF13404.9;YdaS_antitoxin=PF15943.8		242		MSALKAIRKQAGVTQTQLAERVGLTQAAIGHYETGRRKPGLSECRRIVAALNDLGAECTLAEAFPEPEHDSLAVSVQMAS*	NZ_LR134308.1:1714992-1715234 NZ_CP033771.1:579427-579669 NZ_CP008869.2:2468280-2468522 NZ_CP029097.1:4586678-4586920 uvig_315704:30246-30488 NZ_CP029660.1:2389802-2390044
NZ_CP014160.1	1438023-1438238	Bacteria;Firmicutes;Bacilli;Lactobacillales;Aerococcaceae;Aerococcus;Aerococcus sanguinicola	Aca_protein|HTH_19=PF12844.10;HTH_31=PF13560.9;HTH_3=PF01381.25		215		MNLLKGYRNALGMTQADMASELGISRQSYYMKEKGRVAFTDKEKIIVLSLFHKIDEKLTIDQIFFTHKVGK*	NZ_CP044506.1:2947676-2947888 NZ_CP021426.1:3034660-3034872 NC_017482.1:2946012-2946224 NZ_CP031290.1:2951047-2951259 NZ_CP025428.1:2948464-2948676 NZ_CP014201.1:2157813-2158025 NZ_CP016823.1:2593120-2593332 ivig_2377:3327-3539 NZ_CP014160.1:1438023-1438238 NZ_LR698954.1:2951042-2951254 NZ_CP021426.1:1438096-1438308 NC_013198.1:2951042-2951254 uvig_421716:4828-5040 uvig_355352:6596-6808
NZ_AP014944.1	936922-937158	Bacteria;Firmicutes;Bacilli;Bacillales;Staphylococcaceae;Staphylococcus;Staphylococcus schleiferi	Aca_protein|HTH_11=PF08279.15;HTH_19=PF12844.10;HTH_25=PF13413.9;HTH_26=PF13443.9;HTH_31=PF13560.9;HTH_35=PF13693.9;HTH_3=PF01381.25;HTH_7=PF02796.18		236		MNNIIKKIRLSKGITVTQLSKKSGLSRNAIYKLEDGNTNPSLETIKKISYGLDETPAKIFNLNVIRELQKGGTKHVQH*	NZ_AP018587.1:974436-974654 NZ_CP016157.1:1029742-1029960 NZ_CP017463.1:864083-864301 NZ_CP015642.1:1029742-1029960 NZ_CP017430.1:1029641-1029859 NZ_AP018586.1:989266-989484 NZ_CP031277.1:831906-832178 NZ_CP017428.1:1029641-1029859 NZ_AP019698.1:2045645-2045866 NZ_AP014944.1:936922-937158 NZ_CP026600.1:1194219-1194407
NZ_CP014233.1	630313-630525	Bacteria;Firmicutes;Bacilli;Bacillales;;Gemella;Gemella sp. oral taxon 928	Aca_protein|HTH_26=PF13443.9		212		MALNYKPLWVQLAKKGLKKTDVIAMAGLTTNVMAQMGKNKPITMKNLERICKALDCTPNDVFSFDDEYKE*	NZ_CP028107.1:1256202-1256429 NZ_CP042816.1:1571928-1572122 NZ_CP042813.1:1807951-1808169 NZ_CP014233.1:630313-630525 NZ_LT635480.1:1446547-1446765 NC_022239.1:1437384-1437602 NZ_CP042815.1:1818502-1818720 NZ_LT635772.1:1746934-1747152 NZ_AP018935.1:1393425-1393643 NZ_AP013072.1:1277273-1277482 NZ_CP021770.1:1140910-1141128 NZ_CP033337.1:1175787-1176005 NZ_CP042817.1:2134029-2134247 NZ_CP027226.1…
NZ_CP014016.2	1576306-1576533	Bacteria;Firmicutes;Bacilli;Bacillales;Staphylococcaceae;Staphylococcus;Staphylococcus simulans	Aca_protein|HTH_19=PF12844.10;HTH_3=PF01381.25		227		MITKKAELKNKFLKPKNKLKEERLKRELSASYVANLIGTDRRQYEKKEKGFYSFHDYEIIIICEALNIDKEVFFI*	NZ_CP023497.1:1742936-1743163 NZ_LT992477.1:1248009-1248236 NZ_LN626917.1:428742-428969 NZ_LT992468.1:1746329-1746556 NZ_LR134305.1:129406-129633 NC_007622.1:390962-391189 NZ_CP038268.1:429123-429350 NZ_CP034102.1:452851-453078 NZ_CP038612.1:436929-437156 NZ_CP020019.1:431989-432216 NZ_CP019945.1:470226-470453 NZ_LT992471.1:507580-507807 NZ_LT699704.1:430864-431091 NZ_LR134090.1:430550-430777 NZ_…
NZ_CP010888.1	1631646-1631867	Bacteria;Firmicutes;Clostridia;Clostridiales;Peptostreptococcaceae;Clostridioides;Clostridioides difficile	Aca_protein|HTH_19=PF12844.10;HTH_23=PF13384.9;HTH_25=PF13413.9;HTH_26=PF13443.9;HTH_31=PF13560.9;HTH_37=PF13744.9;HTH_3=PF01381.25;Sigma70_r4=PF04545.19		221		MLKELRKKKKLTQIELAKRVGCHRSQISRLENNEDKDLTIPILIELEIALGLEEKYLVNYFADEYIKKRKLHK*	NZ_CP019858.1:1152997-1153218 ivig_3954:1619-1840 NZ_CP020380.1:1284835-1285056 NZ_CP010888.1:1631646-1631867 uvig_121043:1619-1840 NZ_CP020379.1:1284842-1285063 NZ_CP020378.1:1230538-1230759
NZ_CP014504.1	2062068-2062451	Bacteria;Bacteroidetes;Sphingobacteriia;Sphingobacteriales;Sphingobacteriaceae;Pedobacter;Pedobacter cryoconitis	Aca_protein|HTH_19=PF12844.10;HTH_26=PF13443.9;HTH_31=PF13560.9;HTH_3=PF01381.25;Phage_CI_repr=PF07022.16		383		METATKSNKVHIGRKISRIREIRGIKQDFLAGELGLSQQTISKIEQSEEIEDSMLEKIADVLGVSAEAIKNFSEEVLIFHIQNMNDNSTAYAYNYQCSYNPLDKVVELYERLLKSEQDKVEILKNSK*	NZ_LT622246.1:157554-157973 NZ_CP012938.1:2866244-2866663 NC_018010.1:618142-618501 NC_015945.1:1930894-1931286 NZ_CP043449.1:1321346-1321762 NZ_CP041395.1:3036512-3036913 NZ_CP014504.1:2062068-2062451 NZ_CP041395.1:3037504-3037893 NZ_CP023777.1:4855264-4855671 NZ_LT622246.1:3427763-3428170 NZ_CP043451.1:1321373-1321789 NZ_CP043451.1:3737933-3738322 NZ_CP043449.1:3737676-3738065 NZ_CP042437.1:573…
NZ_CP014749.1	5188-5406	Bacteria;Firmicutes;Bacilli;Bacillales;Bacillaceae;Geobacillus;Geobacillus sp. JS12	Aca_protein|HTH_19=PF12844.10;HTH_23=PF13384.9;HTH_25=PF13413.9;HTH_26=PF13443.9;HTH_31=PF13560.9;HTH_3=PF01381.25		218		MKLERLEAVRKKYGLTCKQVAESVGISKEYYWMIENGKRRLTYDLAVKIAQVFNAHPDDIFLDSKLTVSEQK*	NZ_CP033048.1:1206526-1206720 NZ_CP012152.1:411266-411520 uvig_212609:2301-2519 NZ_CP031642.1:2501240-2501431 uvig_212582:1526-1744 NZ_CP014749.1:5188-5406 NZ_CP021838.1:1592048-1592275 NZ_LR134095.1:1402441-1402635 NZ_CP034949.1:569727-569945 NZ_CP031068.1:2399981-2400172
NZ_CP012743.1	4090753-4091058	Bacteria;Proteobacteria;Gammaproteobacteria;Enterobacterales;Enterobacteriaceae;Klebsiella;Klebsiella pneumoniae	Aca_protein|GerE=PF00196.22;HTH_23=PF13384.9;HTH_38=PF13936.9;HTH_50=PF18024.4;Sigma70_r4_2=PF08281.15		305		MNKHSITPEQFRAVAGTMPACRAADALGISQANFYRLAQSYSISTAFVYKPWKPEEKQLVAEMRSAGESHKSIAMKMGRSVASVSRTLSRMRKADTKRGAR*	NZ_CP033960.1:515571-515876 ivig_3440:4185-4490 NZ_CP034200.1:2732301-2732606 uvig_314306:44354-44659 NZ_CP016814.1:3887836-3888141 NZ_CP025541.3:1374675-1374980 NZ_CP041099.1:3905687-3905992 uvig_402856:5901-6206 uvig_133183:12477-12782 uvig_315897:9129-9434 uvig_393031:14197-14502 uvig_471350:14195-14500 uvig_124885:1888-2193 NZ_CP030072.1:3828516-3828821 uvig_255352:8105-8410 NZ_CP043932.1:178…
NZ_CP015364.1	1158510-1158698	Bacteria;Proteobacteria;Gammaproteobacteria;Pseudomonadales;Moraxellaceae;Acinetobacter;Acinetobacter baumannii	Aca_protein|HTH_26=PF13443.9;HTH_31=PF13560.9		188		MKISDLMTYHGCKSRKELSEKTGYSTVTLWKWENNGIPARTQAVLQVKTKGKLKADLQALTA*	NZ_CP027183.1:409300-409488 NZ_CP023029.1:857702-857890 NZ_CP015364.1:1158510-1158698 NZ_CP033754.1:2857626-2857814 NZ_CP022283.1:1485685-1485873 NZ_CP027178.1:2889002-2889190
NZ_CP011531.1	4062623-4062988	Bacteria;Bacteroidetes;Bacteroidia;Bacteroidales;Bacteroidaceae;Bacteroides;Bacteroides dorei	Aca_protein|GerE=PF00196.22;HTH_23=PF13384.9;HTH_38=PF13936.9		365		MRRVFNELTPECEITARMYAQGYEKKEIADLKCRAVSTINNQLQKAFEILHVRNGRELATMLYERITGVKFTMDFSPIARSVIACCLLCVFSITFYQDFHSDMRRAKRIREEKIEFLKDMI*	uvig_86266:5683-6054 uvig_289040:19184-19546 uvig_485772:18453-18818 uvig_391254:31064-31429 uvig_112054:7516-7881 uvig_122694:20224-20589 uvig_212206:23671-24036 uvig_309769:13539-13904 uvig_99220:41119-41475 uvig_539919:20744-21109 uvig_356709:11153-11524 uvig_503830:8475-8846 uvig_376574:3085-3450 uvig_266290:63963-64325 uvig_538602:10061-10432 uvig_277670:9689-10045 uvig_156248:42933-43298 uv…
NZ_CP015240.1	4839494-4839898	Bacteria;Proteobacteria;Gammaproteobacteria;Enterobacterales;Enterobacteriaceae;Escherichia;Escherichia coli	Aca_protein|HTH_19=PF12844.10;HTH_31=PF13560.9;HTH_3=PF01381.25		404		MKNDIGQRLREERERLGLSQVAMSDIGGVKKLTQLRYEKGDSFPDAAYLAALSRFGLDVQYVVLGIHSPETYNDDEQELITRFRAASLDVKNAVIGALKGAISEKETQLSGRELNISGGNNRIAGRDYNETKGR*	NZ_AP018488.1:2576350-2576754 NZ_CP027307.1:1031403-1031807 NZ_CP025851.1:523648-524052 NZ_CP027445.1:5091905-5092309 NZ_CP027544.1:5350353-5350757 NZ_CP024232.1:4074428-4074832 NZ_CP016828.1:2072451-2072855 NZ_CP007275.1:1078334-1078738 NZ_CP027442.1:1153249-1153653 NZ_CP028110.1:4509132-4509536 NC_013361.1:2670459-2670863 NZ_CP031922.1:2206007-2206411 NZ_CP027387.1:4189899-4190303 NZ_CP044313.1…
NZ_CP015857.1	310088-310435	Bacteria;Firmicutes;Bacilli;Lactobacillales;Lactobacillaceae;Lactobacillus;Lactobacillus plantarum	Aca_protein|HTH_19=PF12844.10;HTH_23=PF13384.9;HTH_24=PF13412.9;HTH_25=PF13413.9;HTH_26=PF13443.9;HTH_31=PF13560.9;HTH_3=PF01381.25;Phage_CI_repr=PF07022.16		347		MFSERLKLLRQENNWTQKDLADRINVSAKTIGAWERGTREPPMDTITVFANIFDVSTDYLLGTSNSRKESSNEIDLGEQIEDKNKILKYQGRPIPKEDLNLILRLLKSGKDDDAE*	NZ_CP015857.1:310088-310435 NZ_CP025586.1:2235027-2235374 NZ_CP023174.1:1569713-1570060 NZ_CP013749.1:1757136-1757483 NZ_CP013753.1:2132275-2132622 NZ_CP025991.1:1351233-1351580
NZ_CP016028.1	278542-278793	Bacteria;Firmicutes;Bacilli;Lactobacillales;Lactobacillaceae;Lactobacillus;Lactobacillus curvatus	Aca_protein|CENP-B_N=PF04218.16;HTH_23=PF13384.9;HTH_28=PF13518.9;HTH_36=PF13730.9;HTH_7=PF02796.18;HTH_Tnp_1=PF01527.23;HTH_Tnp_IS630=PF01710.19;HTH_Tnp_ISL3=PF13542.9;Phage_terminase=PF10668.12		251		MAIKYSNEFKESIISLSQTGRSANSLAKEYNVSVSTVTKWIKQADPNNTKVLSSNERALIKENKRLKEELDILKRAAVLMAKS*	NZ_CP042389.1:849091-849342 NZ_CP025476.1:1891169-1891420 NZ_CP016028.1:610436-610687 NZ_LT960784.1:620717-620968 NZ_CP022475.1:1428150-1428401 NZ_CP020459.1:993946-994197 NZ_CP021874.1:1690652-1690918 NC_014136.1:1716883-1717155 NZ_CP029686.1:2977231-2977506 NZ_CP035110.1:1655307-1655558 NZ_AP017931.1:755768-756019 NZ_CP029966.1:1789163-1789414 NZ_CP020459.1:1438657-1438908 NZ_CP025476.1:1883062…
NZ_CP015398.1	1677477-1677740	Bacteria;Firmicutes;Bacilli;Lactobacillales;Lactobacillaceae;Lactobacillus;Lactobacillus brevis	Aca_protein|HTH_17=PF12728.10		263		MVKTVVLKRTVDADVYTIPQAAKKLKISPNKVRALIGLGKLNCLQLGQLSIPKFEVDRFMHDNLSVDLRPAIDEWIEENRNRKSVTV*	NZ_CP033885.1:1887942-1888205 NZ_CP024635.1:264151-264414 uvig_424590:42071-42334 NZ_CP031174.1:1319014-1319277 NZ_CP015398.1:1677477-1677740
NZ_CP015229.1	1794261-1794548	Bacteria;Proteobacteria;Gammaproteobacteria;Enterobacterales;Enterobacteriaceae;Escherichia;Escherichia coli	Aca_protein|HTH_38=PF13936.9;HTH_7=PF02796.18;HTH_Tnp_1=PF01527.23;Sigma70_r4_2=PF08281.15		287		MIIPRKRWSREDREFIEASVGKMTVEEMAKKLNVATSALRAHARRYGISLCVYKISEHDKYLCRELYKEGVAIHVIAQKMELSNRAVSSVVYSEY*	NZ_CP030175.1:3927985-3928272 NC_011415.1:2691127-2691414 ivig_2373:31455-31742 NZ_CP030196.1:718613-718900 NZ_CP015229.1:1794261-1794548 uvig_592898:14620-14907 uvig_587081:4919-5206 NZ_CP015229.1:1930697-1930984
NZ_CP015229.1	1933539-1933988	Bacteria;Proteobacteria;Gammaproteobacteria;Enterobacterales;Enterobacteriaceae;Escherichia;Escherichia coli	Aca_protein|HTH_23=PF13384.9;HTH_28=PF13518.9;Mor=PF08765.14		449		MKQMKEQDLFEDLRDDSVLEYLHDYQENTAYPALLSELNALLRKELARIGADPAHSLELVVAICRHIGGMQVYVPRGNILENLVRDMRIWRDFNGHNIPELVQRYGVTYKTVYKAIKRMRRLERNKYQPDLFYPSPNLPHPVRRPPRRP*	NZ_CP015229.1:1933539-1933988 NZ_CP011618.1:3561125-3561517 uvig_396301:6960-7361 uvig_577355:17444-17833 uvig_315952:7977-8369 NZ_CP017928.1:4582855-4583247 NZ_CP014137.1:5091732-5092127 NZ_CP019899.1:3388957-3389349 NZ_CP022695.1:2994880-2995287 uvig_394957:11267-11659 NZ_CP042298.1:2695713-2696123 NZ_CP026702.1:3195600-3195995 uvig_314475:7587-7979 NZ_CP030175.1:3925443-3925844 uvig_581392:234…
NZ_CP015229.1	2627200-2627514	Bacteria;Proteobacteria;Gammaproteobacteria;Enterobacterales;Enterobacteriaceae;Escherichia;Escherichia coli	Aca_protein|GerE=PF00196.22;HTH_11=PF08279.15;HTH_23=PF13384.9;HTH_24=PF13412.9;HTH_28=PF13518.9;HTH_38=PF13936.9;HTH_7=PF02796.18;Sigma70_r4_2=PF08281.15;Terminase_5=PF06056.15		314		MRWRGWVRAEILILRQCAGTMKVKSIGSLIGRSEAAVRTKARELGISMMLRGDYHQSAKYPQSDIELTRQLHQRGVSRREIARKFGMPLRTVNNYVYFDRRVSA*	NZ_CP022279.1:1858362-1858616 NZ_CP044314.1:3963658-3963975 NZ_CP031906.1:3061928-3062209 uvig_161844:574-1011 uvig_198613:44697-45014 NZ_LR134031.1:2088537-2088854 NZ_CP027373.1:107110-107427 NZ_CP011430.1:12685-13002 NZ_CP031898.1:2931466-2931783 NZ_CP027437.1:48941-49114 NZ_CP044312.1:1610180-1610494 NZ_CP024618.1:1795965-1796282 NZ_CP044313.1:5290974-5291288 NZ_CP044311.1:858012-858326 NZ_CP0…
NZ_CP012706.1	1368124-1368330	Bacteria;Bacteroidetes;Bacteroidia;Bacteroidales;Bacteroidaceae;Bacteroides;Bacteroides fragilis	Aca_protein|HTH_17=PF12728.10		206	AcrIIA9	MARKITGKVEPVAKKWLSKTEAMAYLGVSEDYLMTLRNAAEISFSQRERMIWYDLASIERFLTRNKVV*	uvig_176865:26855-27064 uvig_274273:5471-5683 uvig_64779:16473-16685 uvig_308067:10016-10228 uvig_169581:14648-14860 uvig_228182:9695-9904 uvig_269976:18781-18978 uvig_31768:14468-14674 uvig_541550:4249-4461 uvig_154428:3486-3698 uvig_333350:38179-38388 uvig_435843:29939-30151 uvig_539919:21106-21303 uvig_574525:46330-46527 uvig_454427:25272-25484 uvig_293102:20037-20243 uvig_463641:53839-54051 i…
NZ_CP015626.1	2700159-2700401	Bacteria;Firmicutes;Bacilli;Bacillales;Staphylococcaceae;Staphylococcus;Staphylococcus pseudintermedius	Aca_protein|DUF739=PF05339.14;HTH_19=PF12844.10;HTH_26=PF13443.9;HTH_31=PF13560.9;HTH_3=PF01381.25;HTH_8=PF02954.22		242		MTYNFDYDLLYKRMEEYRYSQSSLANAIPISRTSINHKLQGKNLFTQWEIKRICELLDIPPAKVGKYFFKQNVQKTVQTT*	uvig_317334:1807-2043 NZ_LT992435.1:298075-298287 uvig_577357:11864-12100 NZ_LR134536.1:1009405-1009641 NZ_CP029084.1:2041967-2042179 NZ_CP029652.1:355131-355343 NZ_LT992434.1:298075-298287 NZ_LT571449.1:1024583-1024819 NZ_CP015626.1:2700159-2700401 NZ_CP029080.1:1793286-1793522 NZ_CP017685.1:1279157-1279369 NZ_AP017922.1:1266703-1266909 NZ_CP014791.1:1244733-1244945 NZ_LT992436.1:298075-298287 N…
NZ_CP015626.1	927130-927339	Bacteria;Firmicutes;Bacilli;Bacillales;Staphylococcaceae;Staphylococcus;Staphylococcus pseudintermedius	Aca_protein|HTH_26=PF13443.9;HTH_3=PF01381.25		209		MINLDFENVKQDIKKLFKVQNGSQISKATGLPYQTVQDLRNEKTNLDDARLRTIEKLYNYQKQLEKENE*	NZ_CP007659.1:1125619-1125816 NZ_LS483484.1:1181691-1181891 NZ_LR134351.1:853858-854058 NZ_CP009554.1:1155111-1155311 NZ_LS483302.1:1141968-1142180 NZ_CP018842.1:1227408-1227560 NC_017568.1:1679256-1679453 uvig_402791:16514-16720 NZ_CP019117.1:1159342-1159542 NZ_CP040232.1:960213-960419 NZ_CP022247.1:930180-930386 NZ_LR134304.1:854549-854755 NZ_CP026074.1:366025-366231 NZ_CP039156.1:1953624-19538…
NZ_CP015405.2	3916870-3917280	Bacteria;Firmicutes;Clostridia;Clostridiales;Lachnospiraceae;Blautia;Blautia sp. YL58	Aca_protein|GerE=PF00196.22;HTH_23=PF13384.9;HTH_28=PF13518.9;Sigma70_r4_2=PF08281.15;Sigma70_r4=PF04545.19		410		MNHQQKSEHDELRARFTAWLETTVYRARLKYLEREKPKVNIVSIEELPESALAVSEKAAYYANPKSAFDFEEERLAEAFAKLPIKRQEILTMLFVEERKPEEIARILNCSPQHVYDQRYQALKKLRIALTKDGDKL*	uvig_447132:24835-25236 NZ_CP015400.2:650773-651162 uvig_148507:2408-2827 uvig_146819:28307-28702 NZ_CP015405.2:3916870-3917280
NZ_CP015405.2	4034255-4034485	Bacteria;Firmicutes;Clostridia;Clostridiales;Lachnospiraceae;Blautia;Blautia sp. YL58	Aca_protein|DUF6462=PF20063.2;HTH_17=PF12728.10;Tn916-Xis=PF09035.13		230		MTQRKLALSIEEAADYTGIGRNTLRKLVEWKKLPVLKVGRKVLIKTDMLELFMEANEGRDLRDKGNVKAVTRNGSA*	NZ_LR027880.1:4455201-4455431 NZ_CP031837.1:2814014-2814244 NC_015977.1:388935-389165 NZ_CP040902.1:330968-331198 NZ_LR027880.1:3907829-3908059 NZ_CP034413.1:953270-953485 NZ_LR699011.1:2738174-2738404 NZ_CP015405.2:4034255-4034485 NZ_LR699011.1:2925686-2925916 NZ_CP043051.1:502807-503037 NZ_LR699011.1:388935-389165 NZ_CP043051.1:1874915-1875145 NC_012781.1:3274649-3274879 NZ_AP018536.1:3813753-3…
NZ_CP016602.1	1470711-1470887	Bacteria;Firmicutes;Bacilli;Lactobacillales;Lactobacillaceae;Lactobacillus;Lactobacillus curvatus	Aca_protein|HTH_21=PF13276.9		176		MAKSTYEYIISHEPNGSSDQSVKQTIQIIKKNHPAYGYRRVTGELHRMNILVNGKFYN*	NZ_CP031003.1:1047377-1047721 NZ_CP022475.1:1472285-1472461 NZ_CP025476.1:1000014-1000358 NZ_CP022474.1:1827263-1827688 NZ_CP016602.1:1470711-1470887
NZ_CP016757.1	570475-570765	Bacteria;Synergistetes;Synergistia;Synergistales;Synergistaceae;Cloacibacillus;Cloacibacillus porcorum	Aca_protein|HTH_19=PF12844.10;HTH_25=PF13413.9;HTH_26=PF13443.9;HTH_31=PF13560.9;HTH_37=PF13744.9;HTH_3=PF01381.25;MqsA_antitoxin=PF15731.8;Trp_repressor=PF01371.22		290		MVYKNGFRVWDEEFERELYTSEEIQENNIQAQLMCELIRARQEKNVSQRDLKEMTGIAQSTIARIESGATVPSLTTLIKILAPLGKTLAIVPITKN*	NZ_CP031692.1:370675-370971 NZ_LS483392.1:392657-392953 NZ_CP020010.1:710501-710797 NZ_CP017811.1:1057561-1057857 NZ_LS483429.1:401397-401693 NC_009566.1:1757758-1758054 NZ_CP031685.1:370559-370855 NZ_CP007470.1:1777302-1777598 NZ_CP020411.2:1386106-1386402 NZ_LS483486.1:385023-385319 NC_007146.2:734850-735146 NZ_CP031688.1:373853-374149 NZ_LS483496.1:330626-330922 NZ_CP031690.1:373807-374103 NZ_…
NZ_CP016784.1	3693865-3694242	Bacteria;Firmicutes;Bacilli;Bacillales;Bacillaceae;Bacillus;Bacillus pumilus	Aca_protein|GntR=PF00392.24;HTH_11=PF08279.15;HTH_20=PF12840.10;HTH_24=PF13412.9;HTH_30=PF13556.9;HTH_36=PF13730.9;HTH_DeoR=PF08220.15;HTH_Tnp_ISL3=PF13542.9;MarR_2=PF12802.10		377		MTTAKRPIDFHDHRFVRVTKSVIADETYLDKPVQKLVYSVLCFYADNTSKKSHPSVQTIADKCRCSTNTVRKALRRLKELDLIDVKERKNANGQTSNEYTLWEPPEWFVETGTSKNDNSPLHDLK*	NZ_CP018152.1:18327-18704 NZ_CP023320.1:499928-500305 NZ_CP016784.1:3693865-3694242 NZ_CP022654.2:3771892-3772269 NZ_CP018152.1:3974939-3975316
NZ_CP016400.1	1941569-1941979	Bacteria;Firmicutes;Bacilli;Lactobacillales;Lactobacillaceae;Lactobacillus;Lactobacillus johnsonii	Aca_protein|HTH_24=PF13412.9;MarR_2=PF12802.10;MarR=PF01047.25		410		MRKRPLANLLYHIGKLENLLINQRLASINLRMTHAHVLRYIQKHPGCIQKEVADYLFYQPASFTNVVKLLEKRKMIERRADPNNGLKKQLFLLPAGVEALRQVNDAFEEVNQLVGTVDPDTLAKLEKISINLEKQI*	NZ_CP032680.1:586698-587108 NZ_CP021703.1:1406618-1407028 NZ_CP040500.1:565696-566127 NZ_CP016400.1:1941569-1941979 NZ_LR698989.1:364333-364764 NC_022909.1:584209-584499 NZ_CP031701.1:781278-781688 NZ_CP006803.1:967123-967554 NC_013504.1:533517-533927 NZ_CP021704.1:1073110-1073520 NC_017477.1:599797-600207 NZ_LR134325.1:548507-548938 NZ_AP018549.1:567269-567700 NC_005362.1:616325-616735 NC_008530…
NZ_CP015308.1	2072902-2073348	Bacteria;Firmicutes;Bacilli;Lactobacillales;Lactobacillaceae;Lactobacillus;Lactobacillus plantarum	Aca_protein|HTH_11=PF08279.15;HTH_19=PF12844.10;HTH_23=PF13384.9;HTH_24=PF13412.9;HTH_28=PF13518.9;HTH_31=PF13560.9;HTH_3=PF01381.25		446		MKTTATILKEIRQHYQISQAKLAKLLNTSVRTVQHWEQTDYQPSGTAVRLIQILATDDAVYTALTNLEEENTIMYLEHDDQKFTIMGVQFRNQEEYRATMNAIISNMYEGFEPTKEDVQDARRFYDEGPISAQEMLARIRTSTNRKAE*	NZ_CP020861.1:3043716-3044162 NZ_CP035131.1:146060-146506 NZ_CP017954.1:2634063-2634509 NZ_CP016071.1:1401070-1401516 NZ_CP027349.1:3022062-3022508 NZ_CP018324.1:1887767-1888213 NZ_CP030105.1:2667667-2668113 NZ_CP012122.1:3056727-3057173 NZ_CP032359.1:3056784-3057230 NC_021514.1:2904411-2904857 NC_020229.1:107799-108245 NZ_CP015966.1:2668932-2669378 NZ_CP025412.1:3000074-3000520 NZ_CP023772.1:153…
NZ_CP016044.1	1738773-1738982	Bacteria;Proteobacteria;Gammaproteobacteria;Enterobacterales;Hafniaceae;Edwardsiella;Edwardsiella piscicida	Aca_protein|HTH_19=PF12844.10;HTH_31=PF13560.9;HTH_3=PF01381.25		209		MNRIRKIRKQLGLTQRKLAGLAGCTPGAIGHYELGRRAMSITVCQKIVLIFNQLGASVSLDDVFPQRIT*	NZ_CP016940.1:2372058-2372276 NZ_CP016937.1:3141711-3141929 NZ_CP026377.1:3229311-3229520 NZ_CP016044.1:1738773-1738982 NZ_CP016944.1:2443746-2443964 NZ_CP016935.1:2439406-2439624
NZ_CP013149.1	1794972-1795385	Bacteria;Firmicutes;Bacilli;Lactobacillales;Lactobacillaceae;Lactobacillus;Lactobacillus plantarum	Aca_protein|HTH_23=PF13384.9;HTH_28=PF13518.9		413		MKKYDIKGSATIYQWLAQFEIFGIQGLENCRRKTFYDYSFKIKVIKWRQKHHASYPVTATHFRLKQPMMVWDWERRLIEGHLKPSKGRSLKMTDKSKQSKTLKQLQEENELLRIRVVYLEKLEALAQKESQTKKKPS*	NZ_CP035224.1:1850720-1851133 NZ_CP025690.1:1865226-1865639 NZ_CP033888.1:818249-818662 NZ_CP014780.1:1894475-1894888 NZ_CP023728.1:1871512-1871925 NZ_CP025285.1:1803479-1803892 NZ_CP024058.1:2919533-2919946 NZ_CP024413.1:1841960-1842373 NZ_CP017363.1:1749439-1749852 NZ_CP037429.1:1817670-1818083 NC_012984.1:1841688-1842101 NZ_CP035223.1:1450649-1451062 NZ_CP004406.1:1842751-1843164 NZ_CP017379.1…
NZ_CP018102.1	923815-924009	Bacteria;Firmicutes;Bacilli;Lactobacillales;Enterococcaceae;Enterococcus;Enterococcus faecalis	Aca_protein|HTH_3=PF01381.25		194		MTYTEKIEKLIDLDLTSYRIAKETGISTQYIDKIRSGKTAIENIGLGKAEILVKYFDDLEKNIS*	NZ_CP028724.1:2312347-2312541 NZ_CP041344.1:923675-923869 NZ_CP019512.1:1081526-1081720 NZ_CP033787.1:2889757-2889951 NZ_CP018102.1:923815-924009 uvig_314776:39063-39263 NZ_CP040898.1:1937678-1937872 NZ_CP031027.1:1041462-1041656
NZ_CP010150.1	776095-776493	Bacteria;Proteobacteria;Gammaproteobacteria;Enterobacterales;Enterobacteriaceae;Escherichia;Escherichia coli	Aca_protein|BetR=PF08667.13;HTH_19=PF12844.10;HTH_25=PF13413.9;HTH_26=PF13443.9;HTH_31=PF13560.9;HTH_3=PF01381.25;Phage_CI_repr=PF07022.16		398		MQVTQLNWICLSMTDFGKRLASLRKARQLTQIELANLLDIQPRMVGRWEQGQVKPQFDYIIKLAQLLEVSIDHLLLGEEGSTAPVFDIKNKRLKELCKQVDELKADDQEVICRILDMAITQEKMKQVMKVMR*	NZ_CP010148.1:534804-535202 NZ_CP010229.1:4090348-4090746 NC_012214.1:1271613-1272011 NZ_CP038138.1:3192879-3193277 NZ_LR130552.1:3290232-3290630 NC_012214.1:3448898-3449296 NZ_CP010229.1:4882874-4883272 NZ_CP010150.1:776095-776493 NZ_CP038138.1:3199511-3199909 NZ_LR130552.1:3283600-3283998 NZ_CP010148.1:541437-541835 NC_012214.1:3442437-3442835 NZ_CP012349.1:2784950-2785348 NZ_FO704550.1:1488070…
NZ_CP010125.1	705233-705526	Bacteria;Proteobacteria;Gammaproteobacteria;Enterobacterales;Enterobacteriaceae;Escherichia;Escherichia coli	Aca_protein|HTH_23=PF13384.9;HTH_28=PF13518.9;HTH_Tnp_1=PF01527.23		293		MSNTSSNFDIIGTLLGQELRKRKTPQKKIAITQQTTEPGMTVSHVGHLHGIQPSLLFKWKKQYQEGNITAVAVGEDVVPASELAAAIKNKRVTVLAG*	NZ_CP014667.1:3303750-3304130 NZ_CP023357.1:1066573-1066953 NZ_CP010151.1:5106502-5106795 NZ_CP016007.1:1606592-1606972 NZ_CP026192.1:4099918-4100313 NZ_CP043181.1:1634430-1634810 NZ_CP032265.1:2891653-2891829 NZ_CP010125.1:705233-705526 NZ_CP025251.1:3273561-3273854 NZ_CP024821.1:2513785-2513961 NZ_CP025703.1:3296266-3296559 NZ_CP012379.1:3178344-3178637 NZ_CP044256.1:270324-270719 NZ_CP031293.1…
NZ_CP010148.1	1699095-1699319	Bacteria;Proteobacteria;Gammaproteobacteria;Enterobacterales;Enterobacteriaceae;Escherichia;Escherichia coli	Aca_protein|HTH_17=PF12728.10;Tn916-Xis=PF09035.13		224		MSDPILTIKDVADYLKVNERTIYRLAASSELPGFKVGNSWRFKQSELEQYIAAQHNRAGVSEAMKSPNSKSEDN*	NZ_CP029574.1:1285128-1285352 NZ_CP015202.1:4644457-4644744 NZ_LS483422.1:59600-59812 NZ_CP023853.1:4725410-4725634 NZ_CP010148.1:1699095-1699319 NZ_CP028162.1:5347470-5347757 NZ_CP023371.1:4320986-4321210 NC_016112.1:368711-368905 NZ_CP018962.1:1523516-1523740 NZ_CP019000.1:3598886-3599110 NC_017579.1:5207507-5207731 NC_012997.1:4323906-4324130 NZ_CP022115.1:879839-880090 NZ_CP007511.1:3217557-3…
NZ_CP010160.1	3410670-3410945	Bacteria;Proteobacteria;Gammaproteobacteria;Enterobacterales;Enterobacteriaceae;Escherichia;Escherichia coli	Aca_protein|HTH_Tnp_IS1=PF12759.10		275		MASVSISCPSCSATEGVVRNGKSTAGHQRYLCSHCRKTWQLQFTYTASQPGTHQKIIDMAMNGVGCRASARIMDVGLNTVLRHLKNSGRSR*	NZ_CP038857.1:2853740-2854015 NZ_CP026378.1:790577-790852 NZ_CP038505.1:3972729-3973004 NZ_LS483296.1:4057460-4057759 NC_007384.1:2458422-2458697 NZ_CP021144.1:1578344-1578619 NC_017638.1:3561389-3561664 NZ_CP021144.1:1122243-1122518 NZ_CP026344.1:3583483-3583758 NZ_CP022455.1:2453843-2454118 NZ_CP040318.1:4532542-4532817 NZ_CP044151.1:3599843-3600118 NZ_CP024147.1:432439-432714 NZ_CP041511.1:987…
NZ_CP010160.1	4714927-4715211	Bacteria;Proteobacteria;Gammaproteobacteria;Enterobacterales;Enterobacteriaceae;Escherichia;Escherichia coli	Aca_protein|HTH_26=PF13443.9;HTH_31=PF13560.9;HTH_3=PF01381.25;Xre-like-HTH=PF20432.1		284		MKMANHPRPGDIIQESLDELNVSLREFARAMEIAPSTASRLLTGKAALTPEMAIKLSVVIGSSPQMWLNLQNAWSLAEAEKTVDVSRLRRLVTQ*	NZ_LS483296.1:2455060-2455344 NZ_LR134220.1:2443009-2443293 NZ_LS483297.1:2416421-2416705 NZ_CP010160.1:4714927-4715211 NZ_CP010237.1:4306926-4307210
NZ_CP018335.1	3175080-3175460	Bacteria;Firmicutes;Clostridia;Clostridiales;Clostridiaceae;Clostridium;Clostridium kluyveri	Aca_protein|DUF2089=PF09862.12;HTH_30=PF13556.9;HTH_8=PF02954.22		380		MEGDDRLAYKIIGKCPICKSKLLISKLKCPKCSTIIENNFEMSKFEYLTLEQLKFIEVFLKNRGNIKDVEKELGISYPTVRAKLDEVIAALGYNVAQDVKVDKKKVVDMLDKGQISADEAIKMLNE*	NZ_CP036170.1:2073589-2073954 NC_018017.1:1021743-1022018 NZ_CP018335.1:3175080-3175460 NC_015172.1:2747895-2748257 NC_011837.1:2717443-2717856 NC_009706.1:2785940-2786353 NC_007907.1:4823826-4824101 NZ_CP013476.1:329574-329936 NZ_CP035282.1:27939-28310 NC_011830.1:1179789-1180064
NZ_CP018335.1	3739747-3740193	Bacteria;Firmicutes;Clostridia;Clostridiales;Clostridiaceae;Clostridium;Clostridium kluyveri	Aca_protein|GerE=PF00196.22;HTH_23=PF13384.9;HTH_28=PF13518.9;HTH_38=PF13936.9;UPF0122=PF04297.17		446		MKFKELNLVKIKHVHFYGLGELYSFLGADDLRAVLNKEEVKILYLDGLTAPEIARKLNVKKDTVEKCIQRNFSNLKYKHRVALTCRREVVKAVNYEANKYISDSAFVEKNRSIYKTNPDGDIVINKEVAPVVTWDTPRRLANENKVKF*	uvig_576465:3533-3889 uvig_321826:52872-53279 uvig_325029:9759-10166 uvig_417958:837-1190 uvig_221901:2433-2786 uvig_392522:5265-5618 uvig_317239:8069-8464 ivig_3826:16051-16446 ivig_3898:24727-25122 NC_009706.1:2041624-2042070 NZ_CP014170.1:1058973-1059329 uvig_174321:19751-20146 NZ_CP014170.1:1006682-1007038 uvig_316198:535-930 uvig_318824:13042-13437 uvig_396717:22908-23303 uvig_578127:22950-2…
NZ_CP018335.1	56854-57114	Bacteria;Firmicutes;Clostridia;Clostridiales;Clostridiaceae;Clostridium;Clostridium kluyveri	Aca_protein|DUF6462=PF20063.2;HTH_17=PF12728.10;Tn916-Xis=PF09035.13		260		MEMPQNVNFKEIIKDAIKEALNEISKPTLTLDECKEYSGIGRNKLMELVYAENSDFPYFRNGVKILVNKKKLDLWLERVAEENRAL*	NC_014328.1:3476022-3476303 NZ_CP018335.1:56854-57114 NZ_CP014170.1:1046409-1046669 uvig_298231:2972-3160 NZ_CP014170.1:994118-994378
NZ_CP013683.1	3203396-3203641	Bacteria;Firmicutes;Clostridia;Clostridiales;Clostridiaceae;Clostridium;Clostridium botulinum	Aca_protein|HTH_17=PF12728.10		245		MKMKRGIQMIGKNYNELPMLLEPKDLENIFSIDMRLVYEIIKLNEFPKLRISDHKIKIPKILLIKWINKNKEFLMEYRKIV*	NZ_CP011663.1:3319853-3320074 NC_009698.1:2905703-2905942 NC_009697.1:2968779-2969018 NZ_CP028842.1:3003969-3004208 NZ_CP009225.1:3319158-3319379 NZ_CP013683.1:3203396-3203641 NZ_CP014219.1:3083002-3083223 NZ_CP014219.1:3101091-3101312
NZ_CP019030.1	219653-219850	Bacteria;Firmicutes;Bacilli;Lactobacillales;Lactobacillaceae;Lactobacillus;Lactobacillus fermentum	Aca_protein|HTH_26=PF13443.9;HTH_3=PF01381.25		197		MWWDKVQPIMIRQNRSIYWLAKQTGILDNTLYQYKNKGVEPSFRNACRIADALQVSLLELREDDY*	uvig_429201:11893-12090 uvig_315938:35486-35683 uvig_552286:4439-4636 NZ_CP019030.1:219653-219850 ivig_853:16747-16998 uvig_316541:7183-7380
NZ_CP019116.1	2602310-2602540	Bacteria;Proteobacteria;Gammaproteobacteria;Enterobacterales;Enterobacteriaceae;Salmonella;Salmonella enterica	Aca_protein|HTH_26=PF13443.9;HTH_31=PF13560.9;HTH_35=PF13693.9;HTH_3=PF01381.25;HTH_8=PF02954.22		230		MEDVDPALIAAVLGDVARARNLTQLARDVGMSRQGLDKALSGDGNPTFATMVKVAQALGLRLAYKSTHGGPTPAEH*	NZ_CP029556.1:451705-451998 NC_014366.1:2047611-2047904 NZ_CP026328.2:846572-846865 NZ_CP033431.1:366019-366318 NZ_CP011104.1:3205651-3205968 NZ_CP019116.1:2602310-2602540
NZ_CP016837.1	72629-73051	Bacteria;Proteobacteria;Gammaproteobacteria;Enterobacterales;Enterobacteriaceae;Salmonella;Salmonella enterica	Aca_protein|HTH_28=PF13518.9;Mor=PF08765.14		422		MTEQQTDMFEHDPNMSQLLAHMDSIPAADLESRWPRSLVELIDILEAELKRQGISDDPRTLARKQALALSHYLGGRQYYIPCGGSMLTALRDDLIYCQFNGRNIEDLRRAHRLSQPQIYQIIARQRQLHTRRRQPDLFPS*	NZ_CP022117.1:1637129-1637551 NZ_CP026216.1:4162237-4162656 NZ_CP025248.1:3384997-3385419 NZ_CP016837.1:72629-73051 ivig_3400:24621-25037 NZ_CP026056.1:3294778-3295197 uvig_314674:21132-21551 NZ_CP024881.1:2896533-2896952
NZ_CP019323.1	2318779-2319105	Bacteria;Firmicutes;Bacilli;Lactobacillales;Lactobacillaceae;Lactobacillus;Lactobacillus allii	Aca_protein|HTH_19=PF12844.10;HTH_26=PF13443.9;HTH_31=PF13560.9;HTH_35=PF13693.9;HTH_38=PF13936.9;HTH_3=PF01381.25;HTH_7=PF02796.18;NUMOD1=PF07453.16;TetR_N=PF00440.26		326		MTTFERIKNLSKEKGFSLKQVAEKSGMSSNAIYRYNQGVKPKYDSLKAIAKTLNVSVEYLTGETSTTSKPTKVDIDDDDVIMTFEGRPIPPEDLELMKRLLRGGRNDK*	NZ_CP035224.1:1084286-1084618 NZ_CP035012.1:2707721-2708053 NZ_CP032744.1:976060-976392 NZ_CP018324.1:329702-330034 NZ_CP035223.1:2217177-2217509 NZ_CP025136.1:1667268-1667609 NZ_CP032654.1:3544849-3545181 NZ_CP032464.1:1928180-1928512 NZ_CP019722.1:999732-1000064 NZ_CP030105.1:669073-669405 NZ_CP019323.1:2318779-2319105 NZ_CP021997.1:2080143-2080475 NZ_CP027349.1:1046003-1046335 NZ_CP029349.1:80…
NZ_CP019405.1	807374-807592	Bacteria;Proteobacteria;Gammaproteobacteria;Enterobacterales;Enterobacteriaceae;Salmonella;Salmonella enterica	Aca_protein|HTH_19=PF12844.10;HTH_31=PF13560.9;HTH_3=PF01381.25		218		MNNIAKQRKEIGVSQAALASAIGWGQSRIANYELNIRTPSLSDCRSIVEGLKKLGCKCSLDDVFPPSESKAA*	uvig_577708:9214-9432 uvig_577827:1080-1298 NZ_LR134136.1:1937277-1937495 uvig_192817:15409-15627 NZ_CP019405.1:807374-807592 NZ_CP044143.1:4329898-4330116 NZ_CP028650.1:1787938-1788156 uvig_319376:24042-24260 uvig_327641:5984-6202 uvig_576951:74229-74447 NZ_CP044140.1:3736417-3736635 NZ_CP033736.1:2089445-2089654 uvig_577889:10736-10954 uvig_319061:3890-4108 uvig_425144:23013-23213 uvig_314771:4…
NZ_CP012098.1	690937-691383	Bacteria;Firmicutes;Clostridia;Clostridiales;Lachnospiraceae;Anaerostipes;Anaerostipes hadrus	Aca_protein|HTH_23=PF13384.9;HTH_Tnp_1=PF01527.23		446		MNENASTLLQLWRSTMRAKRRTEQEQYEIIMECRQSGLSDHQWCLEHDINPGTFYNWVRRFRKQACEFPAPAGKDRFQAIHQEVVKMEIIPDQSTDLYGPSSTEDIAEITKPVATMELQIGQAVLRISNQTDPRLLEQTLKLIGAFSC*	NZ_LR699012.1:1620899-1621345 NZ_AP018535.1:2767843-2768208 uvig_251498:11897-12310 NZ_CP012098.1:3078456-3078902 NZ_CP012098.1:2236599-2237045 NZ_LR699012.1:3078456-3078902 NZ_LR699012.1:690937-691383 NZ_CP012098.1:690937-691383 NZ_LR699012.1:2236599-2237045 NZ_CP012098.1:1620899-1621345
NZ_CP019621.1	2410858-2411241	Bacteria;Firmicutes;Bacilli;Bacillales;Listeriaceae;Listeria;Listeria monocytogenes	Aca_protein|HTH_23=PF13384.9		383		MAVMEITKSKARQREIISYIANNDVELNDLLKLQKELNNLMKENTEEKQKTYWTKTFDRIVKKKKWAEITIHEFADLRNAGLTCYAIAEHFKVSKSIVFNYTQRNKKEYYKLFDMDEYQRNKEIWND*	NZ_CP007688.1:2387799-2388185 NZ_CP014252.1:2478205-2478588 NC_021837.1:1091056-1091439 NC_017545.1:2705388-2705774 NZ_CP019621.1:2410858-2411241 NC_003212.1:91366-91749
NZ_CP019687.1	1412863-1413252	Bacteria;Firmicutes;Bacilli;Bacillales;Paenibacillaceae;Paenibacillus;Paenibacillus larvae	Aca_protein|HTH_23=PF13384.9;HTH_36=PF13730.9;HTH_Tnp_1_2=PF13022.9;YdaS_antitoxin=PF15943.8		389		MTFKKLLSTEQYTAIGYLALPKKGGKTYAEIAEICGVHPNTIGNWRKDQMFEAELKRQMVRNSQEKLPELIDSLTEIAIRDGNAAMAKLALQINGMLTDRIEVETTGPDQVDVEALNQRLAAFKDRRTQ*	NZ_CP019687.1:1412863-1413252 NC_023134.1:2669566-2669964 NZ_CP019659.1:2032463-2032861 NZ_CP020557.1:2942127-2942525 NZ_CP019652.1:2643695-2644093 NZ_CP019794.1:32830-33258 NZ_CP019655.1:2015997-2016395 NZ_CP020327.1:3639823-3640221 NZ_CP019651.1:1814981-1815370
NZ_CP019687.1	1417770-1418177	Bacteria;Firmicutes;Bacilli;Bacillales;Paenibacillaceae;Paenibacillus;Paenibacillus larvae	Aca_protein|HTH_23=PF13384.9;Sigma70_r4=PF04545.19		407		MGSVKIDIHEKDRKYTQTYALNTPKGVARLLRDRYRIAERRFKGDTAASDILIDLSSAIESAGLTQRQAEALALVHGKWQLTHQEAAKVMGVGRRSVTQFVNEVYGKLAAIYKRWNYGEIIVEYTETEGERDIER*	NZ_CP019794.1:29244-29432 NZ_CP019651.1:1810056-1810463 NZ_CP019652.1:2648353-2648760 NC_023134.1:2674224-2674631 NZ_CP019655.1:2012190-2012597 NZ_CP016808.1:3621030-3621431 NZ_CP020327.1:3636016-3636423 NZ_CP019687.1:1417770-1418177 NZ_CP019659.1:2028656-2029063
NZ_CP019687.1	2758769-2759194	Bacteria;Firmicutes;Bacilli;Bacillales;Paenibacillaceae;Paenibacillus;Paenibacillus larvae	Aca_protein|Fe_dep_repress=PF01325.22;HTH_24=PF13412.9;HTH_27=PF13463.9;HTH_34=PF13601.9;HTH_36=PF13730.9;HTH_5=PF01022.23;HTH_Tnp_4=PF13613.9;MarR_2=PF12802.10;MarR=PF01047.25;TrmB=PF01978.22		425		MLNDLFEDFYMKLTMSFYKNASQNQTVDIENISAVEMSCLEVVYFLKNPTYSELAEFLNISQPNATYRINKLIKKGYLEKFNDKKDKRVYYLQVTDKFMKYYCLNDNYINNVIANLKKRCTADELQQFEKMLKILTKEVME*	NZ_CP019659.1:3757245-3757670 NZ_CP019794.1:1880923-1881348 NZ_CP019687.1:2758769-2759194 NZ_CP019655.1:3977771-3978196 NZ_CP020327.1:1551509-1551934 NZ_CP019651.1:465943-466368 NZ_CP020557.1:1758398-1758823
NZ_CP019687.1	2784558-2784860	Bacteria;Firmicutes;Bacilli;Bacillales;Paenibacillaceae;Paenibacillus;Paenibacillus larvae	Aca_protein|HTH_23=PF13384.9;HTH_28=PF13518.9;HTH_32=PF13565.9;HTH_psq=PF05225.19;HTH_Tnp_1=PF01527.23		302		MSKRSPTSLEVKLRVVKRCLQNETNPSYEAKQLGIDKNTVTDWVRKYKADGLDGLKESRGCKAYSEDLQLAAIRDVLSGSHSIREATKKYHISSKSVLTR*	NZ_CP019651.1:3956256-3956558 NZ_CP019651.1:440275-440577 NZ_CP019687.1:2784558-2784860 NZ_CP020557.1:3411623-3411916 NZ_CP019687.1:3557713-3558015
NZ_CP016087.1	3672110-3672331	Bacteria;Firmicutes;Clostridia;Clostridiales;Clostridiaceae;Clostridium;Clostridium saccharoperbutylacetonicum	Aca_protein|HTH_19=PF12844.10;HTH_25=PF13413.9;HTH_26=PF13443.9;HTH_31=PF13560.9;HTH_3=PF01381.25		221		MDLKHLRKESGIKAYKIAERLHISRMQFSNIEKGKCKVDMLKMEKLSKIYEKSIDEIKAACEVTYYERRRDDI*	NC_020291.1:3974997-3975218 NZ_CP009933.1:1511432-1511641 NC_020291.1:1992740-1992913 NZ_CP015756.1:3047847-3048062 NZ_CP016087.1:3672110-3672331
NZ_CP019799.1	232220-232528	Bacteria;Proteobacteria;Gammaproteobacteria;Cellvibrionales;Cellvibrionaceae;Cellvibrio;Cellvibrio sp. PSBB023	Aca_protein|HTH_23=PF13384.9;HTH_28=PF13518.9;HTH_29=PF13551.9;HTH_Tnp_1=PF01527.23;HTH_Tnp_ISL3=PF13542.9;MerR_1=PF13411.9		308		MARKKTQAYTEEFRREAVKRAEQEGNTTASVARDLGISAQQIYNWRRQFTRLSEKQFNSVAGVDYSKNESDELRQLKRRNAELEKELAFLKKAAAYFANQHE*	NC_022349.1:1007490-1007798 NZ_CP019799.1:1835386-1835694 NZ_CP019799.1:232220-232528 NZ_CP014045.1:1330311-1330619 NZ_CP022684.1:4863427-4863735
NZ_CP019794.1	3039429-3039848	Bacteria;Firmicutes;Bacilli;Bacillales;Paenibacillaceae;Paenibacillus;Paenibacillus larvae	Aca_protein|HTH_21=PF13276.9		419		MPWWINSQSRVIVSQCFVKSLMEDQFLKEKIVEGHQRLRGILGYPRMRIWLKKTYGIHVNHKRVYRLMKQMGIQAQIRKKKRYYDKKEVYVVSDNVLNRDFHATRPNEKWVTDITYIPYKQKNLYLSAICDLKRHSKPL*	NZ_CP019794.1:3039429-3039848 NZ_CP019655.1:637731-638150 NZ_CP007806.1:3429667-3429852 NZ_CP041632.1:2508306-2508590 NZ_CP020327.1:2700934-2701353 NZ_CP019659.1:638096-638515
NZ_CP019794.1	5610-5936	Bacteria;Firmicutes;Bacilli;Bacillales;Paenibacillaceae;Paenibacillus;Paenibacillus larvae	Aca_protein|Crp=PF00325.23;HTH_36=PF13730.9;MarR_2=PF12802.10		326		MSVEIYIKFYVDAVRSGMVADMGAERLQTLLVIASFMNEKGECYPTQWQIAKALGVARETANRRVTRLAKYRWEGKPLIELRKIRNDIGEWVKTVYKILPVSNVSIFK*	NZ_CP019652.1:2674827-2675153 NZ_LT603683.1:1487820-1488254 NZ_CP021920.1:3762662-3763096 NZ_CP022654.2:3171349-3171768 NZ_CP019655.1:1988768-1989094 NZ_CP019651.1:1787185-1787586 NC_023134.1:2700698-2701024 NZ_CP019659.1:2005234-2005560 NZ_CP021890.1:1200732-1201151 NZ_CP020327.1:3612594-3612920 NZ_CP019794.1:5610-5936 NZ_CP035410.1:1254832-1255251 NZ_CP013653.1:1738823-1739128 NZ_CP019687.1:144…
NZ_CP019794.1	790684-791130	Bacteria;Firmicutes;Bacilli;Bacillales;Paenibacillaceae;Paenibacillus;Paenibacillus larvae	Aca_protein|HTH_1=PF00126.30		446		MALNFHQLHIFYTVAEKGSFSHAAQALYMTQPAVTMQIQSLEDYFGLKLFHRTTKKIELTEAGRQLKPYARKCLDLMRDTDLAMAAFTRMVEGRLQLGASMTMAEFIMPRLLGPFNKQYPRISISMKVMNTTQILDEIFGHQLTFGLV*	NZ_CP020327.1:4291779-4292225 NZ_CP019659.1:2683659-2684105 NZ_CP019655.1:2751740-2752186 NZ_CP019794.1:790684-791130 NC_023037.2:3655815-3656120
NZ_CP020106.1	3417039-3417266	Bacteria;Proteobacteria;Gammaproteobacteria;Enterobacterales;Enterobacteriaceae;Escherichia;Escherichia coli	Aca_protein|HTH_17=PF12728.10;MerR=PF00376.26;Phage_AlpA=PF05930.15;YdaS_antitoxin=PF15943.8		227		MQNLDEPIKGVGIPEVAKACGVSERAVYKWLKNGFLPKTEFFGKTKYASKIEEISGGKYQASEMLEISKKNLLAA*	NC_010067.1:2587144-2587371 NZ_CP028314.1:3608071-3608298 NZ_CP040562.1:3224676-3224903 NZ_CP009977.1:943261-943473 NC_016613.1:2185894-2186106 NZ_CP016224.1:1887850-1888062 NC_021814.1:3183330-3183557 NZ_CP034091.1:2911141-2911368 NZ_CP043332.1:3113831-3114058 NZ_CP016345.1:1957954-1958166 NZ_LS483474.1:2959874-2960101 NZ_CP020106.1:3417039-3417266 NZ_CP033713.1:328368-328595 uvig_362549:1017-12…
NZ_CP020449.2	1891121-1891543	Bacteria;Firmicutes;Bacilli;Lactobacillales;Streptococcaceae;Streptococcus;Streptococcus agalactiae	Aca_protein|HTH_38=PF13936.9;Sigma70_r4_2=PF08281.15;Sigma70_r4=PF04545.19		422		MDKDKREYFIYVKGKAVPVSEEVYKAYWKITEHEKYLQRKDWKYDVIPFSAMDYDGHFVDNIIDERVDLEKIVEVKMQIEELNKALATLTKKERELIEAIFYKEESLRSIGKKEKVSYQAIGKRRDKILEKLRKLLEDKF*	NZ_CP020449.2:1891121-1891543 NC_022239.1:1305576-1305992 NZ_AP013072.1:371012-371428 NC_016630.1:527444-527860 NC_010376.1:1055852-1056268 NZ_CP014233.1:623473-623889
NZ_CP020557.1	1277228-1277488	Bacteria;Firmicutes;Bacilli;Bacillales;Paenibacillaceae;Paenibacillus;Paenibacillus larvae	Aca_protein|HTH_19=PF12844.10;HTH_31=PF13560.9;HTH_3=PF01381.25		260		MTGSLSRRQIFQEYRRRFNVSQRQLSIDMNVSESHIRNIESGRGNPDVKLLFKLAKYFEATPEELFPDLANVEVCRSVIIINRHLK*	NZ_CP010997.1:1398978-1399217 NZ_CP020557.1:842651-842887 NZ_CP020557.1:1277228-1277488 NZ_CP027116.1:3382881-3383120 NZ_CP042272.1:5504038-5504289 NZ_CP026362.1:548640-548864
NZ_CP020557.1	31754-31981	Bacteria;Firmicutes;Bacilli;Bacillales;Paenibacillaceae;Paenibacillus;Paenibacillus larvae	Aca_protein|HTH_17=PF12728.10;Tn916-Xis=PF09035.13		227		MKISKINELPDILTAQSIAEYIGISRRRVYELFQLKPECGGIPNFEVGKSKRVYKDDLTQWIENKIKEKSNRIAN*	NZ_CP019655.1:1985581-1985808 NZ_CP020327.1:3609407-3609634 NZ_CP020557.1:31754-31981 NZ_CP019794.1:2429-2812 NZ_CP019659.1:2002047-2002274
NZ_CP020557.1	830957-831316	Bacteria;Firmicutes;Bacilli;Bacillales;Paenibacillaceae;Paenibacillus;Paenibacillus larvae	Aca_protein|HTH_19=PF12844.10;HTH_31=PF13560.9;HTH_3=PF01381.25		359		MNASEFLGSRMAELRKKRNMTQAKLASIVKKSTSAVAMWETGKRDPDSQMIIELSSIFDVSTDYLLGRTNDSDDGLKYSARNENYRKIERFARKVSNEDLEKAVKILEAAFEHAFKDDE*	NZ_CP019794.1:1311441-1311806 NZ_CP020327.1:991979-992344 NZ_CP019659.1:3197700-3198065 NZ_CP019655.1:3418224-3418589 NZ_CP020557.1:830957-831316
NZ_CP020597.1	356533-356823	Bacteria;Proteobacteria;Gammaproteobacteria;Pseudomonadales;Moraxellaceae;Acinetobacter;Acinetobacter baumannii	Aca_protein|HTH_11=PF08279.15;Put_DNA-bind_N=PF06971.16		290		MGAHKYIITVESDIPPQILLGQNLGGAIVTKLEQEKVELVSAADLAKVYNLSVTTIREKLVSINQGTGGKHMYDPERARQILTKKDANKRGRKRAN*	NZ_CP030106.1:1461552-1461842 NZ_CP032134.1:1624704-1624991 NZ_CP029397.2:1757208-1757495 NZ_CP040259.1:3922870-3923160 NZ_CP026419.1:1128-1415 NZ_CP021326.1:1272529-1272819 NC_017171.2:3956434-3956724 NZ_CP043307.1:1769580-1769867 NZ_CP026412.1:2786726-2787013 NZ_CP020597.1:356533-356823 NZ_CP027246.2:2505469-2505759 NZ_CP030031.1:1297385-1297663 NZ_CP027365.1:1421672-1421950 NZ_CP018143.1:12633…
NZ_CP020773.1	1377426-1377686	Bacteria;Firmicutes;Bacilli;Bacillales;Staphylococcaceae;Staphylococcus;Staphylococcus lutrae	Aca_protein|HTH_17=PF12728.10;MerR_1=PF13411.9		260		MPQLLSNEASQHLVTEIVRIVEAVALERVRQNRKRYLNQKEVMEEYRCTHKDITKWEKAGLKKFRKGKSWIYDRRDIEQVLDSLKQ*	NZ_LT992471.1:507853-508113 NZ_LT992468.1:1746602-1746862 NZ_CP016073.1:2665860-2666120 NZ_LT992467.1:1812470-1812730 NZ_CP022056.1:372122-372382 NZ_CP029627.1:426666-426926 NZ_CP035003.1:2012579-2012839 NC_007622.1:391235-391495 NZ_LN626917.1:429015-429275 NZ_CP038612.1:437202-437462 NZ_LT992456.1:890430-890690 NZ_CP020019.1:432262-432522 NC_017337.1:437153-437413 NZ_LT992477.1:1247703-1247963 N…
NZ_CP016797.1	878311-878538	Bacteria;Firmicutes;Bacilli;Lactobacillales;Lactobacillaceae;Lactobacillus;Lactobacillus brevis	Aca_protein|HTH_19=PF12844.10;HTH_26=PF13443.9;HTH_31=PF13560.9;HTH_3=PF01381.25		227		MRNNIKSLRQEIKMSQTTLAREAKISRPYLSDIENGHVPSLIIASRIAGVLGKSIDDVFFAKMSYMVDKRPEEVS*	NZ_CP024104.1:2277036-2277230 NZ_CP019750.1:876180-876407 NZ_CP016797.1:878311-878538 NC_009674.1:2244395-2244589 NZ_CP024109.1:2237515-2237709 NZ_CP024120.1:2277327-2277521 NZ_CP024101.1:2277065-2277259 NZ_CP019750.1:927822-928049
NZ_CP021427.1	1928956-1929207	Bacteria;Firmicutes;Bacilli;Lactobacillales;Lactobacillaceae;Lactobacillus;Lactobacillus gasseri	Aca_protein|HTH_19=PF12844.10;HTH_25=PF13413.9;HTH_3=PF01381.25		251		MQNRLKKLRLEKRLTLADIQAKTNIDFRILENFEKGLENGIHNSLAIWQKLANFLEVPIEYLMGLNDDSKTLTVNDFTKWLKL*	uvig_423608:34946-35251 NZ_LR698989.1:1928956-1929207 NC_017477.1:850623-850970 uvig_424496:33279-33584 NZ_CP021427.1:1928956-1929207
NZ_CP032143.1	1879628-1879894	Bacteria;Proteobacteria;Gammaproteobacteria;Pseudomonadales;Moraxellaceae;Acinetobacter;Acinetobacter sp. WCHAc010052	Aca_protein|DUF3853=PF12964.10;HTH_17=PF12728.10		266		MALINLSDKSENEKQELLDQFIKAPDEQKFGQEIVALYLGCSTWTLARMRCDDSSLQYTKIGRRIAYKKSHVLEFEKSRTVTCTAQYT*	NZ_CP014541.1:1529557-1529826 NZ_CP018909.1:581174-581443 NZ_CP018664.1:3796829-3797098 NZ_CP017938.1:3296006-3296275 NZ_CP039025.2:3747056-3747325 NZ_CP019217.1:1514772-1515041 NZ_CP033754.1:2863788-2864057 NZ_AP014649.1:1607590-1607859 NZ_CP018421.1:2389226-2389495 NZ_CP038258.1:1348308-1348577 NZ_CP014215.1:2069263-2069532 NZ_CP023140.1:1525579-1525848 NC_017162.1:1616123-1616392 NZ_CP034242.1…
NZ_CP021484.1	869716-870078	Bacteria;Firmicutes;Bacilli;Lactobacillales;Lactobacillaceae;Pediococcus;Pediococcus acidilactici	Aca_protein|HTH_19=PF12844.10;HTH_26=PF13443.9;HTH_31=PF13560.9;HTH_3=PF01381.25;Phage_CI_repr=PF07022.16		362		MPLGQRIRELRKEKKMTQEELGRILGVSKVSISGYENDTRQPDNEALVKLSKYFNVTIDYLLGRNSTPKWANEKDTTDLKRFLEDNDGTFTYGGDDLTEDEKQKLKIAMTQIFWDRHKHD*	NZ_CP025991.1:726045-726338 NZ_CP021487.1:869659-870021 NZ_CP021529.1:869724-870086 NZ_CP035154.1:427788-428162 NZ_CP035154.1:751132-751488 NZ_CP025471.1:888763-889134 NZ_CP021484.1:869716-870078
NZ_CP021674.1	908091-908354	Bacteria;Firmicutes;Bacilli;Lactobacillales;Lactobacillaceae;Lactobacillus;Lactobacillus brevis	Aca_protein|HTH_19=PF12844.10;HTH_26=PF13443.9;HTH_28=PF13518.9;HTH_3=PF01381.25		263		MNLSEIIGENLRVIMAIKSRRVNELANEAGISRNTVTTLRKGKFKMIQINSLDKLSQCLEVSVADLVTEKAFYKGGERNRAKSDNRK*	NZ_CP015966.1:2009310-2009540 NZ_CP021479.1:961420-961641 NZ_CP032648.1:937337-937567 NZ_CP021674.1:908091-908354 NZ_CP019739.1:3943-4167
NZ_CP022059.1	2206132-2206308	Bacteria;Firmicutes;Bacilli;Lactobacillales;Enterococcaceae;Enterococcus;Enterococcus faecalis	Aca_protein|HTH_19=PF12844.10;HTH_26=PF13443.9;HTH_31=PF13560.9;HTH_3=PF01381.25;YdaS_antitoxin=PF15943.8		176		MSQDLAIDVRAALIRAGKNQSWLAKQLGISSPYLSDILHGRRRSEEQVQKIKKILNIK*	uvig_315653:36881-37057 NZ_CP041012.1:1364845-1365021 uvig_577241:14697-14873 NZ_CP022488.1:2274691-2274867 uvig_394709:5333-5509 uvig_256825:36004-36192 uvig_318129:26235-26411 NZ_AP018543.1:1780507-1780683 uvig_576256:3863-4030 uvig_376329:16034-16210 uvig_589454:31971-32174 uvig_578929:63616-63792 uvig_283636:15893-16069 ivig_3908:31146-31313 uvig_576256:41041-41208 ivig_3953:4938-5114 NZ_CP02…
NZ_CP007199.1	2190384-2190722	Bacteria;Firmicutes;Bacilli;Bacillales;Listeriaceae;Listeria;Listeria monocytogenes	Aca_protein|HTH_21=PF13276.9;HTH_23=PF13384.9		338		MNPAYFVLLVEELKTKYLVKDICQILQVPLSTYYRWKKKDFAQSSLEKKIGQLCKAYQFTYGYRKIAALMKQEEQVGINKVQRIMQKYQWQCQVKVKRKIDQAPPTIKQKTT*	NZ_CP009576.1:718954-719304 NC_020558.1:787838-788176 NZ_LR134394.1:638921-639271 NZ_CP009575.1:680489-680839 NC_020557.1:327492-327830 NZ_CP007200.1:2190384-2190722 NC_020557.1:788077-788415 NZ_CP007199.1:2190384-2190722
NZ_CP008813.1	586104-586337	Bacteria;Firmicutes;Bacilli;Lactobacillales;Streptococcaceae;Streptococcus;Streptococcus agalactiae	Aca_protein|HTH_19=PF12844.10		233		MNERFWDNLEIILSEREITWAELARKVFKGQYVYPSEFNRLYQKLRHYKSNRLMPQTRWVERIVLVLEIDYEDLFKR*	NZ_CP025256.1:1257128-1257361 NZ_CP008813.1:586104-586337 NZ_CP015557.1:897549-897782 NZ_CP018136.1:1257487-1257720 NZ_CP017142.1:873969-874202 NZ_CP031245.1:1768135-1768368 NZ_LR536843.1:1094868-1095101 NZ_LN831051.1:1361393-1361626 NZ_CP022601.1:1370669-1370902 NZ_AP019192.2:1288252-1288485 NZ_LR216067.1:1094868-1095101 NZ_LR216060.1:1261767-1262000 NZ_AP018936.1:1259579-1259812 NZ_LR134294.1:7…
NZ_CP022464.2	5304075-5304326	Bacteria;Firmicutes;Clostridia;Clostridiales;Lachnospiraceae;Enterocloster;Enterocloster bolteae	Aca_protein|HTH_5=PF01022.23;LexA_DNA_bind=PF01726.19;TFIIE_beta=PF02186.18		251		MKVEHENMLIFIVKYIKEKGYPPTTREICHGTRYQSTASVNTHLKAMRDAGLINYVDRSPRTITVAGYQYVKKNINKEEIVRR*	NZ_CP022464.2:5304075-5304326 uvig_431418:22764-23015 uvig_450787:27596-27847 uvig_254687:15819-16079 uvig_74918:20042-20293 ivig_2414:29158-29409 uvig_539021:62995-63246
NZ_CP024098.1	2877414-2877812	Bacteria;Firmicutes;Bacilli;Bacillales;Bacillaceae;Bacillus;Bacillus cytotoxicus	Aca_protein|HTH_23=PF13384.9		398		MKLTKEERTKLTYEIGDIIEQKCRRCYYNRSDDACFSISVCGNCPTGQELRRLGRYLDPTPKKRGRQMRTPTGLTPERVRELNLQGIADRTIGIMYDRSPNYVNKLKQRWKKQGLWEGPTNMWKIRKGKGND*	NZ_CP024111.1:2878597-2878995 NZ_CP024098.1:2877414-2877812 NZ_CP024096.1:2878566-2878964 NZ_CP024109.1:2697621-2698019 NC_018693.1:1455775-1456170 NZ_CP024113.1:2870763-2871161 NZ_CP024107.1:2878597-2878995 NZ_CP024116.1:2878355-2878753
NZ_CP024101.1	3147345-3147584	Bacteria;Firmicutes;Bacilli;Bacillales;Bacillaceae;Bacillus;Bacillus cytotoxicus	Aca_protein|HTH_19=PF12844.10;HTH_26=PF13443.9;HTH_31=PF13560.9;HTH_3=PF01381.25		239		MIVCGFKKILKDKRLSITKVSKDTGLSRVTLTALANGTSKGIRFDTLNKLTQYLNVNVDELITHIQEISMKKSMKSICL*	NZ_CP024101.1:3147345-3147584 NZ_CP024104.1:3116915-3117283 NZ_CP024120.1:3069407-3069775 NC_009674.1:3016281-3016649 NZ_CP024104.1:3081214-3081582 NZ_CP024101.1:2590043-2590411
NZ_CP024109.1	2246596-2246874	Bacteria;Firmicutes;Bacilli;Bacillales;Bacillaceae;Bacillus;Bacillus cytotoxicus	Aca_protein|HTH_37=PF13744.9		278		MREIGTIFEEEAEKAAKTKMSYIRFLARLIEAETLSKTDRSMNRKISLAKFPRISTLEEFDFAFQPSINDTYVRELANLGFLEKKKNNHYSI*	NZ_CP024101.1:2286146-2286439 NZ_CP024120.1:2286408-2286701 NC_009674.1:2253476-2253769 NZ_CP024109.1:2246596-2246874 NZ_CP024104.1:2286117-2286410
NZ_CP023346.1	1255868-1256275	Bacteria;Proteobacteria;Gammaproteobacteria;Enterobacterales;Enterobacteriaceae;Escherichia;Escherichia coli	Aca_protein|HTH_19=PF12844.10;HTH_26=PF13443.9;HTH_31=PF13560.9;HTH_3=PF01381.25;Phage_CI_repr=PF07022.16		407		MNEKTLGQRIRERRKQVGLSQNDLSKAAGVSGSSISLWESDHTAPRGQNLHRLAEVLQCSPTWILFGDEDKTPDPPVALNSALDLSEDELEMLRLYRALPKSEQQAQISELRARVENFNRLFTELLEARKRNKHQ*	NZ_CP028432.1:1976322-1976729 NZ_CP004887.1:4636574-4636981 NZ_CP023346.1:1255868-1256275 NZ_CP021339.1:1901539-1901946 NZ_CP027380.1:2300582-2300989 NZ_CP021335.1:1901188-1901595 NZ_CP042298.1:1838960-1839367 NZ_CP029692.1:1868783-1869190 NZ_CP027347.1:1538672-1539079 NZ_CP028117.1:1949752-1950159 NZ_CP027573.1:401940-402347 NC_016612.1:3324074-3324481 NZ_CP027307.1:1422562-1422969 NZ_CP025916.1…
NZ_CP017082.1	2261087-2261419	Bacteria;Proteobacteria;Gammaproteobacteria;Enterobacterales;Morganellaceae;Proteus;Proteus mirabilis	Aca_protein|HTH_31=PF13560.9;HTH_3=PF01381.25;Phage_CII=PF05269.14		332		MELSNERKFREIESKIMKGILVTGAREVAKRTGIHESQISRWQSQQSKTQLSFIQRCARLLVAIGYETPDDTVILQGDEARALIQMLEHVKAPKRKAPAVTEASQQMDLI*	ivig_2915:9967-10305 NZ_CP020052.1:3846152-3846490 NZ_CP026581.1:3027852-3028193 uvig_80650:17821-18138 NZ_CP017082.1:2261087-2261419 NZ_CP017085.1:3380689-3381021 NZ_CP033736.1:2088940-2089281 NZ_CP034091.1:2910668-2911009 NZ_CP033736.1:2026564-2026899 uvig_292087:11220-11555 NZ_CP017671.1:3496306-3496623 NZ_CP043332.1:3113355-3113687
NZ_AP017968.1	1299923-1300162	Bacteria;Fusobacteria;Fusobacteriia;Fusobacteriales;Fusobacteriaceae;Fusobacterium;Fusobacterium varium	Aca_protein|HTH_17=PF12728.10		239		MDREEYIYRKLEGLSSLNKALSQEMVASLGEWATIEEVAKYLKRHKNTIYDKVDGGDLLYRRIGPSILIYTRSIIFLLE*	NZ_LR215979.1:3782120-3782359 NZ_LR134390.1:595303-595542 NZ_LS483487.1:1635035-1635274 NZ_CP028105.1:195289-195528 NZ_LS483487.1:2183352-2183591 NZ_LR215979.1:2213559-2213798 NZ_LR215979.1:1466567-1466806 NZ_AP017968.1:1738699-1738938 NZ_LS483487.1:1201473-1201712 NZ_LR215979.1:1131531-1131770 NZ_CP028103.1:232089-232328 NZ_CP028103.1:1065319-1065558 NZ_CP028103.1:3036237-3036476 NZ_CP028103.1:2…
NZ_CP024176.2	505139-505441	Bacteria;Proteobacteria;Gammaproteobacteria;Pseudomonadales;Moraxellaceae;Moraxella;Moraxella osloensis	Aca_protein|HTH_23=PF13384.9;HTH_28=PF13518.9;HTH_29=PF13551.9;HTH_38=PF13936.9;HTH_Tnp_1=PF01527.23;HTH_Tnp_IS630=PF01710.19;HTH_Tnp_ISL3=PF13542.9		302		MAYSTDYRQMILDKHKAGRSIRSLAQEFNISTRTLQNWKKQPERKVVKTRKGKIDMALLKQDVEKYPDSYQRERAVRFNCTQRAIGIALKRLKITQKKDT*	NZ_CP024183.1:46979-47281 NZ_CP024176.2:505139-505441 NC_007204.1:2599029-2599349 NZ_CP024185.2:505139-505441 NZ_AP017381.1:1369767-1370069 NZ_CP024185.2:2412555-2412857 NZ_CP024176.2:2400808-2401110 NZ_CP040257.1:763663-763965 NZ_CP040257.1:681146-681448 NZ_CP024185.2:2400700-2401002 NZ_CP024176.2:2412663-2412965 NZ_CP024180.2:2003115-2003417 NZ_AP017383.1:17412-17714 NZ_CP040257.1:2934544-29348…
NZ_CP024176.2	530744-530947	Bacteria;Proteobacteria;Gammaproteobacteria;Pseudomonadales;Moraxellaceae;Moraxella;Moraxella osloensis	Aca_protein|HTH_19=PF12844.10;HTH_23=PF13384.9;HTH_26=PF13443.9;HTH_31=PF13560.9;HTH_37=PF13744.9;HTH_3=PF01381.25		203		MLKCNLSKIMGEKRLKIADVARDTGINRGTITRIYNEEATRIELEVVEKLCEYLEIGVGELYEIVKE*	NZ_LT799838.1:2377509-2377718 NZ_CP024176.2:530744-530947 NZ_CP024185.2:530674-530877 NZ_CP012534.1:37204-37428 NC_021661.1:849194-849403
NZ_CP024725.1	1784494-1784868	Bacteria;Bacteroidetes;Bacteroidia;Bacteroidales;Prevotellaceae;Prevotella;Prevotella intermedia	Aca_protein|HTH_17=PF12728.10;MerR_1=PF13411.9		374		MEIIAVESQAYQELIDKFNRIEQYVERTSRLIQDIDDELEMTTKDLIGTLNVSESTLYRWRKKQLVRYRYTEGGDVRYFFKSIIIAVKCNRLRVSGMRNDEILGRLNRFKDNLIMSSCLNPKNR*	NZ_CP024724.1:279461-279835 NZ_CP013195.1:746108-746482 NZ_CP030095.1:8234-8608 NZ_AP014598.1:294187-294561 NZ_AP014598.1:590179-590553 NZ_CP024696.1:1870671-1871045 NZ_CP024725.1:1784494-1784868 NZ_CP012075.1:1317715-1318095 NZ_CP024697.1:2666720-2667100 NC_015311.1:2545105-2545485 NC_022124.1:102171-102551 NZ_CP024724.1:116169-116549 NZ_CP019301.1:584987-585361 NZ_CP024724.1:299646-300026
NZ_CP023345.1	1934556-1934840	Bacteria;Proteobacteria;Gammaproteobacteria;Enterobacterales;Enterobacteriaceae;Salmonella;Salmonella enterica	Aca_protein|HTH_22=PF13309.9;HTH_23=PF13384.9;HTH_28=PF13518.9;HTH_3=PF01381.25;HTH_7=PF02796.18;HTH_Tnp_1=PF01527.23;HTH_Tnp_ISL3=PF13542.9;MerR=PF00376.26;TetR_N=PF00440.26		284		MGTPRFTPEFKEEAVRQITERGYSIAEVSERLGVSAHSLYKWLRAVKPDNNGQQAQDLLDARTEILRLKAQLKRTEEERDILKKAARYFAREPD*	NZ_CP028800.2:75255-75539 NZ_CP026975.1:3925291-3925575 NC_013716.1:3558418-3558702 NZ_CP023345.1:1934556-1934840 NC_013716.1:2776030-2776314
NZ_CP025044.1	3061007-3061414	Bacteria;Firmicutes;Clostridia;Clostridiales;Peptostreptococcaceae;Clostridioides;Clostridioides difficile	Aca_protein|CENP-B_N=PF04218.16;HTH_19=PF12844.10;HTH_25=PF13413.9;HTH_26=PF13443.9;HTH_31=PF13560.9;HTH_3=PF01381.25;Phage_CI_repr=PF07022.16;YdaS_antitoxin=PF15943.8		407		MEIGKKLKNARVQSGMTQENVAEKINVSRQTISNWENEKSYPDIINVIELSNLYSISLDELLKGDEKMIEHLEESTNVVKSNQKMIWAIIVNIIVVALLIALNMFIPDNRYFLVGIFCLMVITSSALLYQIIKKF*	NZ_CP025044.1:3061007-3061414 NZ_LR698984.1:3061007-3061414 NZ_CP012320.1:3177900-3178307 NZ_CP029154.1:3870493-3870900 NZ_CP019857.1:3496716-3497123 NZ_CP012325.1:1963962-1964369
NZ_CP025080.1	2131787-2132089	Bacteria;Proteobacteria;Gammaproteobacteria;Enterobacterales;Enterobacteriaceae;Klebsiella;Klebsiella pneumoniae	Aca_protein|HTH_24=PF13412.9;MarR_2=PF12802.10;PaaX=PF07848.15		302		MKKNSGKQVVLNYVSQHPGCSFQDIRRGTGLDQSVVNSALWQMNRDGRVKREGECRSYRYTLIDTTAVSESDPSVQYRQRPGGVNPMTNLFNQCLAGVRK*	uvig_376327:25553-25855 uvig_316813:22822-23124 NZ_CP031789.1:2962422-2962724 NZ_CP034249.1:3055871-3056173 NZ_LR025088.1:1831260-1831562 NZ_CP041927.1:2908603-2908905 NZ_CP012753.1:200335-200637 uvig_197926:6605-6907 uvig_224946:34940-35242 NZ_CP022691.1:3154243-3154545 ivig_258:30646-30948 uvig_319547:32745-33047 NZ_CP041644.1:4615099-4615401 uvig_195316:10542-10844 uvig_393419:39675-39977 uvig…
NZ_CP025511.1	147751-147978	Bacteria;Actinobacteria;Actinobacteria;Streptomycetales;Streptomycetaceae;Streptomyces;Streptomyces sp. DUT11	Aca_protein|HTH_17=PF12728.10;HTH_23=PF13384.9;HTH_28=PF13518.9;HTH_Tnp_1=PF01527.23		227		MARPSSYPAELRKRAVRMVAEVRGDYPNESAAVRAVAQKLGIGSAETLRNWVKRDEIDSGKRPGRPRRSPRRSRR*	NZ_CP025511.1:8005732-8006058 NZ_CP027306.1:311269-311595 NZ_CP022433.1:7582361-7582687 NZ_CP011533.1:9648020-9648346 NZ_CP025511.1:6010929-6011255 NZ_CP036403.1:275786-276109 NZ_CP027306.1:8945378-8945704 NZ_CP025511.1:147751-147978 NZ_CP025511.1:7027246-7027572 NZ_CP027306.1:8855962-8856288 NZ_CP029338.1:6974497-6974823 NZ_CP029338.1:12204-12530 NZ_CP025511.1:1083659-1083985 NZ_CP021080.1:73138…
NZ_CP024141.1	1429772-1429963	Bacteria;Proteobacteria;Gammaproteobacteria;Enterobacterales;Enterobacteriaceae;Escherichia;Escherichia coli	Aca_protein|HTH_11=PF08279.15;HTH_17=PF12728.10;Phage_AlpA=PF05930.15		191		MNDRELMTVNEVAALFGVTRRTIFRWMNKIKGWPVPVSPIGSRIKFIRSEILEFYKNKGARHQ*	NZ_CP035312.1:1317359-1317550 NZ_CP024141.1:1429772-1429963 NZ_CP020058.1:4302752-4302943 NZ_CP025913.1:4676360-4676551 NZ_CP030331.1:1331687-1331875 NZ_CP024147.1:3323722-3323913 NZ_CP025753.1:3413046-3413237 NZ_CP026202.1:4154815-4155006 uvig_325407:6346-6537 NZ_CP026399.1:4682965-4683156 NZ_CP024257.1:1644994-1645185 NZ_CP026846.1:3595789-3595980 NZ_CP018206.1:3345820-3346011 NZ_LT883142.1:127…
NZ_CP024141.1	2731246-2731542	Bacteria;Proteobacteria;Gammaproteobacteria;Enterobacterales;Enterobacteriaceae;Escherichia;Escherichia coli	Aca_protein|HTH_3=PF01381.25;P22_Cro=PF14549.9;YdaS_antitoxin=PF15943.8		296		MKKENYSFKQACAVVGGQSAMARLLGVSPPSVNQWIKGVRQLPAERCPAIERATRGEVLCEELRPDIDWSYLRRSACCSQNMSVKQLNDSNKSSFDHT*	uvig_376086:32524-32739 NZ_CP031249.1:1578804-1578992 NZ_CP012959.1:1817739-1817927 NZ_AP014520.1:1125607-1125795 uvig_130349:19458-19646 NZ_CP027255.1:4660353-4660649 uvig_314734:30314-30556 NZ_CP024141.1:2731246-2731542 NZ_CP020025.1:2015697-2015993
NZ_CP013850.1	2508349-2508552	Bacteria;Firmicutes;Clostridia;Clostridiales;Clostridiaceae;Clostridium;Clostridium botulinum	Aca_protein|HTH_19=PF12844.10;HTH_26=PF13443.9;HTH_31=PF13560.9;HTH_3=PF01381.25		203		MKITPIKIRRINIGLDTNEAVEKLGISKSTFYKLEQGHTTPSAKLISKIAKVYECTIDEIFKDLKIN*	NZ_CP014219.1:1838441-1838644 NZ_CP013850.1:2508349-2508552 uvig_316650:2930-3136 NZ_CP016087.1:817458-817664 uvig_108465:40292-40498 NZ_CP013243.1:3629308-3629511 uvig_315374:11664-11870 NC_020291.1:819388-819594 NC_020291.1:2909612-2909842 NZ_CP013246.1:198548-198751 NZ_CP031097.1:658979-659182 NC_012658.1:1811758-1811961
NZ_CP014219.1	1838661-1838960	Bacteria;Firmicutes;Clostridia;Clostridiales;Clostridiaceae;Clostridium;Clostridium botulinum	Aca_protein|HTH_17=PF12728.10		299		MNITVLTPKQLAERWQTCLTKIYEDNNAGKLPHLKANKNRFPLIAIEEMENEPLFNKYDIKTPRERRLEKESEEWKRKYETLKNCINNALPELLKTMNL*	NZ_CP013243.1:3629528-3629827 NZ_CP013701.1:2835997-2836296 NZ_CP013246.1:198768-199067 NZ_CP027780.1:2835997-2836296 NC_012658.1:1811978-1812277 NZ_CP014219.1:1838661-1838960 NZ_CP013850.1:2508033-2508332 NZ_CP031097.1:658663-658962
NZ_CP026613.2	898135-898446	Bacteria;Firmicutes;Clostridia;Clostridiales;Peptostreptococcaceae;Clostridioides;Clostridioides difficile	Aca_protein|HTH_23=PF13384.9;HTH_38=PF13936.9;HTH_7=PF02796.18		311		MGIFKTKIDEDWKVNYIKEFNEMRDSYESKLQKKQFEVDSLKSELDRLRSYKNSLKPKEKQITDDDINNIKNLRRDGLSYKEISNQTSWSKATVSRVLNGLYD*	NZ_CP026613.2:898135-898446 NZ_CP019860.1:959033-959344 NC_009089.1:1014397-1014708 NZ_LN614756.1:1019676-1019987 NZ_CP020379.1:1078707-1079018 NZ_CP012312.1:941544-941855 NZ_CP025044.1:842237-842548 NZ_CP026591.1:953339-953650 NZ_CP020424.2:1180954-1181265 NZ_CP033216.1:897935-898246 NZ_CP020380.1:1078700-1079011 NZ_CP012325.1:936655-936966 NZ_CP016106.1:928131-928442 NZ_CP019864.1:898000-898311…
NZ_CP026824.1	1035885-1036082	Bacteria;Proteobacteria;Gammaproteobacteria;Enterobacterales;Enterobacteriaceae;Shigella;Shigella dysenteriae	Aca_protein|HTH_17=PF12728.10;HTH_26=PF13443.9;Phage_AlpA=PF05930.15		197		MSQSFIRLSEVQRRTGYSKAWIYRLIKEQRFPQSVKIGSRSIAFIESEIEEWINQRIAESRGEVA*	NZ_CP026979.1:1646880-1647098 NZ_CP026235.1:2998345-2998563 NZ_CP015750.1:85701-85919 NZ_CP017990.1:3852801-3853007 NZ_CP024676.1:1207767-1207982 NZ_CP012162.1:3725183-3725389 NZ_CP025037.1:1874707-1874925 NZ_CP024900.1:2134324-2134542 NZ_LR130541.1:4985607-4985855 NZ_CP011581.1:1808258-1808464 NZ_CP016926.1:3722804-3723007 NZ_CP025856.1:2452488-2452736 NZ_CP022034.1:4099762-4099977 NZ_CP029936.1…
NZ_CP026877.1	940199-940510	Bacteria;Proteobacteria;Gammaproteobacteria;Enterobacterales;Enterobacteriaceae;Shigella;Shigella boydii	Aca_protein|HTH_19=PF12844.10;HTH_31=PF13560.9;HTH_3=PF01381.25		311		MSSGYEKKLKEIRKSEGLTQVEFADVTGINLGTIKNYESGKREVGLSVVDRVINSKDFEKYTMWLMTGKTNEAAGQISPALSPDGYDVTSRSQSPRKTGTQPG*	NZ_CP026877.1:940199-940510 NZ_CP021164.1:3111910-3112203 NZ_CP027539.1:3068605-3068904 NZ_CP016032.1:3148826-3149125 uvig_577258:4800-5093
NZ_CP019448.1	1905650-1906012	Bacteria;Proteobacteria;Betaproteobacteria;Neisseriales;Neisseriaceae;Simonsiella;Simonsiella muelleri	Aca_protein|HTH_19=PF12844.10;HTH_26=PF13443.9;HTH_31=PF13560.9;HTH_3=PF01381.25;Sigma70_r4=PF04545.19		362		MQYQYVNDPQGNPLYVLVPIADFERLTAHDEQWENIITESDEFDNVSIPNEVVNIMFDKDVSQIAAWRIYRGLTQAQAAEKAGISQAALSQIERKNSRPQAQTREQFAQIYDCEPDQLAG*	NZ_CP019448.1:1905650-1906012 NZ_CP015281.1:2298828-2299202 NZ_CP024901.1:2298829-2299203 NZ_CP024900.1:2243613-2243987 NC_005126.1:2298828-2299202
NZ_CP027528.1	2851167-2851427	Bacteria;Proteobacteria;Gammaproteobacteria;Pseudomonadales;Moraxellaceae;Acinetobacter;Acinetobacter baumannii	Aca_protein|HTH_19=PF12844.10;HTH_25=PF13413.9;HTH_31=PF13560.9;HTH_37=PF13744.9;HTH_3=PF01381.25		260		MATRGEIGKKIRLARKGLGHTQKSLAEKTKVNKTTISEMENGRFTGSFDIFERVLDGVGLQFEVNKKNCKLPQWDEIEEIFSEYDK*	NZ_CP040040.1:2759126-2759386 NZ_CP040047.1:2743838-2744098 NZ_CP009460.1:3414910-3415269 NZ_LN997846.1:1971894-1972148 NZ_LN865143.1:1971929-1972183 NZ_CP031560.1:4327884-4328279 NZ_CP027528.1:2851167-2851427 NZ_CP011027.1:16780-17037 NC_014500.1:4317197-4317586 NZ_CP023467.1:4364019-4364258 NZ_CP017638.1:3859893-3860288 NZ_CP026315.1:1873751-1874005
NZ_CP027569.1	75465-75788	Bacteria;Firmicutes;Negativicutes;Veillonellales;Veillonellaceae;Megasphaera;Megasphaera elsdenii	Aca_protein|HTH_23=PF13384.9;Trp_repressor=PF01371.22		323		MAVNEKLRDHLHDQLFRAILELKSVDECYEFFEDLCTIQEMKAISARLEVARMLKAGDIYEDIVRKTGASTATISRIKRCLVYGSGGYEKILTRMAEKDPDFLKLSK*	NZ_CP009240.1:2244396-2244773 NZ_CP027570.1:68108-68455 NZ_CP027569.1:75465-75788 NZ_CP029462.1:2627016-2627369 NZ_CP011940.1:2136899-2137231
NZ_CP027340.1	3456568-3456846	Bacteria;Proteobacteria;Gammaproteobacteria;Enterobacterales;Enterobacteriaceae;Escherichia;Escherichia coli	Aca_protein|HTH_26=PF13443.9;HTH_31=PF13560.9;HTH_3=PF01381.25;YdaS_antitoxin=PF15943.8		278		MHKCLKNKIRQIGLSQAGIARLIGLPQQVVCRWVNGQQVPASRVLQLCEIMAWTVTPHELRPDIYPNPTDGLPCGRKSTANELLAVNNENHS*	NZ_CP034707.1:2622853-2623116 NZ_CP043217.1:126485-126757 uvig_314608:8249-8494 NZ_CP029041.1:1217220-1217456 NZ_LS483474.1:2017665-2017928 NZ_CP041011.1:4438220-4438456 uvig_315985:6915-7160 uvig_316154:63783-64028 NZ_CP022142.1:3965695-3965931 NZ_CP006693.1:839571-839834 NZ_CP017631.1:3079786-3080061 NZ_LR134270.1:1907572-1907844 NZ_CP039453.1:2578258-2578485 NZ_CP027340.1:3456568-3456846 NZ_CP…
NZ_CP027586.1	722341-722646	Bacteria;Proteobacteria;Gammaproteobacteria;Enterobacterales;Enterobacteriaceae;Escherichia;Escherichia coli	Aca_protein|HTH_19=PF12844.10;HTH_24=PF13412.9;HTH_26=PF13443.9;HTH_28=PF13518.9;HTH_31=PF13560.9;HTH_38=PF13936.9;HTH_3=PF01381.25;HTH_AsnC-type=PF13404.9;LacI=PF00356.24		305		MAMFNPPHPGEIIADILEDQNIGIRELARALDVAPSTVQRLVSGNTTISPEMAVRLAAVLGGTPSSWIRLQTAWSLEKAEREVDVSHLSTKYRPAEISPHA*	NZ_CP028122.1:1113677-1113982 NZ_CP013029.1:2009224-2009529 NZ_CP027445.1:578922-579227 NZ_CP027459.1:1746226-1746531 NZ_CP027325.1:3424266-3424571 NZ_CP027573.1:4761379-4761684 NZ_CP027586.1:722341-722646 NZ_CP032811.1:1547591-1547896 NZ_CP015853.1:4998513-4998818 NZ_CP018239.1:3175250-3175555 NZ_CP044148.1:1443152-1443457 NZ_CP040572.1:1498113-1498418 NZ_CP032795.1:1546223-1546528 NZ_CP032801.1…
NZ_CP027597.1	942457-942882	Bacteria;Proteobacteria;Gammaproteobacteria;Enterobacterales;Enterobacteriaceae;Escherichia;Escherichia coli	Aca_protein|HTH_21=PF13276.9		425		MPLLDKLREQYGVGPVCSELHIAPSTYYHCQQQRHHPDKRSARAQRDDWLKREIQRVYDENHQVYGVRKVWRQLLREGIRVARCTVARLMAVMGLAGVLRGKKVRTTVSRKAVAAGDRVNRQFVAERPDQLWVADFTWVST*	NZ_CP034539.1:163661-164038 NZ_CP013341.1:1985906-1986337 NZ_CP028159.1:6413228-6413500 NZ_CP027597.1:942457-942882 NZ_CP013341.1:1813166-1813597
NZ_CP028102.1	1327929-1328099	Bacteria;Fusobacteria;Fusobacteriia;Fusobacteriales;Fusobacteriaceae;Fusobacterium;Fusobacterium mortiferum	Aca_protein|HTH_8=PF02954.22		170		MNLKQIKIECLNRNITMTELAKKLNISRVWLYNRIQKQDEETLIKIKNIFDSAVIK*	NZ_CP028102.1:1327929-1328099 uvig_220817:12454-12624 uvig_229851:27423-27593 uvig_254676:28193-28363 uvig_142017:9466-9636 ivig_2497:33338-33508
NZ_CP028103.1	781788-782105	Bacteria;Fusobacteria;Fusobacteriia;Fusobacteriales;Fusobacteriaceae;Fusobacterium;Fusobacterium varium	Aca_protein|HTH_24=PF13412.9		317		MTLKEKMFEYLRENPKASYKELEENAGIPYGVAKTYMHRAKQKGELKELEDGGYEVVKEPPIEKSSYKKEVITEMIDIYMEDFRAVSPSERVDIGKRITMLLEKL*	uvig_312581:13053-13370 NZ_CP028105.1:51452-51769 uvig_295533:4112-4429 NZ_CP028103.1:781788-782105 ivig_2505:11643-11960 NZ_LR134390.1:45748-46065 NZ_LS483487.1:2039515-2039832 uvig_214993:8734-9051
NZ_CP025222.1	1457890-1458150	Bacteria;Firmicutes;Bacilli;Bacillales;Listeriaceae;Listeria;Listeria monocytogenes	Aca_protein|HTH_17=PF12728.10		260		MYFLDDDDVIKQKISAELNRYVMTQKQVADFLDVSTQGMSNMIRERKLEPFYVFNDSEARKINLFYKKDVEDYLEKLNGYRGLRKK*	NC_016011.1:1421703-1421930 NZ_CP007172.1:1468332-1468559 NZ_CP009577.1:1468328-1468555 NZ_CP025222.1:1457890-1458150 NZ_LT906466.1:1412697-1412924 NZ_LT906478.1:1412694-1412921 NZ_CP007583.1:1432885-1433145
NZ_CP025222.1	710450-710731	Bacteria;Firmicutes;Bacilli;Bacillales;Listeriaceae;Listeria;Listeria monocytogenes	Aca_protein|CENP-B_N=PF04218.16;HTH_23=PF13384.9;HTH_28=PF13518.9;HTH_Tnp_1=PF01527.23		281		MAKAKYDENFKKSLVALYRRGKTKHSICQEFSVPNSTFGKWVKKFNNDDNIESNEILNILQAQELKKQRALLEEELSILTEAINVFENPPIKN*	NC_018586.1:694931-695212 NZ_CP007459.1:745503-745784 NC_021840.1:560812-561093 NZ_CP025565.1:723553-723834 NZ_CP025220.1:762478-762759 NZ_CP013288.1:1208685-1208966 NZ_CP025219.1:722005-722286 NC_017728.1:706660-706941 NZ_CP011004.1:822915-823196 NZ_CP013289.1:1233039-1233320 NZ_CP019622.1:702112-702393 NZ_CP007210.1:118390-118671 NZ_CP035187.1:701209-701490 NZ_CP019619.1:730362-730643 NZ_CP0412…
NZ_CP020928.1	999121-999474	Bacteria;Firmicutes;Bacilli;Lactobacillales;Leuconostocaceae;Weissella;Weissella cibaria	Aca_protein|HTH_19=PF12844.10;HTH_26=PF13443.9;HTH_3=PF01381.25;HTH_8=PF02954.22;Phage_CI_repr=PF07022.16		353		MTVIERIKEISQKRGWNLQKTATEAGIGINTIYKWKSQTPKIDAISKVADVLGVSVDYLLGNTDEMHSNKKDDKSEIDLDKALADQGVVMRYQGKELSDKAKRGILEILKLVDGDED*	NZ_CP016355.1:617104-617457 NZ_CP035267.1:847200-847544 NZ_CP027563.1:1246356-1246700 NZ_CP020928.1:999121-999474 NC_008525.1:782987-783337
NZ_CP029649.1	1373748-1373945	Bacteria;Firmicutes;Bacilli;Bacillales;Staphylococcaceae;Staphylococcus;Staphylococcus aureus	Aca_protein|HTH_19=PF12844.10;HTH_25=PF13413.9;HTH_26=PF13443.9;HTH_31=PF13560.9;HTH_3=PF01381.25		197		MFGIDENLSSKLREIRARKNITLQQASKEIGISSKTLSLIENEMLVKVKRTTYEKVTKWIINEVK*	NC_004668.1:2826991-2827200 NZ_CP039548.1:2827274-2827483 NZ_CP041738.1:2763902-2764111 NZ_CP029649.1:1373748-1373945 NZ_LT906460.1:414737-414958 NZ_CP039296.1:2827274-2827483 NZ_CP033740.1:491123-491341 NZ_CP039549.1:2810460-2810669 NZ_CP029681.1:1999818-2000015
NZ_CP031328.1	705251-705460	Bacteria;Proteobacteria;Betaproteobacteria;Neisseriales;Neisseriaceae;Neisseria;Neisseria meningitidis	Aca_protein|HTH_3=PF01381.25		209	AcrIIC3|AcrIIC2	MIDSPELGYTPANLKAVRQKYGLTQKQVANIAGATLSTAQKWEAAMSLKTHSDMPHTRWLLLLEYVRNL*	NZ_CP031328.1:705251-705460 NZ_CP031331.1:1459414-1459623 uvig_107652:14206-14421 NZ_CP023814.1:1999438-1999647 NZ_CP012394.1:1395165-1395374 aca3
NZ_CP031701.1	1122738-1123121	Bacteria;Firmicutes;Bacilli;Lactobacillales;Lactobacillaceae;Lactobacillus;Lactobacillus johnsonii	Aca_protein|HTH_31=PF13560.9;HTH_3=PF01381.25;MqsA_antitoxin=PF15731.8		383		MSYIGDYTNSYDIRGHEIVITAPARFDEKTGKVMADLELDDYAAKLALEKYRKQFDIVSPEDIKNLRHYWDFSQAKLAEVLGWNVATVAIYEAGGLPSVSDNRLLKILISSPKVMQKFIDDSKKEEL*	NZ_CP017062.1:1346564-1346974 NZ_CP031701.1:1122738-1123121 NZ_CP022449.1:1660709-1661119 NZ_CP010432.1:1346916-1347326 NC_021181.2:1346210-1346620 NZ_CP020620.1:999755-1000165 NC_006814.3:1346635-1347045
NZ_CP031701.1	459495-459683	Bacteria;Firmicutes;Bacilli;Lactobacillales;Lactobacillaceae;Lactobacillus;Lactobacillus johnsonii	Aca_protein|HTH_19=PF12844.10;HTH_26=PF13443.9;HTH_3=PF01381.25		188		MPSTMPGRELIKNYLKERSISIADLAKAYGLARQDVTDYLSGRNTSPKSNQFVLKVIKDLKI*	uvig_115011:18976-19164 uvig_253479:6936-7124 uvig_357834:35313-35501 uvig_244194:7040-7228 NZ_CP021427.1:72292-72480 NZ_CP031701.1:459495-459683 NC_015558.1:923141-923332 uvig_245222:9933-10121 NZ_LR698989.1:72292-72480 uvig_288999:20467-20655 uvig_112079:20105-20293
NZ_CP020378.1	2640611-2640988	Bacteria;Firmicutes;Clostridia;Clostridiales;Peptostreptococcaceae;Clostridioides;Clostridioides difficile	Aca_protein|HTH_23=PF13384.9;HTH_IclR=PF09339.13;Penicillinase_R=PF03965.19		377		MKEEILIEKLLRAELIVMEYLWKKDSLMPKKEIVKEIKQIYGWHKSTINILLKRLVDKGYLARDIIKFQSHYKIIIDNEEYYTFKKKVLKSSKSRKIKHSLTTTHKNVSKEKLDPLDEYYRNLKE*	NZ_CP020379.1:1334174-1334551 NZ_CP020379.1:2650242-2650619 NZ_CP020378.1:2640611-2640988 NZ_CP020380.1:2650240-2650617 NZ_CP010888.1:1686431-1686808 NZ_CP020378.1:1281200-1281577 NZ_CP020380.1:1334167-1334544 NZ_CP019858.1:1204048-1204425
NZ_CP020379.1	1289422-1289856	Bacteria;Firmicutes;Clostridia;Clostridiales;Peptostreptococcaceae;Clostridioides;Clostridioides difficile	Aca_protein|HTH_17=PF12728.10		434		MGNISNFNLDKQEDKSFNDLDNISICFSEGIRKVVEMNLNNYKNKISKYLNETSKIELLEPKELTIVISKGYPDYLMSVEEASKRLKIDKVFGYELIKNGLLKSVDIGATKVSSYELDDFITRNQGKNIKEMLREMKEIREGVI*	NZ_CP019858.1:1157450-1157884 uvig_121043:4844-5278 uvig_292767:12653-13087 NZ_CP020379.1:1289422-1289856 NZ_CP020380.1:1289415-1289849
NZ_CP023012.1	2724061-2724321	Bacteria;Proteobacteria;Betaproteobacteria;Burkholderiales;Burkholderiaceae;Ralstonia;Ralstonia solanacearum	Aca_protein|DprA_WH=PF17782.4;DUF3489=PF11994.11;HTH_23=PF13384.9		260		MALAAATKAPRTREDSKQAKVITMLRRPEGVTVKQICEATGWLAHTVRGAFAGTFKKRLGLNITSHKPADGERVYRIKTEDSDQPA*	NZ_CP021359.1:1778728-1779174 NZ_CP023012.1:2724061-2724321 NZ_CP021763.1:714499-714846 NC_003296.1:714499-714846 NC_023065.1:722559-722894 NZ_CP021765.1:714496-714843 NZ_CP012023.1:60196-60510 NC_014310.1:1860628-1860981
NZ_AP018532.1	2334762-2335181	Bacteria;Firmicutes;Clostridia;Clostridiales;Oscillospiraceae;Oscillibacter;Oscillibacter sp. PEA192	Aca_protein|HTH_19=PF12844.10;HTH_26=PF13443.9;HTH_31=PF13560.9;HTH_3=PF01381.25;YdaS_antitoxin=PF15943.8		419		MGFKDRLREKRVEANLTQAALAEKVSVTARTIQNYELGSRKPTKYEVVKKIAEALNTTPEYLLGNSGMLVLAAQEQGGAKAAREIDELVSEVSGMFAGGSLSEDALDGAMQALTRAYWIAKEKNKKYTPKKYRKEQTEE*	uvig_22024:5312-5731 uvig_38845:1375-1794 NZ_AP018532.1:2334762-2335181 uvig_196570:8163-8576 uvig_205844:4363-4782 NZ_AP018533.1:734775-735188
NZ_AP018532.1	2877098-2877307	Bacteria;Firmicutes;Clostridia;Clostridiales;Oscillospiraceae;Oscillibacter;Oscillibacter sp. PEA192	Aca_protein|HTH_17=PF12728.10;Phage_AlpA=PF05930.15		209		MKLSEYKSYDDLPLFLNAEMVAKVLGVSPSSGYELLHEDGFPVLRVGNRMVVPKDAFIRWVESHTGGGG*	NZ_AP018532.1:2530275-2530484 NZ_CP015400.2:3695599-3695811 NZ_AP018532.1:2877098-2877307 NZ_CP015400.2:3725588-3725800 NZ_CP034413.1:1690937-1691146 NZ_CP015400.2:3735744-3735956 NZ_CP034413.1:901613-901822 NZ_CP034413.1:1478467-1478676 NZ_CP015400.2:3669403-3669615 NZ_CP044227.1:1573973-1574182 NC_016048.1:2911213-2911422 NZ_CP015400.2:3670910-3671122 NZ_AP018532.1:3050665-3050874 NZ_CP044227.1…
NZ_AP018536.1	188659-188949	Bacteria;Firmicutes;Clostridia;Clostridiales;Lachnospiraceae;;Lachnospiraceae bacterium GAM79	Aca_protein|CENP-B_N=PF04218.16;HTH_23=PF13384.9;HTH_28=PF13518.9;HTH_7=PF02796.18		290		MEKVITLEEALKRIEELENENAELREELEYYKNRKLSGRQKHNAKWMAIYNDFVDCYENGMAMIEIAKRNNVSERTIYRYKAYYDKMRNTKENVIE*	uvig_538305:38198-38476 NZ_AP018536.1:188659-188949 uvig_128054:58975-59253 uvig_451161:30276-30554 NZ_AP018535.1:1692382-1692660 ivig_3919:4810-5094 uvig_136606:17794-18072 uvig_448776:44579-44869
NZ_CP032402.1	2370887-2371216	Bacteria;Actinobacteria;Actinobacteria;Streptosporangiales;Thermomonosporaceae;Actinomadura;Actinomadura amylolytica	Aca_protein|HTH_19=PF12844.10;HTH_24=PF13412.9;HTH_25=PF13413.9;HTH_26=PF13443.9;HTH_31=PF13560.9;HTH_37=PF13744.9;HTH_3=PF01381.25;Pou=PF00157.20;Sigma70_r4=PF04545.19		329		MSTGRNWRDIKAEAHRLHPELADPERQARARAALDAYVAGHHLKELRKSTGKTQAEVARILGVSQSRISQIENGDISAMELETLRAYAAALGGHLDITISVGPHSVKVA*	NZ_CP023635.1:3550555-3550878 NZ_CP023590.1:3550528-3550851 NZ_CP025601.1:3550755-3551078 NZ_CP023614.1:3550578-3550901 NZ_CP016794.1:3547188-3547511 NZ_CP023605.1:3550667-3550990 NZ_CP023638.1:3550499-3550822 NZ_CP023581.1:3550590-3550913 NZ_CP023626.1:3550430-3550753 NZ_CP023613.1:3550587-3550910 NZ_CP025594.1:3550659-3550982 NC_018143.2:3550718-3551041 NZ_CP023586.1:3550387-3550710 NZ_CP023634…
NZ_CP017982.1	374660-374917	Bacteria;Firmicutes;Bacilli;Lactobacillales;Lactobacillaceae;Lactobacillus;Lactobacillus helveticus	Aca_protein|HTH_17=PF12728.10		257		MSLQYKSIELYYWQTKILLYLERGENMTEYFSYKQAMEYLGFDSYKSLASLIKSGLPTITVGKTKKISKSAIDKFMNEHQSVMKH*	NZ_CP043615.1:451190-451384 NC_021872.1:532421-532606 NZ_CP014786.1:1721369-1721554 NZ_CP041676.1:1734514-1734699 NZ_CP043614.1:4682-4876 NZ_CP017982.1:374660-374917
NZ_CP031078.1	1233945-1234199	Bacteria;Proteobacteria;Alphaproteobacteria;Rhodobacterales;Rhodobacteraceae;Paracoccus;Paracoccus yeei	Aca_protein|HTH_17=PF12728.10;MerR_1=PF13411.9		254		MDINPLKEAGADPALLDGWLDRAELARQLALSVDTLQRWETRRVGPPCVRVGRKVFYRKEAVRDWLKEQEARKTGQHKAVAGRR*	NC_007406.1:907924-908181 NC_014034.1:1040377-1040631 NZ_CP024422.1:2455821-2456075 NZ_CP023454.1:1256030-1256284 NZ_CP018095.1:1036242-1036496 NZ_CP031078.1:1233945-1234199
NZ_CP032621.1	814911-815177	Bacteria;Firmicutes;Bacilli;Lactobacillales;Streptococcaceae;Streptococcus;Streptococcus gwangjuense	Aca_protein|HTH_11=PF08279.15;HTH_17=PF12728.10		266		MATFSVEFEQDLLDRVDRLAQQKLELEKKLQKKTGLITAKELKDELDISGTTLKNWIDIGLVSYQSPFESSKKLYFKVSDVINFLTVR*	NC_022238.1:1495717-1495983 uvig_457597:45380-45646 NZ_LS483462.1:604841-605107 NZ_LR134282.1:503125-503391 NZ_CP032621.1:814911-815177 NC_022245.1:1439987-1440253 NZ_LR594042.1:497293-497559 NC_022236.1:1439738-1440004
NZ_CP031770.1	1204114-1204467	Bacteria;Firmicutes;Bacilli;Lactobacillales;Streptococcaceae;Streptococcus;Streptococcus pyogenes	Aca_protein|Arg_repressor=PF01316.24;HTH_21=PF13276.9		353		MNSHHACQTLQVSRSGFYAYLKRRLSSKHVENEALKEMIKDIFYEHKERYGSVRITQELCRRGIHVNHKRVGRLLHQLGLYAKGSRYQYKYYNRRRSSLTRPNLVNQCFQATGKNKL*	NZ_CP023393.1:28901-29200 NZ_CP011068.1:1180437-1180733 NZ_CP031617.1:184059-184355 NC_008024.1:1178649-1178945 NZ_CP031630.1:183390-183686 NZ_CP035434.1:730556-730741 NZ_CP010450.1:1082662-1082958 NZ_CP031618.1:707806-708102 NZ_LS483357.1:701016-701369 NZ_CP031621.1:184056-184352 NZ_LS483430.1:1039229-1039525 NZ_LS483320.1:1164025-1164210 NZ_CP031626.1:707161-707457 NC_007296.2:184194-184490 NZ_…
NZ_CP033216.1	3797560-3797793	Bacteria;Firmicutes;Clostridia;Clostridiales;Peptostreptococcaceae;Clostridioides;Clostridioides difficile	Aca_protein|DUF6462=PF20063.2;HTH_17=PF12728.10;Tn916-Xis=PF09035.13		233		MSEKRATRVRNKYKYDVPLWHRPILSVAEATEYFGIGSNKIYELTEKENCPFVIWIGSRRVIKRTAFERFLEKQYSI*	uvig_156196:3129-3392 NZ_CP033216.1:3797077-3797310 NZ_CP033216.1:3797560-3797793 uvig_277785:4514-4735 uvig_4984:2623-2886
NZ_CP033371.1	212811-213212	Bacteria;Firmicutes;Bacilli;Lactobacillales;Lactobacillaceae;Lactobacillus;Lactobacillus fermentum	Aca_protein|HTH_19=PF12844.10;HTH_26=PF13443.9;HTH_31=PF13560.9;HTH_3=PF01381.25		401		MKRRTVGERLREYMAVHGLKQVDILEKTRPYFTDKVKISKTDLSQYVNGKTEPRSDKLYILAKGLGVSEQWLLGFDDGAPITTDYSQARESLGHSGPNVIDDGLSVDEAVDNLRAYQGKPISDDEKEVFKRHY*	NZ_CP011536.1:871002-871424 NZ_CP011536.1:889593-890015 NZ_CP019030.1:226935-227357 NZ_CP033371.1:212811-213212 NZ_CP034099.1:2292526-2292948 NC_005362.1:1325165-1325602
NZ_CP033465.1	2303544-2303759	Bacteria;Firmicutes;Clostridia;Clostridiales;Clostridiaceae;Clostridium;Clostridium sp. JN-1	Aca_protein|HTH_17=PF12728.10;Tn916-Xis=PF09035.13		215		MEQYAAIDKLKHDKKKVMTVSEFMDEYCIGHNKAYSLIHCKGFPVVFCGRKALIIRNKVDEWFLEHLGDHF*	NZ_CP029152.1:3671637-3671867 NZ_CP016102.1:3610816-3611046 NZ_CP029154.1:3657864-3658094 NZ_CP033465.1:2303544-2303759 NC_022592.1:1790963-1791178 NZ_CP012395.1:1791065-1791280
NZ_CP033465.1	2303785-2303973	Bacteria;Firmicutes;Clostridia;Clostridiales;Clostridiaceae;Clostridium;Clostridium sp. JN-1	Aca_protein|HTH_19=PF12844.10;HTH_25=PF13413.9;HTH_26=PF13443.9;HTH_31=PF13560.9;HTH_3=PF01381.25		188		MLYKLKAKRVEKGIKQGVFSKQLGITPQYLGRIEKGEVEPRRNLMIKIAQLLDEDVSELFFK*	NC_022592.1:1791205-1791393 NZ_CP019615.1:289537-289746 NZ_CP012395.1:1791307-1791495 NZ_CP019617.1:2703199-2703408 NZ_CP041213.1:2742998-2743207 NZ_CP033465.1:2303785-2303973 NZ_HG813249.1:1844783-1844992 NZ_CP028333.1:295675-295884 NC_021838.1:321161-321370 NZ_CP015593.1:2412016-2412225 NZ_CP007689.1:2623968-2624177 NC_017545.1:2717352-2717561
NZ_CP033580.1	6208-6411	Bacteria;Firmicutes;Clostridia;Thermoanaerobacterales;Thermoanaerobacteraceae;Thermoanaerobacter;Thermoanaerobacter ethanolicus	Aca_protein|HTH_19=PF12844.10;HTH_25=PF13413.9;HTH_26=PF13443.9;HTH_31=PF13560.9;HTH_3=PF01381.25;Phage_CI_repr=PF07022.16;Sigma70_r4=PF04545.19;YdaS_antitoxin=PF15943.8		203		MNKLKELRMKYKLTQKELAKNLGITPDYVSQIERGRIPGMETAIKIANFFNTTIDEIFLANNRTKSS*	uvig_249480:35256-35474 uvig_296464:3514-3723 NC_014209.1:59718-59921 NZ_CP033580.1:58944-59147 NZ_CP033580.1:6208-6411
NZ_CP033918.1	1443730-1444056	Bacteria;Bacteroidetes;Flavobacteriia;Flavobacteriales;Flavobacteriaceae;Chryseobacterium;Chryseobacterium sp. G0186	Aca_protein|HTH_23=PF13384.9;HTH_24=PF13412.9;MarR=PF01047.25		326		MKKQNQPNYKRIYSDIIEQKFPHKKAVCEKLLGKKILSALDIMDLNNRIFGTKDQDLKKMNQKLRSYNESDILSILDYQKNHRMNNLQVAEHFGLSRNTMTKWRRIFK*	NZ_CP033932.1:4689859-4690185 NZ_AP014624.1:3944701-3945027 NZ_CP033925.1:1484935-1485276 NZ_CP033926.1:1478709-1479035 NZ_CP033811.1:2901066-2901413 NZ_CP018786.1:2933304-2933636 NZ_CP033918.1:1443730-1444056 NZ_CP043634.1:3219690-3220007 NZ_CP033924.1:3599817-3600158
NZ_CP033923.1	1133082-1133315	Bacteria;Bacteroidetes;Flavobacteriia;Flavobacteriales;Flavobacteriaceae;Chryseobacterium;Chryseobacterium nakagawai	Aca_protein|CENP-B_N=PF04218.16;HTH_19=PF12844.10;HTH_26=PF13443.9;HTH_3=PF01381.25		233		MTDINEKICSYITKKWLIPWLQEGKSQNSFAKNHGVEESTIRKIKSEETYRIPVETLFKICEARKISLSDFFKLINE*	NZ_CP033924.1:4801399-4801632 NZ_CP033925.1:2686514-2686747 NZ_CP033932.1:4691459-4691692 NZ_CP033923.1:1133082-1133315 NZ_LR134386.1:3815128-3815361
NZ_CP033923.1	3523999-3524436	Bacteria;Bacteroidetes;Flavobacteriia;Flavobacteriales;Flavobacteriaceae;Chryseobacterium;Chryseobacterium nakagawai	Aca_protein|HTH_23=PF13384.9;HTH_7=PF02796.18;HTH_Tnp_1=PF01527.23		437		MVFDFKNIHIGACIKERYESLGISMIRVCNFLNITDDEVYEMFMQKSLDTEVLLRWSKLLEYDFFRIYTQHIIIFAPQANMGYNTVSPKKDSSLPQFRKNVYTKEVIDFVLELISTGQKTKQQVIEEYKIPKTTLYKWASKYDKS*	NZ_CP033925.1:2467132-2467581 NZ_CP033924.1:3599413-3599841 NZ_CP033918.1:3631185-3631625 NZ_CP033931.1:3474194-3474607 NZ_CP033918.1:4656224-4656646 NZ_CP033922.1:2062188-2062625 NZ_CP043634.1:2926748-2927176 NZ_CP033811.1:2782903-2783325 NZ_CP033811.1:2876536-2876961 NZ_CP009928.1:2157275-2157712 NZ_CP022986.1:373068-373499 NZ_CP033923.1:3523999-3524436 NZ_LR215974.1:2684952-2685383 NZ_CP033921…
NZ_CP025840.1	3170717-3170923	Bacteria;Proteobacteria;Gammaproteobacteria;Enterobacterales;Enterobacteriaceae;Escherichia;Escherichia coli	Aca_protein|HTH_20=PF12840.10;HTH_24=PF13412.9;HTH_27=PF13463.9;HTH_36=PF13730.9;HTH_5=PF01022.23;HTH_Crp_2=PF13545.9;HTH_IclR=PF09339.13;MarR_2=PF12802.10;MarR=PF01047.25;TrmB=PF01978.22		206		MKPTLLSLLRGGKHSIRDMAKILGISRSKVSWFIAELERRKWVEVTRSAIYFHDGPRSNKQNEYKVKL*	NZ_CP027459.1:191035-191241 uvig_327603:5071-5277 NC_017628.1:2916845-2917051 NZ_CP006830.1:1669943-1670149 NZ_CP014659.2:1400040-1400246 uvig_317480:1326-1532 uvig_280719:5071-5277 NC_017633.1:2878611-2878817 NZ_CP027445.1:4332374-4332580 NZ_CP027675.1:268348-268554 uvig_318809:5855-6061 ivig_1428:4601-4807 uvig_257140:35866-36072 uvig_469895:36149-36355 NZ_CP025840.1:3170717-3170923 uvig_191469…
NZ_CP034665.1	1652156-1652410	Bacteria;Proteobacteria;Gammaproteobacteria;Pseudomonadales;Moraxellaceae;Moraxella;Moraxella catarrhalis	Aca_protein|HTH_39=PF14090.9		254		MTQNQQILDYLMAGNTITPLEALERFGCFSLAARVYELKNTHGKPIQSKLIELPNGKRCAQYWLDRDYIASLKDQMGVNGVKSA*	NZ_LS483445.1:1651526-1651819 NZ_CP007669.1:1673862-1674155 NC_014147.1:1605684-1605938 NZ_CP020400.2:315984-316277 NZ_CP008804.1:352690-352983 NZ_CP027405.1:780581-780874 NZ_CP034665.1:1652156-1652410 NZ_CP011380.2:1630735-1631001 NZ_CP011374.1:1619610-1619876
NZ_CP034702.1	3117747-3118163	Bacteria;Proteobacteria;Gammaproteobacteria;Enterobacterales;Enterobacteriaceae;Salmonella;Salmonella enterica	Aca_protein|HTH_19=PF12844.10;HTH_31=PF13560.9;HTH_3=PF01381.25		416		MKDFNGLSLMPQDVVRNSLNIISTAGTLSTSCQYSQLADELIDIALQYLNEACVKSDAELHTSDDGSTRLSSRIQLARKNLSLSEAELARKLNAYSDHISDWECDITEPPASMIIPLANALKCDPLWLLTGNNPEVVE*	NZ_CP034717.1:3120443-3120859 NZ_CP030203.1:3554966-3555382 NZ_CP034697.1:3121186-3121602 NZ_CP022034.1:3030684-3031100 NZ_CP034702.1:3117747-3118163 NZ_CP014996.1:3201442-3201858 NZ_CP040701.1:3147524-3147940 NZ_LN890524.1:1021203-1021619
NZ_CP034835.1	2266658-2267092	Bacteria;Proteobacteria;Gammaproteobacteria;Alteromonadales;Pseudoalteromonadaceae;Pseudoalteromonas;Pseudoalteromonas sp. R3	Aca_protein|HTH_23=PF13384.9;HTH_28=PF13518.9;Mor=PF08765.14		434		MAELTIDLGVLPHGVRVYVAVLGVQKALKLLQEHQNRMFYIPAEPGPEHEFSKVFGTDLAMRIAQEHGCKSYQVPTAGKVLAQLRNRQIIEAYKAGAHVNQLVERFGLTRQHITNLVRQAEPDAAAIEDWLGQRGDGHLQQELF*	NZ_CP015413.1:2462845-2463294 NZ_CP034835.1:2266658-2267092 NZ_CP015411.1:2465481-2465930 NZ_CP013611.1:595379-595813 NZ_CP015415.1:2462852-2463301
NZ_CP035281.1	2095085-2095477	Bacteria;Firmicutes;Clostridia;Clostridiales;Clostridiales Family XIII. Incertae Sedis;Aminipila;Aminipila sp. JN-18	Aca_protein|HTH_26=PF13443.9;HTH_3=PF01381.25		392		MSDLGNKEIFAKNLNYYMDLNGKARNDICNDLGFPYSTFTDWTNGNVYPRIDKIEMLANYFGVEKSDLIEDKSKLLDKEDELTQYLDELHKRPEMKMLFKVAKGATKEDVEKAVKIIEMFRNHSSDEDDI*	uvig_177564:2998-3381 uvig_161644:10603-10998 uvig_219862:3067-3483 uvig_136862:25113-25529 uvig_284739:33407-33823 uvig_38593:2989-3405 uvig_510621:260-643 uvig_152776:34471-34854 uvig_77616:13174-13572 uvig_296489:34750-35163 uvig_336356:15149-15538 NZ_CP035281.1:2095085-2095477 uvig_289811:36815-37216
NZ_CP028719.1	7617155-7617382	Bacteria;Actinobacteria;Actinobacteria;Streptomycetales;Streptomycetaceae;Streptomyces;Streptomyces sp. endophyte_N2	Aca_protein|HTH_17=PF12728.10		227		MASPPPTVLRTEAAPALDLLTVPQVMARLQLGRSAAYDLLRTGRLASITLGRARRIPTHALTDFIHARLEQEAAA*	NZ_CP028719.1:7617155-7617382 NZ_CP015849.1:4190452-4190676 NZ_CP031264.1:5337443-5337670 NZ_CP025511.1:7026552-7026776 NZ_CP026652.1:5057110-5057337 NZ_CP011664.1:3677430-3677657 NZ_CP009754.1:2825861-2826085
NZ_CP031619.1	689402-689647	Bacteria;Firmicutes;Bacilli;Lactobacillales;Streptococcaceae;Streptococcus;Streptococcus pyogenes	Aca_protein|HTH_3=PF01381.25		245	AcrIIA25|AcrIIA3|AcrIIA27	MQRKIFGGNDMKADSKKIEWLLENASQYSIAKGTGITQSKLSYLLKGIKEPSHPKAIKIENLSLEIASKLTNFSEEIQKNK*	NZ_LS483413.1:747731-747976 NZ_CP031619.1:689402-689647 NZ_LS483413.1:750296-750487 NZ_LS483520.1:1209137-1209382 NZ_AP018726.1:1388032-1388277 NC_012891.1:1570188-1570403 NZ_LR134316.1:808811-808996 NZ_LS483413.1:1794054-1794299 NZ_LS483336.1:1559909-1560154 uvig_396317:1558-1749 NZ_LS483361.1:2060015-2060200
NZ_CP034752.1	3908508-3908831	Bacteria;Proteobacteria;Gammaproteobacteria;Enterobacterales;Budviciaceae;Pragia;Pragia sp. CF-458	Aca_protein|HTH_18=PF12833.10;HTH_AraC=PF00165.26		323		MIQTNIIQDLVFWIEGHLEEPLNVKRVASKSGYSQWHLQRLFKDITGDSLAYYIRKKRLQSAASELKQSKRSIAEIAYQYQFDSQQSFTRAFKKMFSTTPSDYRYHS*	NZ_LR134531.1:2948237-2948560 NZ_CP034752.1:3908508-3908831 NZ_LS483470.1:962454-962777 NZ_LR698987.1:962454-962777 NZ_CP010423.1:3075117-3075440
NZ_CP036491.1	626676-626981	Bacteria;Bacteroidetes;Bacteroidia;Bacteroidales;Bacteroidaceae;Bacteroides;Bacteroides sp. A1C1	Aca_protein|HTH_17=PF12728.10		305		MNNRRTAPGGQMTHMLSTILAKVTNIEKLLAPAIHNLPDSEILDSKGVRLLTKMSDRTLLRRRNDGSLPFHRDKGKIYYRRSDVLRAMLLEKEEHSKNKRL*	NZ_CP036542.1:3504002-3504298 uvig_315612:5822-6109 NC_004663.1:6229294-6229590 NZ_AP019735.1:3201634-3201798 NZ_AP019734.1:2522744-2522908 uvig_454417:40557-40862 NZ_AP019737.1:2350383-2350547 NZ_AP019738.1:2350386-2350550 NC_009614.1:2726135-2726431 NZ_CP041395.1:1901446-1901742 NZ_CP036491.1:626676-626981
NZ_CP038613.1	2212403-2212717	Bacteria;Proteobacteria;Gammaproteobacteria;Enterobacterales;Morganellaceae;Arsenophonus;Arsenophonus nasoniae	Aca_protein|HTH_Tnp_1=PF01527.23		314		MTRKVKVTFSGKQKLEYAKLMVEGGYSNIQVEKISGAGKSAVSRWKQQYLAELNGNTPVKSKALTPEQQRIQELEVQLKRAQRDNDILKKAAAYFILDNQNSKS*	NZ_CP014774.1:268039-268332 NZ_CP027000.1:1360412-1360720 NZ_CP038613.1:2212403-2212717 NZ_CP038102.1:3295570-3295878 NC_009348.1:1366673-1366981
NZ_CP039298.1	3788330-3788569	Bacteria;Proteobacteria;Gammaproteobacteria;Enterobacterales;Enterobacteriaceae;Escherichia;Escherichia coli	Aca_protein|HTH_DeoR=PF08220.15		239		MARMATMNVNRRRQHATVQGERLIRLTMVLFYGQTISVRYITRRFDVSPRTARRDLAQLAFVLESAGPHRWRLAPSLKP*	NZ_CP011591.1:3963584-3963823 NZ_CP012165.1:4065770-4066009 NZ_CP018814.1:4518448-4518687 NZ_CP016952.1:515597-515836 NZ_CP012999.1:412866-413105 NZ_CP020053.1:2057468-2057707 NZ_CP033800.1:3701180-3701419 NZ_AP017617.1:3308680-3308919 NZ_CP021902.1:2276379-2276618 NZ_CP041627.1:4525122-4525361 NZ_CP022154.1:4549497-4549736 NZ_CP027205.2:4304165-4304404 NZ_CP043511.1:789878-790117 NZ_CP026719.1:1…
NZ_CP028384.1	2121005-2121424	Bacteria;Proteobacteria;Gammaproteobacteria;Enterobacterales;Morganellaceae;Providencia;Providencia heimbachae	Aca_protein|HTH_ParB=PF17762.4		419		MSKNITPDMLNDEGIRSALELLQEQVNRYDNDSKRKSIMTGENISSHLMPVYYISEFKKLSKKLKTRQYNLQLAAIVLMLNLPEITQLSLVKNAELQFKLLRDSTAETLNIKQLERLIKQVEGIASTIKADDDNARQGM*	NZ_CP028384.1:2121005-2121424 NZ_CP028384.1:2157099-2157518 NZ_CP028384.1:2139045-2139464 NZ_CP028384.1:2130033-2130452 NZ_CP028384.1:2148071-2148490
NZ_CP036419.1	1048714-1049094	Bacteria;Proteobacteria;Alphaproteobacteria;Rhodobacterales;Rhodobacteraceae;Rhodobacter;Rhodobacter sphaeroides	Aca_protein|DUF6362=PF19889.2;HTH_AsnC-type=PF13404.9		380		MADREWTAECVADHFEEAFRTLRKLPPVKAQGYFNTWPDIVRTSREIAAMAPQPMRVWPSAAAITRLEQTFDWVLWIEEAERKLVWSRAARVPWKQISGELGCDRTTAWRRWQLALTKIAARLNAQ*	NZ_CP004393.1:1826533-1826919 NZ_CP025430.1:189406-189786 NZ_CP032509.1:3285676-3286056 NZ_CP020026.1:2202392-2202805 NZ_LN832559.1:243551-243931 NZ_CP024422.1:2752411-2752791 NZ_CP042219.1:5164904-5165299 NC_008686.1:2073885-2074262 NZ_CP017781.1:1740538-1740918 NZ_CP031841.1:1939827-1940060 NZ_CP036419.1:1048714-1049094 NZ_CP035090.1:815175-815552 NZ_CP034810.1:2081291-2081671 NZ_AP019373.1:185…
NZ_CP034169.1	181379-181582	Bacteria;Firmicutes;Bacilli;Lactobacillales;Enterococcaceae;Enterococcus;Enterococcus avium	Aca_protein|HTH_19=PF12844.10;HTH_26=PF13443.9;HTH_3=PF01381.25		203		MVSIVANIKSIAKEKELTIKQIGKDSGVGANAIYRWDKQNPNLASLKKVSNYLNVPIEELLDEKQEV*	NZ_CP019512.1:909545-909754 NZ_CP031027.1:871207-871416 uvig_370672:2663-2872 uvig_457831:657-860 uvig_295980:28759-28962 NZ_CP004081.1:911750-911959 NZ_CP034169.1:181379-181582 uvig_175462:8978-9181
NZ_CP040500.1	1330922-1331131	Bacteria;Firmicutes;Bacilli;Lactobacillales;Lactobacillaceae;Lactobacillus;Lactobacillus paragasseri	Aca_protein|HTH_17=PF12728.10;HTH_28=PF13518.9;HTH_8=PF02954.22;MerR_1=PF13411.9;Phage_CI_repr=PF07022.16		209		MQVSIPERVIERAIQQQYFNKTEAANFLGISKSTFRIWLTKFDFKPISIDGQLLYDKEVLKKFMEEHKL*	NC_005362.1:334136-334345 NZ_CP021427.1:2011414-2011626 NZ_CP016400.1:110202-110411 uvig_285556:9907-10116 NC_013504.1:734585-734794 NZ_LR698989.1:2011414-2011626 uvig_2185:32415-32624 NC_017477.1:847066-847275 NZ_CP040500.1:1330922-1331131 uvig_446751:36673-36888
NZ_CP040506.1	3566334-3566516	Bacteria;Firmicutes;Clostridia;Clostridiales;Clostridiaceae;Hungatella;Hungatella hathewayi	Aca_protein|HTH_16=PF12645.10		182		MDFMELLKQAKAGNEPAIAEILEMYRPLLIKNSIIDGSYDEDLFQELSITLLKCIIQFRV*	NZ_CP043051.1:891251-891439 NZ_CP040506.1:3566334-3566516 NZ_CP015399.2:3396453-3396635 NZ_CP035945.1:747973-748152 NZ_CP022413.2:213511-213699
NZ_CP040736.1	869496-869732	Bacteria;Firmicutes;Bacilli;Lactobacillales;Lactobacillaceae;Lactobacillus;Lactobacillus futsaii	Aca_protein|HTH_17=PF12728.10		236		MDEIQTKPLELNKQQFEELQKSVTKAVSRRWLRTKDLPNYLSMADSTIRENLPDLPFHIVGGTKLYDPQEIDDFIRNK*	NZ_CP040736.1:869496-869732 NZ_CP031933.2:885541-885801 NZ_CP019323.1:1617401-1617661 uvig_247099:37033-37269
NZ_CP038233.1	3995498-3995722	Bacteria;Proteobacteria;Gammaproteobacteria;Enterobacterales;Enterobacteriaceae;Salmonella;Salmonella enterica	Aca_protein|HTH_17=PF12728.10		224		MSTFELLDTAQSQLISTAELARIISYKSQTIRKWLCQDKLPEGLPRPKQINGRHYWLRNEIADYIATFSVRSSL*	NZ_CP040643.1:294919-295143 NZ_CP042843.1:1001236-1001460 NZ_CP026345.1:294918-295142 NZ_CP043211.1:3895567-3895791 NZ_CP014348.1:404262-404486 NZ_CP043201.1:3610411-3610635 NZ_CP043203.1:3610592-3610816 NZ_LR134083.1:3703949-3704173 NZ_CP043205.1:3610588-3610812 NZ_LM993812.1:294142-294366 NZ_CP010344.1:325067-325291 NZ_LM995446.1:294142-294366 NZ_CP043213.1:745719-745943 NZ_CP040664.1:284027-28…
NZ_CP042272.1	3663356-3663700	Bacteria;Firmicutes;Bacilli;Bacillales;Paenibacillaceae;Paenibacillus;Paenibacillus polymyxa	Aca_protein|HTH_19=PF12844.10;HTH_25=PF13413.9;HTH_26=PF13443.9;HTH_31=PF13560.9;HTH_37=PF13744.9;HTH_3=PF01381.25		344		MTKLRNSVGERIRAIRKAKGLTQQQLAELSGLDDAYIGSLERGERNFSIDTLEKVLTALNVSISELMFSEEHMTTDEMIRQEAIDEFVALTSRLNDEQISILRRISKEVSRAFD*	NZ_CP006872.1:5781012-5781356 NZ_CP025696.1:1761708-1762052 NZ_CP040829.1:1935358-1935711 NC_014483.2:5348015-5348359 NZ_CP020028.1:5712388-5712732 NZ_CP024180.2:227622-227843 NZ_CP011420.1:6035484-6035828 NZ_CP025957.1:5698335-5698688 NZ_CP028491.1:2428764-2428973 NZ_CP042272.1:3663356-3663700
NZ_CP042429.1	1613283-1613501	Bacteria;Actinobacteria;Actinobacteria;Corynebacteriales;Corynebacteriaceae;Corynebacterium;Corynebacterium nuruki	Aca_protein|HTH_17=PF12728.10		218		MANAGKNDNGTFLTVAEVADLMRVSKMTVYRLVHSGELPAVRVGRSFRVHEQAVSEYLGASVYDAGRNDQVG*	NZ_CP007003.1:1796216-1796425 NZ_CP033904.1:1338769-1338978 NZ_CP016077.1:499486-499698 NZ_CP029607.1:7965794-7966006 NZ_CP023445.1:7745768-7745980 NZ_CP028833.1:2132480-2132689 NZ_CP016076.1:499710-499922 NC_013093.1:7875795-7876007 NZ_CP007519.1:2132584-2132793 NZ_CP033905.1:2086684-2086893 NZ_CP029001.1:367055-367264 NC_012704.1:2228468-2228659 NZ_CP022521.1:487113-487325 NZ_CP042429.1:1613283…
NZ_CP043051.1	3036456-3036638	Bacteria;Firmicutes;Clostridia;Clostridiales;Lachnospiraceae;Mediterraneibacter;[Ruminococcus] gnavus	Aca_protein|HTH_17=PF12728.10		182		MEEMVYTVAQVASILHVNKNYVYELIDKGMIPVLKFKSFRIRKSSLEKFLEKYESYQSND*	uvig_126564:234-416 uvig_60028:22738-22974 uvig_316025:34177-34413 uvig_569176:4790-5026 uvig_241019:1291-1473 uvig_168594:3208-3390 uvig_302211:17406-17642 uvig_140768:2866-3048 uvig_331099:2591-2773 uvig_330730:224-406 uvig_296101:17304-17486 uvig_98278:5806-6042 NZ_CP043051.1:3036456-3036638 uvig_238864:62217-62399 uvig_473975:27652-27834 uvig_221222:2591-2773 uvig_67706:31998-32234 uvig_32174…
NZ_CP036523.1	362329-362604	Bacteria;Firmicutes;Clostridia;Clostridiales;Peptostreptococcaceae;Peptacetobacter;Peptacetobacter hiranonis	Aca_protein|HTH_19=PF12844.10;HTH_24=PF13412.9;HTH_26=PF13443.9;HTH_31=PF13560.9;HTH_37=PF13744.9;HTH_3=PF01381.25;MarR_2=PF12802.10;Sigma70_r4=PF04545.19;Xre-like-HTH=PF20432.1		275		MSKNFRETLNKELKNPEFKKEWDSLEPEYQIVRAILESRKETGITQKQLAEITGINQADISRYENGSGNPSLKTLKRLAEGMGKTLEIRFL*	NZ_CP035945.1:5092048-5092347 uvig_123876:7581-7874 NZ_LT635772.1:817092-817370 uvig_364305:3626-3919 NZ_CP036523.1:362329-362604 uvig_366445:6106-6396 uvig_167230:42843-43121 uvig_154727:15322-15615 NZ_CP040506.1:2151270-2151560 uvig_594651:13885-14163
NZ_CP043529.1	2073677-2074051	Bacteria;Bacteroidetes;Bacteroidia;Bacteroidales;Bacteroidaceae;Bacteroides;Bacteroides vulgatus	Aca_protein|HTH_29=PF13551.9		374		MDAKKITEDYHDWHNIAELRLLGLSRSQIAKKLQLPPGRVMRLSRLNVDELLQHGNRPRPSYSCRLDPYEESVKHLLITCPYYSSTQIHEYLKENNPSFPKVCEKTVFNYVKKIRKRYDIPARV*	uvig_489225:476-850 NC_003228.3:4791692-4792066 NC_016776.1:4845441-4845815 uvig_230237:22256-22630 uvig_234683:9995-10369 NZ_CP036555.1:522761-523135 uvig_439854:90002-90376 NZ_CP043529.1:2073677-2074051 uvig_219260:3589-3963 uvig_243329:26114-26488 NZ_LN877293.1:4771496-4771870 uvig_75888:484-858 NZ_CP011073.1:4768209-4768583 NZ_CP043610.1:4035509-4035883 NC_006347.1:4865962-4866336
NZ_CP043529.1	3409486-3409848	Bacteria;Bacteroidetes;Bacteroidia;Bacteroidales;Bacteroidaceae;Bacteroides;Bacteroides vulgatus	Aca_protein|HTH_17=PF12728.10		362		MEEGKNEIMELRQMIEGCFERQNKLIARLEMELEALSNFNGKQMLDSRDMRLQLKVCDRTLIRWRMSGKLPSFKISGKVYFWAFDVYKFLREEYGTAVLPEALEEQEPITINNKKNGKSK*	uvig_235394:12411-12743 uvig_252318:8789-9109 uvig_10686:1822-2187 uvig_314494:2961-3281 uvig_264482:88526-88846 uvig_448706:8005-8370 NZ_CP036539.1:4483822-4484136 NZ_CP043529.1:3409486-3409848 NZ_CP041230.1:5659680-5660000 NZ_CP041395.1:3547832-3548152 NZ_CP011531.1:2041969-2042334 uvig_536976:4015-4335 NZ_CP012937.1:1952080-1952400 NZ_CP022754.1:3462467-3462799 NZ_CP041230.1:5146920-5147252
NZ_CP044311.1	1190418-1190618	Bacteria;Proteobacteria;Gammaproteobacteria;Enterobacterales;Enterobacteriaceae;Escherichia;Escherichia coli	Aca_protein|HTH_17=PF12728.10;NUMOD1=PF07453.16;Phage_AlpA=PF05930.15		200		MKNINPKFINLAQLIELTNISRSTIYRLLHTDPSFPRPFKLRGGNRLYWNIDEVNNYLSSQVKAYA*	NZ_CP024127.1:2767224-2767424 NZ_LR134191.1:2698883-2699083 NZ_CP044312.1:1942370-1942570 NZ_CP044311.1:1190418-1190618 NZ_CP034784.1:2544299-2544499 NZ_CP044313.1:312820-313020
NZ_LT900021.1	1131031-1131333	Archaea;Euryarchaeota;Thermococci;Thermococcales;Thermococcaceae;Thermococcus;Thermococcus sp. EXT12c	Aca_protein|HTH_Tnp_1_2=PF13022.9		302		MAISVKNSEGVRLLIEEVAKAVGVSPGELLEYYEWKATLEKLKRATTKKMTNEEAITFLQSQMGKRKISEEKAVELYYEAREEIKRWEQIERRLKQLGLE*	NZ_CP008887.1:1370976-1371281 NZ_LIXN01000009.1:31037-31339 NZ_CP015105.1:1392292-1392594 NC_006624.1:1041578-1041880 NC_014804.1:171791-172087 NZ_LT900021.1:1131031-1131333 NZ_CP015103.1:1181630-1181935 NC_000961.1:127785-128087 NZ_FOIW01000001.1:351469-351771 NZ_CP013050.1:202635-202931
NZ_LS483306.1	1995151-1995399	Bacteria;Firmicutes;Bacilli;Lactobacillales;Enterococcaceae;Enterococcus;Enterococcus cecorum	Aca_protein|HTH_17=PF12728.10		248		MQTLALVNMDDLRKLFAEKQIKNEVWNLDEASEYLKCSRATLAKQAAKGLVPACKVGTDWKFSSIALFHLVSGGTLKQEVTQ*	NZ_LS483306.1:1995151-1995399 uvig_126514:4279-4503 uvig_577049:28495-28746 NZ_CP030932.1:1840652-1840876 NZ_CP023515.1:989206-989463
NZ_LS483358.1	898041-898358	Bacteria;Proteobacteria;Gammaproteobacteria;Pasteurellales;Pasteurellaceae;Actinobacillus;Actinobacillus pleuropneumoniae	Aca_protein|HTH_21=PF13276.9		317		MDFPLEILLPLTGLKRSTFFYHLPPKIDKNAVIRQKVIEIYQDNDGNYGYRRITLKLRDFLGAINHKRIQRIMQQLDLKGKCKQRKYRSYQGEVGKIAENVLPMI*	NZ_LS483358.1:898041-898358 NC_009053.1:1229230-1229565 NC_010939.1:1263073-1263390 NC_010939.1:2194751-2195068 NC_010278.1:659316-659633 NC_010278.1:250399-250716
NZ_LS483454.1	1340816-1341067	Bacteria;Proteobacteria;Gammaproteobacteria;Enterobacterales;Enterobacteriaceae;Salmonella;Salmonella enterica	Aca_protein|HTH_3=PF01381.25;P22_Cro=PF14549.9;YdaS_antitoxin=PF15943.8		251		MQLSQYFLERGNAKFLAEKLGISKSYLSQMASGKSAISPERAIEIENHTKGVVTRADCLPDRWMNIWPEFTPPRETNKESITQ*	NZ_CP024901.1:4077021-4077248 NZ_CP015281.1:4077029-4077256 NC_005126.1:4077031-4077258 NZ_LS483454.1:1340816-1341067 NZ_CP011104.1:2683248-2683475 ivig_3052:36747-36998 NC_021741.1:2203309-2203536
NZ_LS483462.1	118471-118845	Bacteria;Firmicutes;Bacilli;Lactobacillales;Streptococcaceae;Streptococcus;Streptococcus pasteurianus	Aca_protein|HTH_19=PF12844.10;HTH_25=PF13413.9;HTH_26=PF13443.9;HTH_31=PF13560.9;HTH_3=PF01381.25		374		MNRLKELRKAKKLSQKEMALELHTPLRTYQRWENGESQIKPDKAEKFADFFGVSVAYLLGYDDNDFEKQIRIDTLNNVLNKLYQTHDLLLEKASKDFWKGYIAAVLIVQTQEIILEIEEFANGK*	uvig_197:27590-27985 uvig_395893:5106-5504 uvig_395879:19078-19452 uvig_338643:1854-2228 uvig_537507:1942-2319 uvig_460:5696-6091 uvig_114870:5659-6033 uvig_20694:20156-20551 uvig_370895:5647-5871 NZ_LS483462.1:118471-118845 uvig_215640:4517-4894 NZ_LT906439.1:2041368-2041793 uvig_396000:40368-40763 NC_015875.1:1721841-1722203 uvig_294764:87025-87399 uvig_175037:33644-34072 uvig_458:30113-30511 u…
NZ_LS483485.1	559785-560093	Bacteria;Proteobacteria;Gammaproteobacteria;Pasteurellales;Pasteurellaceae;Aggregatibacter;Aggregatibacter aphrophilus	Aca_protein|HTH_19=PF12844.10;HTH_31=PF13560.9;HTH_3=PF01381.25;MqsA_antitoxin=PF15731.8		308		MSELFDELIEGLNAYKDFTQGKITLRVETRERIEPASITAEEVKAIREKLNLSQAVFAQKLRTSVRTYQGWEQGKTKPSAHASLLLRMVDKAPQTFELIAGI*	NZ_LS483485.1:559785-560093 NZ_CP009230.1:1812416-1812724 NC_012913.1:1812311-1812619 NZ_CP029620.1:1390296-1390610 NZ_LR134327.1:364556-364864 NZ_CP031250.1:1625752-1626060
NZ_LR025099.1	2327055-2327423	Bacteria;Proteobacteria;Gammaproteobacteria;Enterobacterales;Enterobacteriaceae;Escherichia;Escherichia coli	Aca_protein|DUF977=PF06163.14;HTH_11=PF08279.15;HTH_24=PF13412.9;HTH_28=PF13518.9;HTH_AsnC-type=PF13404.9;HTH_DeoR=PF08220.15;MarR_2=PF12802.10		368		MARALSAVERREYVRAVIRITRHQGRLTTTEAMKKLGLSRATVQRYFCEAEATGEVVRHGRLGLFRDQRALIDFDMKRLGMVPKAASGMNYSLLGCPVFQRFLDIQEMIFTCTPASSSREIL*	NZ_LR134280.1:1675063-1675398 NZ_CP018676.1:4994919-4995287 NZ_CP009274.2:2178931-2179275 NZ_CP036450.1:2646979-2647347 NZ_CP032354.1:3602573-3602917 uvig_314472:14894-15238 uvig_538361:14432-14767 uvig_483592:26671-27015 uvig_395864:13344-13712 uvig_285138:11235-11603 uvig_235805:32759-33103 NZ_LR130539.1:3019858-3020193 NZ_LR025099.1:2327055-2327423 uvig_314452:24599-24943 uvig_577076:5796-6131…
NZ_LR026983.1	2030511-2030858	Bacteria;Firmicutes;Clostridia;Clostridiales;Christensenellaceae;Christensenella;Christensenella sp. Marseille-P3954	Aca_protein|HTH_Crp_2=PF13545.9;MarR_2=PF12802.10;RepA_N=PF06970.14		347	AcrIIA21	MIPYKTDTDISSYIIFPRFLIPLDLSNDAKVLYALLLDRAGISRKKGYIEADGTIRLYFTVEDAKAKLRRSRQVATRAFHELESCGLIVRRKQGLGRPAIITLNLPVDKRRDAND*	NZ_CP015400.2:751567-751932 NZ_LR026983.1:2030511-2030858 NZ_CP036524.1:1088203-1088493
NZ_LR134094.1	115610-116023	Bacteria;Firmicutes;Bacilli;Lactobacillales;Streptococcaceae;Streptococcus;Streptococcus dysgalactiae	Aca_protein|DUF1492=PF07374.14;HTH_50=PF18024.4;Sigma70_r4_2=PF08281.15;Sigma70_r4=PF04545.19		413		MLPEQIKSKLERIKHLDIEIKGLYYELQYIDDSLFQKSTLTPSKVKTSQENGTEKHLLNQLELKDKITESIHKLIQERLEITELINLLDAPLERTVLRMYYINHLEVWKIAEQLSKGETTVYRKLREAIKHLSEVVQ*	NC_011375.1:366619-367032 NZ_LS483357.1:1828030-1828443 NZ_LS483356.1:1895769-1896182 NZ_CP028140.1:1723881-1724294 NZ_CP035443.1:1821817-1822230 NC_008024.1:1874245-1874658 NZ_CP035436.1:1108733-1109146 NZ_LR134094.1:115610-116023 NZ_CP035427.1:1793979-1794392 NZ_CP035446.1:101012-101422 NZ_LR130237.1:1759983-1760396
NZ_LR134253.1	2449188-2449574	Bacteria;Proteobacteria;Gammaproteobacteria;Enterobacterales;Enterobacteriaceae;Klebsiella;Klebsiella aerogenes	Aca_protein|HTH_26=PF13443.9;HTH_35=PF13693.9;HTH_3=PF01381.25;Phage_CI_repr=PF07022.16;YdaS_antitoxin=PF15943.8		386		MAEKKILNPILIERLTELTQRGMTKSDMARVAGITPQSVNGWFKKGVISKESALAVADAAGVSVPWLLGEDVGEKDGLKPDEQRLLELYRQLPEEEQQNMLRIVSLRLKELDELYAKYMGRRIKGDLD*	NZ_CP032237.1:2734014-2734433 NZ_LR134253.1:2449188-2449574 NZ_CP021535.1:3259157-3259576 uvig_234314:6074-6493 NZ_CP043766.1:4575922-4576359 uvig_298657:10044-10433 NZ_LS483297.1:2644996-2645415 uvig_314282:8933-9307 NZ_CP030919.1:1074541-1074960 uvig_293565:32841-33260 NZ_CP022532.1:4107901-4108338 uvig_590208:3798-4217 uvig_317717:8089-8463
NZ_LR134264.1	1691012-1691218	Bacteria;Firmicutes;Bacilli;Bacillales;Staphylococcaceae;Staphylococcus;Staphylococcus hyicus	Aca_protein|HTH_19=PF12844.10;HTH_25=PF13413.9;HTH_26=PF13443.9;HTH_31=PF13560.9;HTH_37=PF13744.9;HTH_3=PF01381.25;Phage_CI_repr=PF07022.16;Xre-like-HTH=PF20432.1;YdaS_antitoxin=PF15943.8		206		MKFGQNIKQIRKRMNMSQKELATKMEISQSYLSDIESGRKNLSIKTVKKLADSLGLSVTDLFNDDTTF*	NZ_LR134360.1:1831458-1831664 NZ_CP015114.1:735781-735987 NZ_CP033460.1:909210-909431 NZ_LR134264.1:1691012-1691218 uvig_317236:40156-40377 NZ_LR134264.1:1610598-1610804
NZ_LR134272.1	985806-986039	Bacteria;Firmicutes;Bacilli;Lactobacillales;Streptococcaceae;Streptococcus;Streptococcus pyogenes	Aca_protein|HTH_24=PF13412.9;HTH_Mga=PF08280.14		233		MKTKIEIMRDFFKENPESTQRQASEKLGFTENTVKQYIWRDVKRGYCIKDEEGRVTYLNIEDELSLINEWKSELEEN*	NZ_CP032665.1:810046-810375 NZ_CP031635.1:865698-866027 NZ_LR130240.1:811380-811709 NC_021807.1:1003266-1003595 NZ_CP007562.1:737020-737349 NZ_CP031639.1:810519-810848 NZ_CP031626.1:809654-809983 NZ_CP035443.1:1075844-1076173 NZ_LS483338.1:778348-778677 NZ_CP031623.1:822465-822794 NZ_LS483386.1:1055308-1055637 NZ_CP011069.1:1023918-1024247 NZ_CP031617.1:851570-851899 NZ_CP031631.1:809861-810190 N…
NZ_LR134287.1	1932870-1933220	Bacteria;Proteobacteria;Betaproteobacteria;Neisseriales;Neisseriaceae;Neisseria;Neisseria animalis	Aca_protein|HTH_23=PF13384.9;HTH_28=PF13518.9;HTH_29=PF13551.9;HTH_Tnp_1=PF01527.23;HTH_Tnp_IS630=PF01710.19		350		MAYSIDLREKALNHYKQCNNASQTAKTYGISRNTLYLWIQLEKQTGSLKHQVKGQNAAKLDTGKLKQYVGQNPDAHLHEIAQVFNCTAQAVFYALKKLGITRKKRPPLTENKTLRK*	NZ_CP031699.1:605192-605542 NZ_CP039887.1:2000465-2000677 NZ_LR134287.1:1932870-1933220 NZ_CP028150.1:1005680-1006030 NZ_CP020452.2:862847-863197
NZ_LR134297.1	1815384-1815701	Bacteria;Firmicutes;Bacilli;Lactobacillales;Enterococcaceae;Enterococcus;Enterococcus hirae	Aca_protein|DUF3853=PF12964.10;HTH_17=PF12728.10;MerR_1=PF13411.9;MerR=PF00376.26		317		METSSELAGLIEKLVEEKVEEKMQVLESTYFAKSKQTLFTIKELADKWGCSAKTVDIYLKQGKVEPVDKSGRYYLYDLAEAEKAKQNYTKKVLVDQKLNYRMRAM*	uvig_121771:6433-6768 uvig_424166:13808-14134 NZ_LR134297.1:1815384-1815701 uvig_589611:27897-28214 NZ_CP040898.1:2175643-2175978
NZ_LR134330.1	5065974-5066336	Bacteria;Proteobacteria;Gammaproteobacteria;Pseudomonadales;Pseudomonadaceae;Pseudomonas;Pseudomonas aeruginosa	Aca_protein|HTH_19=PF12844.10;HTH_26=PF13443.9;HTH_31=PF13560.9;HTH_3=PF01381.25		362		MHEETTLGKETMTIGENIRRAREAKGLTQREVWEATGISESSYKSYEKGERPPPGDKIVTLARLLGVSTDDLLLDEAERDVSDDLRAIFVRFNHLPAEEKVHAKIALRGILMSYEQEALR*	NZ_CP023316.1:3458072-3458428 NZ_CP022478.1:1926752-1927108 NZ_CP040684.1:1498828-1499184 NZ_LR134330.1:5065974-5066336 NZ_CP022478.1:1919588-1919944 NZ_LR134330.1:5073451-5073813 NZ_CP023316.1:3465005-3465361 NZ_CP040684.1:1491895-1492251
NZ_LR134359.1	161108-161320	Bacteria;Proteobacteria;Epsilonproteobacteria;Campylobacterales;Campylobacteraceae;Campylobacter;Campylobacter jejuni	Aca_protein|HTH_17=PF12728.10;MerR_1=PF13411.9;MerR=PF00376.26		212		MKIIKKLQKDGSFKEQTFYSVDEVAKMHSVTHTTVRLWISKGILKSIKLGKGYYMSKETILDFQKTDGLS*	NZ_CP019977.1:1465800-1466012 NZ_CP012206.1:1259423-1259635 NZ_LR134359.1:161108-161320 NZ_CP038862.1:1028354-1028563 NZ_CP028187.1:165496-165708 NZ_CP007183.1:1317010-1317222 NZ_CP020776.1:1307363-1307575 NZ_LR134530.1:1332500-1332712
NZ_LR134359.1	161337-161570	Bacteria;Proteobacteria;Epsilonproteobacteria;Campylobacterales;Campylobacteraceae;Campylobacter;Campylobacter jejuni	Aca_protein|HTH_17=PF12728.10		233		MDSTIKDKHIEMRDFLFSKYKKMTFSRKECAEILGVSLQTLDRLTKNKKIESMNITRFVLFSIEEIAKVLSGDKRMK*	NZ_LR134530.1:1332729-1332962 NZ_CP019977.1:1466032-1466265 NZ_CP038862.1:1028100-1028333 NZ_LR134359.1:161337-161570 NZ_CP007773.1:595686-595907 NZ_CP012206.1:1259655-1259888 NZ_CP028187.1:165728-165961 NZ_CP020776.1:1307595-1307828 NZ_LR134534.1:721319-721540 NZ_CP007183.1:1317242-1317475
NZ_LR134390.1	1724211-1724612	Bacteria;Fusobacteria;Fusobacteriia;Fusobacteriales;Fusobacteriaceae;Fusobacterium;Fusobacterium varium	Aca_protein|DUF1492=PF07374.14;HTH_23=PF13384.9;Sigma70_r4_2=PF08281.15;Sigma70_r4=PF04545.19		401		MTKKEYLKKGYRINLEIETKKEVLEELKSNLDGLQAIKLTENVQGGPIKDDSGVVNKMNKIIEMEKDLNELCNFQIKLSQTIDKMENTNERAVLRLRYILNQTWEEIAEKMGYSLRQVTRIHGEALKSFKLCP*	ivig_890:17443-17844 NZ_AP017968.1:2623084-2623515 uvig_382504:28128-28538 uvig_222344:14613-15044 uvig_142024:16923-17333 uvig_14737:27595-28005 NZ_CP028105.1:40704-41114 uvig_256396:16882-17271 uvig_214993:20208-20618 uvig_98128:20378-20788 uvig_241035:18477-18902 uvig_287854:3380-3790 NZ_LR134390.1:1724211-1724612 uvig_329730:23711-24121 ivig_2505:22298-22708 uvig_327053:30393-30791 uvig_29553…
ivig_1454	32397-32777		Aca_protein|HTH_17=PF12728.10;MerR=PF00376.26		380		MRDYYTIGEVAYLLKVSRSTVGRWIREGKLKAFITNGVTKDEWDFDDRLSNSVKKPLCYGIKPESLDELVFDMPVGTMEAFIIRSEQKDLAECMSMLDKREQDLCNELETISRIKSYIRKEIEPYN*	uvig_430195:9516-9896 uvig_205131:10118-10498 NC_020291.1:5689324-5689443 uvig_280753:33690-34070 uvig_256260:40938-41318 uvig_181585:9984-10364 ivig_1454:32397-32777
ivig_1706	3307-3621		Aca_protein|HTH_17=PF12728.10;MerR_1=PF13411.9		314		MGIKEILSSDSNLSVTIKSTDLKEFADHIIKQTIKEVLASNMKSDEEYLTVNETAKMLCVNRSTLWSWNKKGYLCPVEIGGKRRYKISDIDSILKNKRTDEEHE*	uvig_157824:4042-4356 uvig_440246:3610-3924 uvig_253051:6887-7180 ivig_1145:14096-14410 uvig_236850:62159-62452 uvig_422350:2677-2991 uvig_572430:3676-3990 uvig_258509:33387-33680 uvig_286834:28938-29252 uvig_161623:4253-4567 uvig_82561:5209-5502 uvig_111564:9874-10188 ivig_494:27356-27670 uvig_527034:2429-2743 uvig_477391:30019-30333 NC_016776.1:4323884-4324198 uvig_31768:13451-13765 ivig_356:29…
ivig_1874	41399-41836	Duplodnaviria;Heunggongvirae;Uroviricota;Caudoviricetes;Caudovirales;Myoviridae;;	Aca_protein|HTH_17=PF12728.10;HTH_19=PF12844.10;HTH_26=PF13443.9;HTH_31=PF13560.9;HTH_3=PF01381.25;LacI=PF00356.24		437		MEFSEKLRVTMKERNINQVQLAGLTGKCKATVSQWLSGKQTPTEDGQTRIAQAMGLPEDYFWKEDSVIHLVKKAGAVEKLLPKDAARLLGISVRSVSLGLQQGVFPWGYGIHTERSWVYFINARRFAEIEGIELERKGETTNAST*	uvig_90359:11209-11628 ivig_1874:41399-41836 uvig_156843:27606-28025 uvig_104409:38498-38917 uvig_306190:3087-3506 uvig_194319:36447-36866 uvig_157542:4864-5283 uvig_42665:1379-1798
ivig_214	20745-20975		Aca_protein|HTH_19=PF12844.10;HTH_23=PF13384.9;HTH_31=PF13560.9;HTH_3=PF01381.25		230		MRKEQEMRAKLKALREANGYTQQTLSDAIGMSRSHYSQVESGDKQPSLKLALRIKRALNYYGDDIFDNTMPPVRKR*	uvig_437903:56325-56537 uvig_332903:66330-66542 ivig_214:20745-20975 uvig_308265:12303-12515 uvig_47025:16009-16221 uvig_583370:23397-23615 ivig_2008:57400-57612 uvig_216784:11234-11443 uvig_255989:32353-32565 uvig_368039:63329-63547 uvig_136189:44911-45123 uvig_326728:33457-33669
ivig_2560	48788-48985		Aca_protein|HTH_19=PF12844.10;HTH_25=PF13413.9;HTH_26=PF13443.9;HTH_31=PF13560.9;HTH_3=PF01381.25		197		MNRLRELRNERGLSQDRLANEMLINIKTLRRYEVGENDPRVAILIDLADYFEVSIDYLAGRSDVR*	uvig_436474:94308-94655 NZ_LR215982.1:1670874-1671221 uvig_217592:46928-47275 uvig_467972:37714-38061 uvig_540919:22701-23048 uvig_148316:43444-43791 uvig_451346:81300-81647 ivig_2560:48788-48985 uvig_540321:10877-11224 uvig_453836:60791-61138
ivig_2565	38248-38667	Duplodnaviria;Heunggongvirae;Uroviricota;Caudoviricetes;Caudovirales;Siphoviridae;;	Aca_protein|HTH_3=PF01381.25;HTH_Crp_2=PF13545.9;HTH_IclR=PF09339.13		419		MEGKLFNTINRLGTTMSKVSADLTARARNELTRVLQALSSSNQGQLAEQIGLDPSTLSRMKNDKKSNGLTEIENCLALLDVLGFKTVPKKYRMISEEKLNALFVMSKAWMESKQSIDDLFQDDIEDFGMSFELGYKEKA*	NZ_CP009256.1:2955326-2955700 NZ_LN868200.1:1174823-1175185 NZ_CP015364.1:1158125-1158499 NZ_CP027246.2:2603950-2604324 NZ_CP033869.1:2977901-2978275 NZ_CP032279.1:3535916-3536236 NZ_CP026711.1:3366419-3366793 NZ_CP014019.1:766196-766570 NZ_CP027611.1:27284-27658 NC_017162.1:1622965-1623285 NZ_CP034242.1:1179034-1179396 NZ_CP015364.1:1066743-1067117 NZ_CP021347.1:170749-171123 NZ_CP022283.1:14858…
ivig_2750	47675-47902		Aca_protein|HTH_19=PF12844.10;HTH_25=PF13413.9;HTH_26=PF13443.9;HTH_31=PF13560.9;HTH_3=PF01381.25		227		MQTPLRKMRVEKNLTIAEVALATQIDVGNLSRIERGKQITSLDKATKIAEFFGGAISAMEILYPQQFMKSGSKAA*	ivig_2750:47675-47902 NZ_CP033711.1:1976507-1976734 NZ_CP027260.1:2470776-2470991 NZ_CP007230.1:3479537-3479764 NZ_LR134163.1:3446160-3446387 NZ_CP033715.1:4422521-4422748 NZ_CP013940.1:1671382-1671609 NZ_CP011047.1:2368783-2369010 NZ_CP017236.1:2662877-2663083 NZ_CP033713.1:3509504-3509731
ivig_2986	1759-2178		Aca_protein|HTH_31=PF13560.9		419		MTPTDQGFQRLARYVTRRRMELYPSRKAAADAVGMSKDTWAKIERGEPGVRGGSYIKVEQALQWATGSCEDICSGGEPTPVSALDDRYIAASVPPDEREAVARQAVQSASIAVADNLTSKQIRDLSSRIVADLKERGII*	ivig_2986:1759-2178 NZ_CP023202.1:974377-974787 NZ_CP023202.1:125282-125692 NZ_CP023696.1:1391553-1391981
ivig_3636	2594-2887		Aca_protein|HTH_19=PF12844.10;HTH_24=PF13412.9;HTH_25=PF13413.9;HTH_26=PF13443.9;HTH_31=PF13560.9;HTH_3=PF01381.25		293		MFHFVLTHYETNAMIIVRTQNETTEEVKQMPSNTRIGERLKNLRRKRGLTQKEVSKMAKISVAAVTNYEAGKRIPRDEVKIKLAKIYGSTVEDIFFK*	ivig_3636:2594-2887 uvig_591196:34920-35129 uvig_311474:20113-20406 uvig_322938:531-740 uvig_316667:113921-114127 uvig_165503:16023-16229 uvig_227711:31854-32063 uvig_172443:8866-9072
ivig_4123	35529-35831		Aca_protein|HTH_17=PF12728.10		302		MAQLLTQKDLAERWQMSVKSIEEYRKAGIIPTVEGIPAIRFNLQTILELEGTKLERFSPLERRRMEMELDEVKEENQKLKDILSNVLSNLAPIISLVKEV*	ivig_2880:9214-9516 NZ_CP028842.1:1438388-1438678 ivig_3901:3789-4091 NC_008261.1:1093445-1093831 uvig_370981:35239-35541 ivig_4123:35529-35831 NZ_CP028859.1:1435539-1435829 NZ_LS483393.1:1114250-1114636 NC_012658.1:1399221-1399511 uvig_577473:9774-10076 uvig_576353:8841-9143 NZ_CP013101.1:1092798-1093184 NZ_CP031097.1:1071429-1071719 uvig_370981:74216-74518 uvig_576493:7586-7888 NZ_LR698985.1:10…
ivig_4142	41519-41710		Aca_protein|HTH_19=PF12844.10;HTH_26=PF13443.9;HTH_31=PF13560.9;HTH_35=PF13693.9;HTH_37=PF13744.9;HTH_3=PF01381.25;HTH_7=PF02796.18;TetR_N=PF00440.26		191		MNRIEKLRKKKGMSYSEIAERAGVTYQYIYLLAKNKRTNPSLETMRKVAHALDEKVETVFQIN*	ivig_4142:41519-41710 NC_022571.1:429762-429953 NZ_CP016086.1:429150-429341 NZ_CP016092.1:429761-429952 NZ_CP016089.1:429761-429952 NZ_CP016091.1:443840-444031
ivig_4279	4877-5095		Aca_protein|HTH_19=PF12844.10;HTH_26=PF13443.9;HTH_31=PF13560.9;HTH_3=PF01381.25		218		MSSRMKLDEIRRARGYSQEYMANKLGCHRNTYARMEEKPQNITMEEADKLATILNISVNDIIFLESNLQNVD*	uvig_167503:4861-5079 uvig_171833:15897-16115 uvig_338285:14448-14666 ivig_4279:4877-5095 uvig_164826:36544-36762 uvig_13008:34884-35102 uvig_488663:14304-14522
ivig_480	3602-3817		Aca_protein|DUF6471=PF20075.2;HTH_3=PF01381.25;Phage_CI_repr=PF07022.16		215		MNKVLKSIMVRYDVTQAMLAEYLNISRKTVCTKINDGTFTQIELIKILEYFRKYDRSLGANFLLEEKLHDM*	ivig_480:3602-3817 uvig_107983:33114-33311 uvig_121798:11851-12048 uvig_423051:27443-27640 uvig_423925:3819-4016
ivig_72	26711-26929		Aca_protein|HTH_26=PF13443.9;HTH_3=PF01381.25		218		MYLIPIASEIRKKRIDAHLSQHGLSLKAGLGGQAINRIERKETTSIHPLRAQAIASALNCNVDEICICNKGA*	uvig_448831:16651-16881 ivig_3189:1861-2079 ivig_72:26711-26929 uvig_200804:15411-15641 uvig_379517:19240-19470
ivig_767	38820-39107		Aca_protein|Xre-like-HTH=PF20432.1		287		MVYNIENSPRWVNAQKGGIYMYRNLEAELSRYGIARKDIAAVLGLNVNTVSEKLSNPDRLKLKEAQTIRRTFFPKLTMEYLFDDGELSGKYQREA*	uvig_309116:9221-9508 uvig_198135:36875-37162 NZ_HF545616.1:1759867-1760103 uvig_306715:6007-6234 ivig_767:38820-39107
ivig_793	4636-4845		Aca_protein|HTH_17=PF12728.10		209		MVKAYEPLYTVPEVAKVLKTNRERVYKLINTGELPYILLGSKKIRGMDLERYINGIPQADPEKESCDAG*	uvig_121989:28984-29193 uvig_315793:12321-12530 uvig_440222:7530-7739 ivig_793:4636-4845 ivig_3883:29876-30085
ivig_807	7533-7775		Aca_protein|DUF739=PF05339.14;HTH_26=PF13443.9;HTH_3=PF01381.25		242		MSFDKLKGKMTEAHVSQAKLSEHLGITVQSLNAKLNGRTQFTLGEAIKITAFLNLKDPVDIFFSSSVPKMQQKPVSKQSE*	ivig_1972:34672-34914 ivig_807:7533-7775 uvig_140895:3522-3764 uvig_223876:4442-4684 ivig_1895:4545-4787
ivig_837	309-536		Aca_protein|DUF6462=PF20063.2;HTH_17=PF12728.10;Tn916-Xis=PF09035.13		227		MSGNVWMFSDEIDDEDLEFMSHDYVTYNMACEYYRLGMKPVIRMAHEAGAVYKIGKKVLIRRSIFEAYLREQRKI*	uvig_113382:26127-26354 uvig_470921:3922-4149 uvig_498690:47278-47505 uvig_557298:4514-4741 uvig_263115:1093-1320 NZ_CP030777.1:733180-733407 uvig_274052:26878-27105 NC_015975.1:386707-386934 NZ_CP022464.2:3656132-3656359 uvig_423247:6307-6534 uvig_432881:18264-18521 NZ_CP030280.1:204757-205014 ivig_837:309-536 uvig_215356:5974-6201
ivig_890	17219-17425		Aca_protein|HTH_19=PF12844.10;HTH_24=PF13412.9;HTH_26=PF13443.9;HTH_31=PF13560.9;HTH_3=PF01381.25		206		MIKNKLSRILGERRLKITQLSKETGISRTTLTAIYYDRSEGISFGVLEKLCKYFNCKIEDLFEYKEDN*	ivig_890:17219-17425 uvig_284818:3404-3619 NZ_CP015404.2:3342215-3342493 ivig_2801:9167-9388 uvig_163253:9343-9558
uvig_103598	43475-43876		Aca_protein|HTH_19=PF12844.10;HTH_23=PF13384.9;HTH_38=PF13936.9;HTH_3=PF01381.25;HTH_60=PF20317.1;KorB=PF08535.13;LacI=PF00356.24		401		MGNKDEKNAIREWIETIKYKKRMTQQDIAKELGVSKTYLSDVITGRSRYSDKLKQRLSELYSDCIVDSPIMYGGNVEQANVMGDNIKNAADVAMQSELSKMIGLLAAKETSLQNAQAHIDRLLAIIDNLTKQQ*	uvig_587131:7596-7952 uvig_123218:44388-44744 uvig_5201:7671-8027 uvig_30221:32137-32493 uvig_301207:49862-50218 uvig_25714:52679-53035 uvig_372815:10662-11018 uvig_499796:2899-3255 uvig_323830:12612-12995 uvig_350184:62790-63146 uvig_499419:55821-56177 uvig_103598:43475-43876
uvig_105517	46353-46718		Aca_protein|DUF6471=PF20075.2;HTH_19=PF12844.10;HTH_24=PF13412.9;HTH_26=PF13443.9;HTH_31=PF13560.9;HTH_3=PF01381.25		365		MQNIVEFIKEEMSNRGMTYDLLAERVGTTRQNLWTKLNKNTRPNFETVRKILAALDYDLVVEKKKGVADPGEKEIADFFASTDEEQVSYECVQALFSTMGYSLELKTHKNEENVKQGIDNC*	uvig_105517:46353-46718 uvig_284880:16729-17094 uvig_112545:17474-17839 uvig_55258:18730-19095 uvig_36579:2175-2540
uvig_108080	74796-75035		Aca_protein|HTH_37=PF13744.9;HTH_3=PF01381.25		239		MGVAADTICRCMKKKKLRQKTVAASLNENPRQINQQLRRMDDIKVERFCKYADALGYDVAVIDRESGEVEKLDSAKNNL*	uvig_440646:51123-51362 uvig_445240:51119-51358 uvig_456469:52565-52804 uvig_477191:14637-14876 uvig_238472:20958-21197 uvig_366376:10992-11231 uvig_143751:29828-30067 uvig_205354:3650-3889 uvig_46123:4207-4446 uvig_43528:68286-68525 uvig_244287:51221-51460 uvig_365400:25146-25385 uvig_293648:13541-13780 uvig_62211:7526-7765 uvig_455489:23526-23765 uvig_571553:44100-44339 uvig_145058:14502-14741 …
uvig_108124	2982-3395		Aca_protein|HTH_12=PF08461.13		413		MEQIGFFEDIGCKEPPEPKPKKKSRPIPEDLPESTKKYFAEKTAKECRRAGLSAGDKRSMENRIYAWLKEQGQDLTAHQIAIGMCLAGIHYSKERQSVAPRLKGLEERGLIEKTGKRVFDKETGASAGTYRVVAESD*	uvig_111603:4173-4583 ivig_3883:24418-24822 uvig_108124:2982-3395 uvig_112968:30594-31013 uvig_115156:30621-31034
uvig_109530	29555-29764		Aca_protein|HTH_19=PF12844.10;HTH_31=PF13560.9;HTH_3=PF01381.25		209		MRVNIEAERGRLQFTKNQMCKALGVTSKTYNGYIRGNAIPSTVLEKLNEITGKSIDYLLGVHTDEKEVG*	uvig_109530:29555-29764 uvig_497916:43845-44057 uvig_487105:3894-4106 uvig_501901:19346-19558 uvig_23298:9739-9951 uvig_123782:6612-6821 uvig_215740:33569-33760 uvig_4070:41829-42041 uvig_369485:13084-13296 uvig_585521:8655-8867 uvig_127892:11832-12044 uvig_390218:24161-24352 uvig_123221:10225-10437
uvig_111102	6939-7124		Aca_protein|HTH_41=PF14502.9		185		MKKRIVVEYGKISQISKDFRVTRQAVYKALNYLSNSSKAILIRKVALERGGIEIGGQKETV*	NZ_LR215978.1:2045959-2046144 NC_015160.1:971114-971299 uvig_202350:10268-10453 uvig_47637:6030-6215 uvig_230921:56283-56468 uvig_518381:6949-7134 uvig_60021:8639-8824 uvig_408491:3327-3512 uvig_111102:6939-7124 NZ_CP032819.1:4556030-4556215 NZ_LT906459.1:971095-971280
uvig_111310	39998-40240		Aca_protein|HTH_28=PF13518.9;HTH_29=PF13551.9		242		MKVIEILNFNRELLKRLQAAGIRLEDARYIDLYADYTRLLDQGEKVSYAVAVLSEKYSVSERKVYDLVKRFQSDCKTLAV*	uvig_488135:39569-39811 uvig_6139:934-1176 uvig_531096:17279-17521 uvig_119087:14812-15054 uvig_525517:23897-24139 uvig_7221:10395-10637 uvig_448145:5478-5720 NZ_CP041395.1:5065485-5065727 uvig_29391:13149-13391 uvig_11819:41771-42013 uvig_83021:24866-25108 ivig_2260:47701-47943 uvig_64804:16014-16256 uvig_21543:21053-21295 uvig_510421:3284-3526 uvig_159281:6139-6381 uvig_503777:19685-19927 uvig_…
uvig_112109	12804-13082		Aca_protein|HTH_17=PF12728.10;HTH_26=PF13443.9;YdaS_antitoxin=PF15943.8		278		MPYLEERIEQLEKEVQELREAKKAEQYKTPAQLAEIMGCTSQHVGNLIKRGEIEAVRLGTLVRIPMSQFDEKIESVSKMKQAVFGKKVSNAG*	uvig_324959:8927-9190 uvig_119068:32053-32322 uvig_489165:27876-28145 uvig_110658:24983-25246 uvig_173221:32570-32839 uvig_112619:28176-28439 uvig_23649:54325-54738 uvig_112109:12804-13082 uvig_17930:12340-12609
uvig_11257	15974-16195		Aca_protein|HTH_19=PF12844.10;HTH_3=PF01381.25		221		MRPEWTGDVIGKLHVHGLSIKELAESMGYSHEYLSVILNGKREPTGIKEKVEDAVNKLIEQRKESENGKHSSF*	uvig_522837:13175-13372 uvig_439422:46634-46831 uvig_4459:9101-9298 uvig_311279:39860-40057 uvig_11257:15974-16195
uvig_113737	3753-4007	Duplodnaviria;Heunggongvirae;Uroviricota;Caudoviricetes;Caudovirales;Siphoviridae;;	Aca_protein|HTH_DeoR=PF08220.15		254		METAGKGRRREDFQKMSKTDRILSLITELQTGKYVLVKEHRDKYQLSESTAQRDFRYAIDYLNKLGGSVKMGRDTDKNVRYWSE*	uvig_420867:8148-8357 uvig_113771:20971-21225 uvig_157649:50691-50900 uvig_152412:9364-9573 uvig_113737:3753-4007 uvig_148862:23335-23544 uvig_154524:13911-14120 uvig_38422:21931-22185 uvig_456074:8631-8840 uvig_96438:23340-23594 uvig_113161:3798-4007 uvig_113241:16210-16419
uvig_114629	6711-7058		Aca_protein|HTH_24=PF13412.9		347		MKSQEIRKEVNLVEDVTRIVETIHGQPYYSNKQLAKAFSVSEGTVCRRKKGIEKERKRYGNYAIISSGTNLYAYIDYDKYYKDLEDPIMRKHVPDYDPMQVAEACGYGKRVRMLK*	uvig_83743:30817-31128 uvig_74425:48076-48387 uvig_231536:7206-7517 uvig_396157:5845-6156 uvig_189446:3140-3451 uvig_228909:5979-6287 uvig_166816:30755-31063 uvig_130891:37547-37855 uvig_75946:40330-40641 uvig_114629:6711-7058 uvig_174327:1812-2123 uvig_171672:7894-8205 uvig_458195:7627-7938 uvig_215073:28267-28578 uvig_497205:11756-12067 uvig_427022:2397-2708 uvig_181711:7627-7938 uvig_227725:1-…
uvig_114844	21727-21936		Aca_protein|HTH_12=PF08461.13;Ribosomal_S25=PF03297.18		209		MSKPTDEEILQVLSEHGQCMTYVVAYWLRRRHKNINTAYALSRLKKLEAIGTVKRVGSSYKTQICWGAA*	NZ_CP012635.1:4414274-4414495 uvig_576474:8233-8442 NZ_LR025092.1:2865108-2865317 ivig_3053:10507-10716 NZ_CP044188.1:2037788-2038009 NZ_CP031577.1:1043713-1043922 uvig_577491:13537-13746 NZ_LR025088.1:1841603-1841812 NZ_CP033635.1:545982-546203 NZ_CP008788.1:2002252-2002461 uvig_576322:8966-9175 NZ_CP026715.1:2888206-2888415 NZ_CP029587.1:3985354-3985563 uvig_576551:15932-16141 uvig_107640:33887…
uvig_11503	20256-20498		Aca_protein|HTH_39=PF14090.9		242		MTERETQKKIILEHLAMGEKLTPADAFRLTGSTRLSARIYDLRRDGYVINTEMITVRNRFGRTATVAQYSMEANSIEQVQ*	uvig_149941:26377-26619 uvig_402297:29903-30145 uvig_580269:20792-21034 uvig_375016:8860-9102 uvig_11503:20256-20498 uvig_331761:5072-5314 uvig_241614:6213-6455 uvig_142766:13965-14207 uvig_368727:36980-37222 uvig_591970:14845-15087 uvig_86292:18768-19010
uvig_115165	3974-4165		Aca_protein|HTH_19=PF12844.10;HTH_26=PF13443.9;HTH_3=PF01381.25		191		MVYDNLKEICKEKHITFQEIEVLAGLGAGCISRWKDGKVSPNMDTLKKVSGAIGVKVTDLIKE*	uvig_153918:3204-3398 uvig_115165:3974-4165 uvig_324725:3165-3356 uvig_40494:14529-14723 uvig_114932:63809-64000 uvig_214307:15414-15605 ivig_1967:3165-3356 uvig_394511:9866-10057 uvig_473033:3165-3356 uvig_254081:40382-40573
uvig_116083	5121-5333		Aca_protein|HTH_19=PF12844.10;HTH_31=PF13560.9;HTH_3=PF01381.25		212		MKRISNLKRMRVMKRLRQEDLAKRSGVPIKCIGNYEQFRRDINHARFITVYKLAQGLGCDVMDIVEKNEL*	uvig_319734:14048-14260 uvig_440989:48450-48662 uvig_424650:549-761 uvig_107915:689-901 ivig_2745:718-930 uvig_211597:289-501 uvig_116083:5121-5333 uvig_432054:66075-66287 uvig_383512:52476-52688
uvig_116644	26798-27103		Aca_protein|GerE=PF00196.22;HTH_38=PF13936.9;Sigma70_r4_2=PF08281.15;Sigma70_r4=PF04545.19		305		MDRVFTELSDRENEIAQLYGGGLEVKEVANLLFRSSATIRNHMQSIYEKLQVRNRSELSIKMMERLNRVKFTLDLSPIVRASVSFFYYVYSHYRFTTNKAR*	uvig_113786:11609-11971 uvig_465865:12608-12970 uvig_245654:11433-11795 uvig_233737:41407-41769 uvig_140712:5906-6268 uvig_321063:9242-9604 uvig_116644:26798-27103 uvig_422936:6318-6680 uvig_466886:1150-1512 ivig_109:7398-7760 uvig_284793:43015-43377 uvig_203599:65335-65697 uvig_40100:9771-10133 uvig_154321:4414-4776 uvig_327172:5145-5507 uvig_233930:12049-12411 uvig_313743:5087-5458 uvig_479009:…
uvig_117245	5467-5904		Aca_protein|HTH_11=PF08279.15;HTH_23=PF13384.9;HTH_24=PF13412.9;HTH_28=PF13518.9;HTH_29=PF13551.9;HTH_32=PF13565.9;HTH_7=PF02796.18;HTH_Tnp_1=PF01527.23;MarR_2=PF12802.10;Terminase_5=PF06056.15;TrmB=PF01978.22		437		MSGTRRYRKLSAETLDTLLRLISEDKLTPKQIAERAGVSRQKVYEYRKKLKDREQAAPLTDMSTLAIHQRVIFRPDMTNENPDDVNGPSFIDPDSGFDCSRCGQSMSRDWFTIEGNRIKPDFRYCPGCAGVATPYRDDAISPDVR*	uvig_2057:9394-9843 uvig_249635:11364-11813 uvig_117245:5467-5904 uvig_316658:20461-20910 uvig_161899:37420-37857 uvig_35927:17083-17532 uvig_426151:4813-5196 ivig_319:38569-39018 uvig_312051:16710-17159 uvig_295006:41903-42352 uvig_302146:3099-3233 uvig_236768:13008-13457 uvig_189310:1637-2086
uvig_117295	4492-4812	Duplodnaviria;Heunggongvirae;Uroviricota;Caudoviricetes;Caudovirales;Siphoviridae;;	Aca_protein|HTH_19=PF12844.10;HTH_26=PF13443.9;HTH_3=PF01381.25		320		MNSYEIIKELAKQKKLSIRQLEMNLGYSNGYLAKWRVNTPNSDELSRIADYFDVSVDYLLGRENKNISKRVDLSEDDTVFSFDGKEISKETMRKAIAIAKALEENE*	uvig_577690:29660-29980 NZ_CP033787.1:1439792-1440067 NC_022369.1:1915175-1915603 NC_002662.1:505482-505850 uvig_117295:4492-4812 NZ_CP019512.1:2633821-2634096 ivig_4301:39924-40244 NZ_CP043523.1:113667-114035 NZ_CP023392.1:1531563-1531907 NZ_CP020604.1:46309-46677 NZ_CP033607.1:505481-505849 NZ_CP015908.1:488707-489075 NZ_CP015905.1:496747-497115 NZ_CP038865.1:508948-509262 uvig_576387:34800-351…
uvig_117897	58737-59057		Aca_protein|HTH_20=PF12840.10;HTH_24=PF13412.9;HTH_5=PF01022.23;HTH_IclR=PF09339.13;MarR=PF01047.25		320		MDEILYTLCQHNVAIMDSWYPFPATAIARSLGLSVGKVRYHLRKLKKQGFVNSFHYGGMTEDGEVFCLWGWTITENAESTQEYAKAYEKERKLCKKCFDIDIGERK*	uvig_48782:19976-20296 uvig_175720:56658-56981 uvig_81136:21722-22063 uvig_249039:23292-23612 uvig_117897:58737-59057 uvig_309539:26682-27002 uvig_312244:12548-12868 uvig_109663:21429-21770 uvig_98607:13101-13415 uvig_7414:37115-37456 uvig_36993:24226-24540 uvig_71455:56105-56446 uvig_391052:7064-7405 uvig_297044:2730-3047 uvig_123339:20779-21120 uvig_137213:51008-51328 uvig_128821:3605-3946 uvig…
uvig_118055	2930-3247		Aca_protein|HTH_3=PF01381.25		317		MNTTVQKAIHDGMKATGITQTELAVVLRSRARASEIINGKRDLRRIELLVLSYLLHIPLETLMPPLSEEDKLHIDSLIAWERKLQETRYIKKRASKRSKKSCPKN*	uvig_88385:4673-4990 uvig_118055:2930-3247 ivig_2752:57845-58162 uvig_404396:1866-2183 uvig_287689:13513-13830 uvig_579863:2704-3021 uvig_107328:2425-2742 uvig_76131:7086-7403
uvig_119010	20953-21186		Aca_protein|HTH_17=PF12728.10		233		MKKTEKRYMTMKEAMEYTGMGELTLLGILSDIDVYPVQPGGYGTRRFIDKTDIDEAFRILKDKERVKRHTRSGRHPF*	uvig_419578:1837-2070 uvig_119010:20953-21186 uvig_289807:8418-8651 uvig_112043:23392-23625 uvig_217322:14510-14743 uvig_419576:11716-11949 uvig_433059:3642-3875 uvig_117581:24321-24554
uvig_120034	3654-3836	Duplodnaviria;Heunggongvirae;Uroviricota;Caudoviricetes;Caudovirales;Siphoviridae;;	Aca_protein|HTH_11=PF08279.15;HTH_19=PF12844.10;HTH_26=PF13443.9;HTH_31=PF13560.9;HTH_3=PF01381.25;Phage_CI_repr=PF07022.16		182		MYKKIEKLMKQKKISAYQLSKETGIGQATISSWKTGRCKPKADKLEILAEYFKVDIKDLL*	uvig_292331:457-639 uvig_230925:21099-21284 uvig_213578:3658-3843 ivig_4482:35980-36165 uvig_240483:8442-8627 uvig_369982:2808-2993 uvig_120034:3654-3836
uvig_120436	25413-25766		Aca_protein|HTH_19=PF12844.10;HTH_25=PF13413.9;HTH_26=PF13443.9;HTH_31=PF13560.9;HTH_3=PF01381.25		353		MQLRLKELREDLCLSVVQMAKETGVSQNTIHLYERGGYPSIKQIETIAKTYDVNPAWLVGWIDDETMPAIQVVEKVVYKESPTARLPDYHNNNNDGKIIKWVRSKRYMGGKVWAKRT*	NZ_LR134294.1:1657344-1657697 uvig_433118:783-1121 uvig_577689:20348-20686 NZ_CP031245.1:564810-565163 NZ_AP018938.1:34223-34576 uvig_454514:2386-2739 uvig_120436:25413-25766
uvig_120503	3703-3918		Aca_protein|HTH_19=PF12844.10;HTH_23=PF13384.9;HTH_26=PF13443.9;HTH_31=PF13560.9;HTH_3=PF01381.25;Phage_CI_repr=PF07022.16		215		MLVNVEAERVRNQLTKEELAEKLGISLKTYYNWINEERDVPSKKLKQMALLFGTSMDYLLKGCVGVTKEVV*	uvig_242836:35297-35500 uvig_451500:21605-21823 uvig_252965:16209-16427 uvig_467511:17033-17251 uvig_124103:2215-2430 uvig_120503:3703-3918 uvig_135625:22657-22860 uvig_229857:2836-3057 uvig_21421:6311-6514 uvig_1647:12203-12406 uvig_251155:15546-15764 NZ_CP029487.1:1960062-1960283
uvig_121069	16667-17095		Aca_protein|HTH_38=PF13936.9;Sigma70_r4_2=PF08281.15;Sigma70_r4=PF04545.19		428		METEGMIRERLEAYRSNRDEIKELKYKLDHLGEGDSLIGNDVVFDYQTGYPIAQAIVGYDYELEAKRRTRYENQIAKLELEQDQIEEWVFAIRDSRIRRIFQMYFLEGLTQEKVGRKMYMDKATVSRKINDYIKLQQMQQKS*	uvig_184005:23757-24191 uvig_147830:14176-14586 uvig_558809:11387-11821 uvig_432865:14932-15342 uvig_380961:9467-9877 uvig_212111:1666-2076 uvig_466472:8651-9061 uvig_205221:6797-7219 uvig_548549:2934-3344 uvig_152778:14388-14798 uvig_539171:27363-27803 uvig_202077:3017-3427 uvig_31485:5168-5596 uvig_121069:16667-17095 uvig_152015:19654-20058 uvig_313644:12011-12415 uvig_275108:3939-4367 uvig_154…
uvig_123055	23369-23785		Aca_protein|HTH_AraC=PF00165.26		416		MTVEELFSLQADDNKLRSLYIELARHEDFNPYKGNVITDMPKGGGAKNFSEWYIEEEERIKSKIEHYKKKVQEDRRKIEEYISAAPYPESDIIRYRAINNLSWEDIGGLVGYSRRQVSKKFWNYVKDDRNDRNDRDGI*	uvig_123055:23369-23785 uvig_296564:143-532 uvig_177011:10291-10704 uvig_297285:10736-11152 uvig_472842:13785-14174
uvig_123470	3254-3502		Aca_protein|HTH_26=PF13443.9;HTH_31=PF13560.9		248		MKKFVVRMFGDAISERMKELEMTKTALIKQAEISMDTLNRAIKGKSVQMSTVVGICYALCVDDNESHDFWETDYYNPKLDRR*	uvig_577767:2874-3122 uvig_576216:39014-39262 ivig_1112:37930-38178 uvig_443549:2807-3055 uvig_543178:18633-18881 uvig_251106:2830-3084 uvig_76781:33420-33668 uvig_430594:11074-11322 uvig_376136:6214-6462 uvig_428006:38198-38446 uvig_394665:21041-21289 uvig_164831:26751-26999 uvig_369528:2908-3156 uvig_311980:47887-48135 uvig_174801:329-583 uvig_375555:8295-8543 uvig_123470:3254-3502 uvig_396861:…
uvig_123514	13583-13963		Aca_protein|HTH_Mga=PF08280.14		380		MIKEIHFCKVCGTSYGVELHHRIYRSECKPLENCKLNHVYLCNKHHRDHKVGVHFNKKFDNEIKLEFQNWLEILFNKPYLTREEIKEVLDISDKTLNSLLKTVERHKDKYVREEVIRACMGGKLII*	uvig_181131:14644-15027 uvig_123514:13583-13963 uvig_255651:28279-28626 uvig_204281:20451-20822 uvig_144363:6824-7207 ivig_3543:10067-10450 ivig_3380:13047-13424 uvig_257439:3825-4208
uvig_124039	5760-5960		Aca_protein|HTH_11=PF08279.15;HTH_26=PF13443.9;HTH_31=PF13560.9;HTH_35=PF13693.9;HTH_36=PF13730.9;HTH_3=PF01381.25;HTH_7=PF02796.18;LacI=PF00356.24;MarR=PF01047.25;YdaS_antitoxin=PF15943.8		200		MKLNVIKILVILAETTQSKATLAENAKLSRQTVTKVLKTGECKPETAGKIAKALGVDVTEIIETEN*	uvig_124039:5760-5960 uvig_35461:5505-5702 uvig_257200:6698-6886 uvig_561865:6392-6580 uvig_296998:4588-4785 uvig_213832:53741-53938
uvig_124039	6021-6257		Aca_protein|HTH_26=PF13443.9;HTH_28=PF13518.9;HTH_38=PF13936.9;HTH_3=PF01381.25		236		MVCAKIKPLIAAMTASCMTLQEIAKEAGVSVNIVYRMRRGYMVKMDRFGCVCKVLGLDPENIIDYDRLASDQTEERKS*	uvig_225220:9249-9485 uvig_254084:20881-21117 uvig_35461:5754-5993 uvig_124039:6021-6257 ivig_336:16114-16350 uvig_369865:9487-9723 uvig_296998:4303-4542
uvig_126475	8071-8460		Aca_protein|HTH_19=PF12844.10;HTH_26=PF13443.9;HTH_31=PF13560.9;HTH_3=PF01381.25		389		MDKIIVGRNVRTIRESRNVSQKELGELIGKSASTVGDYEAGNIDIPCTAILSIAEALKCGPEEFFGVKSDQFNPVAELRIYTQEDRKIVAGILIMNGYTVRQMKVPKEKGKSNYYCLQAKLEETSLESQ*	uvig_521069:3948-4337 uvig_74773:8531-8920 uvig_536835:9061-9450 uvig_71736:51689-52078 uvig_430939:69867-70256 uvig_540651:8911-9300 uvig_121038:57708-58097 uvig_428519:11461-11850 uvig_52992:52650-53039 uvig_147819:22266-22655 uvig_161415:50934-51323 uvig_43385:11775-12164 uvig_540914:38870-39259 uvig_114790:24498-24887 uvig_126475:8071-8460 uvig_434325:76272-76661 uvig_160617:9642-10031 uvig_1…
uvig_126567	7296-7583		Aca_protein|HTH_17=PF12728.10;MerR_2=PF13591.9;MerR=PF00376.26		287		MALSAYDIKRIAAEIVEQQKKEITSQVKKAIDIAINEMTDEWITTKEACEMLRITERQLYTLKAKGKIPYSKPNGRVLFRRSQLAAYNDNKRIRS*	uvig_126567:7296-7583 uvig_88397:8229-8516 uvig_541015:1847-2134 uvig_466685:24458-24745 uvig_120032:40534-40821 uvig_439875:78230-78517 uvig_326359:55255-55542
uvig_126903	45255-45512		Aca_protein|HTH_17=PF12728.10;Phage_AlpA=PF05930.15		257		MNDTEAILGLLKRLCGEVEELRLEVADRNSKKKNYTMNEACKFLRISRTTMYNRMSMGEFPWAVKRGKSYLFPFEKLKKYAGNQI*	uvig_268657:10643-10900 uvig_28923:39834-40091 uvig_321113:2408-2665 uvig_126903:45255-45512 uvig_164086:1119-1376 uvig_145914:976-1233 uvig_596331:28746-29003 uvig_108446:1930-2187
uvig_129503	73324-73755		Aca_protein|HTH_3=PF01381.25		431		MTKQEITAKISQLINYNVNKEGITCKELAARKKLNYKSINAYANGSRIPRLRNYIIIYAMFADNLTRRDAEKAASKTINSFLDEIAILFSKGYRYADFEQITGIPDAIFYKYRKRLVKDVSLLHAITIIECFNLNFKIPGLIN*	uvig_597318:37174-37605 uvig_519106:57643-58074 uvig_313278:27635-28066 uvig_314065:56953-57384 ivig_699:50333-50764 uvig_129503:73324-73755 uvig_522760:26009-26440 uvig_331001:40030-40461 uvig_488718:1210-1641
uvig_130133	8471-8749		Aca_protein|HTH_26=PF13443.9		278		MIVYNKLMKILQERNMQLKDLLKADISINTLTKFSQNKTMNTDNIDKVCIFLNIQPSDMMEVVKSEKELKKKSIQTQIEILQRQLAELQKDN*	uvig_105270:18357-18659 uvig_36478:7814-8092 uvig_139289:12300-12581 uvig_121074:61123-61401 uvig_481129:15817-16098 uvig_26545:17605-17883 uvig_31553:62659-62937 uvig_248064:16263-16559 uvig_175730:36342-36620 uvig_514798:2404-2682 uvig_197241:26405-26683 uvig_200196:19613-19891 uvig_107137:21683-21985 uvig_130133:8471-8749 uvig_66643:35004-35282 uvig_90935:18303-18581 uvig_111631:68236-68517
uvig_131943	3980-4366		Aca_protein|HTH_61=PF20470.1		386		MAASKFDILDYLSGMTNFVFDKSALNNVALDCGVSDVESYLDLTEEQKDRCKIALLEKIVFGVYQTASTTNQHGAYTLTVGAQTITSAALLSIKSELKRLYKKYGEDEKLEALNETDGEVKWIEETDW*	uvig_16552:22985-23371 uvig_415434:16728-17114 uvig_326043:24406-24792 uvig_422296:10920-11306 uvig_579808:14503-14889 uvig_584051:67952-68338 uvig_163177:38526-38912 uvig_592007:13840-14226 uvig_412340:29909-30292 uvig_597173:27571-27954 uvig_480043:8006-8392 uvig_426477:27093-27479 uvig_242150:23921-24307 uvig_352715:50430-50816 uvig_23218:20045-20431 uvig_573997:15167-15553 uvig_340309:13914-1…
uvig_132593	32470-32913		Aca_protein|DUF1492=PF07374.14;HTH_23=PF13384.9;Sigma70_r4=PF04545.19;UPF0122=PF04297.17		443		MPEAVSKEKYIKAVKLLNDLTYTDSLISQIEDDYKMTYLKAQPKGITYDKVGSSGNGMTSQVEEIAVELEHLNHQKKQLIQKYAKKKAEIYHILNKMQTLEHVKVLLMFYSEKLSGDKVAERMNYSRTWVYRVRRRAIEEFAEYMED*	uvig_25188:15980-16423 uvig_132593:32470-32913 uvig_440187:11864-12307 uvig_197535:7028-7471 uvig_239374:11786-12229
uvig_132751	37396-37599		Aca_protein|DUF739=PF05339.14;HTH_26=PF13443.9;HTH_3=PF01381.25		203		MNKTALRIKMIANNDTGITLSKALNMSETTLSAKINGKAEFTRNEIADIKERYNLSPKEIDNIFFTL*	uvig_132751:37396-37599 uvig_308184:630-833 uvig_399715:35638-35850 uvig_143225:42903-43115 uvig_310971:8078-8281
uvig_133428	21617-21859		Aca_protein|HTH_17=PF12728.10;Tn916-Xis=PF09035.13		242		MEKMGLTLKEASEITGIGYQQLHCWAEERPDFPAFKIGRKMIIPTQQLREYMGKMAAAREGMPAGSAIMAAIRERRRQRA*	uvig_201840:4904-5146 uvig_133428:21617-21859 uvig_255202:4899-5141 uvig_511546:4990-5232 uvig_492448:11521-11763 uvig_539750:4773-5015 uvig_249511:700-942 uvig_509271:4961-5203 uvig_427462:4528-4770
uvig_133871	19473-19820		Aca_protein|HTH_19=PF12844.10;HTH_26=PF13443.9;HTH_31=PF13560.9;HTH_37=PF13744.9;HTH_3=PF01381.25;Phage_CI_repr=PF07022.16		347		MSSKAQTREKDYERGLRIADSRKAIGLSQDELAHRVGIGRQALSAIENGGDFKIQTLDNLAIVLGVSVDFIIYGKNEEKSELLSEAMDVLSDMDELQIRQCLAMMKAMKSVSVEK*	uvig_418156:5165-5512 uvig_133871:19473-19820 uvig_43534:47574-47921
uvig_134044	35067-35273		Aca_protein|DUF739=PF05339.14;HTH_19=PF12844.10;HTH_3=PF01381.25;HTH_7=PF02796.18;HTH_8=PF02954.22		206		MLNKDLLVDKIKENGMTLEAFANELGINYTTLYRKLNGESDFTRAEIQISKNVLNLDLNTADIIFFGQ*	uvig_296606:23012-23218 uvig_309984:1009-1215 uvig_310673:3824-4030 uvig_464717:44369-44584 uvig_251154:3834-4040 uvig_134044:35067-35273 uvig_358520:1378-1584 uvig_113891:16592-16798 uvig_126349:15314-15520 uvig_258590:3834-4040 uvig_436476:34199-34405
uvig_134090	34185-34421		Aca_protein|HTH_19=PF12844.10;HTH_25=PF13413.9;HTH_26=PF13443.9;HTH_31=PF13560.9;HTH_3=PF01381.25		236		MMKQSTGIGILIRNRRKELGMNQAELSKRSTLSQAHVSRIEAGISYPSVFTILKLAKGLQLPPEALIAAAEPHEKAGA*	uvig_142674:22133-22369 uvig_134090:34185-34421 uvig_455057:43832-44068 uvig_55793:24291-24527 uvig_206347:16396-16632 uvig_279976:2257-2493 uvig_462458:4613-4849 uvig_17921:3426-3662 uvig_590721:27872-28108
uvig_134181	17505-17762		Aca_protein|Fe_dep_repress=PF01325.22;GntR=PF00392.24;HTH_11=PF08279.15;HTH_36=PF13730.9;HTH_DeoR=PF08220.15;LexA_DNA_bind=PF01726.19		257		MGKYNTERKHKEGQEMYKAVYHFILKYYRKHHYMPSTRNIADGLDVSMATARKHFNLLLDNGLLVSEDPTEQRAYRLSYSKVETD*	uvig_576028:21115-21372 uvig_220537:19682-19939 uvig_247710:8905-9162 uvig_423715:12392-12649 uvig_223429:9326-9502 uvig_62892:2416-2673 uvig_542121:3648-3908 uvig_219382:12770-13027 uvig_327798:9106-9363 uvig_258261:43268-43528 uvig_596367:10088-10345 uvig_232052:80504-80764 uvig_588259:8905-9162 uvig_583830:2198-2455 uvig_231209:45009-45266 uvig_234387:13137-13313 uvig_94697:9051-9308 uvig_4205…
uvig_134728	45645-45956		Aca_protein|HTH_23=PF13384.9;MerR_1=PF13411.9		311		MKVQERFSTARAAQIIDVSTKTLKMWYKWWEDENYEKPAGLSLPEYTTDGRGTRFFTYEAVQSLEVFKQAIRNEYKGCMAEFNAINSWGQRGTRILGKKKEDK*	uvig_377097:35315-35650 uvig_85013:31958-32293 uvig_19673:12636-12971 uvig_552176:15817-16140 uvig_310335:5110-5433 uvig_590554:24858-25193 uvig_134728:45645-45956 uvig_322056:2618-2953 uvig_71825:16291-16626 uvig_150770:31999-32319 uvig_284567:17776-18099 uvig_389066:29228-29554 uvig_13780:23957-24286 uvig_149425:26145-26480 uvig_597748:6386-6721 uvig_24596:33822-34157 uvig_562075:47014-47337 uv…
uvig_135318	8356-8790		Aca_protein|DUF1492=PF07374.14;HTH_23=PF13384.9;Sigma70_r4_2=PF08281.15;Sigma70_r4=PF04545.19		434		MDMTTREKKEILLKYRSTVREIEWLEREIQKWRSNAERMTASYHAAPASGGSNRRSIEEAVEQIDKLIRRFMDYQSDLIRTRGMIENAIESLRDPVLQEVLQMRYLDGLSFHQIAGKLGYSDRHLVRLHRAALEKMSLNVLYEL*	uvig_479914:22013-22447 uvig_135318:8356-8790 uvig_407014:15980-16414 uvig_152678:29470-29904 uvig_416219:15854-16288 uvig_236177:19024-19458 uvig_41364:15244-15678 uvig_128819:19007-19441
uvig_135573	33743-34171	Duplodnaviria;Heunggongvirae;Uroviricota;Caudoviricetes;Caudovirales;Myoviridae;;	Aca_protein|HTH_26=PF13443.9;HTH_3=PF01381.25		428		MTIEDKLKSLILSKHKSLRDFCITINIPYSTMTSILKRGVDNASISNIIKICSYFGISVDELSKGNIVPISLVTSPSLISEYTEQEKKLIIEFRMLSPEAQSSVCDFIKFKLASESTKKKPEKDNLMVAESQLPYDGKKTDV*	uvig_237861:4052-4492 uvig_328682:32126-32554 uvig_135573:33743-34171 uvig_223838:31672-32100 uvig_216983:35568-35981
uvig_135626	32778-33080		Aca_protein|GP3_package=PF16677.8;HTH_23=PF13384.9;HTH_28=PF13518.9		302		MPYYKKYYKPQVMAWIKHFRDGKQPKTLQEAVHYYAVKCAINDTLEMEDGADRMRLIEMCYLKKRKSIIGAAMEVGVSERTAYNWCSDFAKIVEEKAGYV*	uvig_320777:38408-38710 uvig_323668:3692-3994 uvig_323747:4344-4646 uvig_135626:32778-33080 uvig_249331:18934-19236 uvig_176546:35832-36134 uvig_594199:27895-28197 uvig_119284:23620-23922 uvig_342340:36634-36936 uvig_310969:10490-10792 uvig_398274:29608-29910 uvig_138953:33246-33548 uvig_390804:4324-4626
uvig_135793	17727-17975		Aca_protein|Fe_dep_repress=PF01325.22;HTH_19=PF12844.10;HTH_26=PF13443.9;HTH_28=PF13518.9;HTH_31=PF13560.9;HTH_3=PF01381.25;YdaS_antitoxin=PF15943.8		248		MTDIKKIREKRGISQKELAAKLNVSPSTVSQWENGLRNPSLVNVKRMSNILHCTTDEILSSVVEEFDDSKFHGTKTEKWIDS*	uvig_135793:17727-17975 uvig_442260:23670-23879 uvig_468285:8447-8695 uvig_254279:25434-25646 uvig_148179:2971-3219
uvig_135796	3954-4385		Aca_protein|HTH_19=PF12844.10;HTH_26=PF13443.9;HTH_3=PF01381.25		431		MYEIFEKLCKERGITPYRFCKDTGINSSTISTWKNKGSECSPKTAKAVCEYFDISMDFLMNGENTSAKSGLQLNQKDERDIAKRLENTLNALEDSQESLMFSGEPLDDETRELLKASLENSLKIAKINAKQKFTPKKYRTDNE*	uvig_252659:12992-13423 uvig_125770:25532-25963 uvig_111379:25877-26302 ivig_4389:11686-12102 uvig_273428:7278-7709 uvig_449112:6321-6752 uvig_375765:5872-6288 uvig_565607:11713-12144 uvig_135796:3954-4385
uvig_135909	10923-11120		Aca_protein|DUF6462=PF20063.2;HTH_17=PF12728.10;Tn916-Xis=PF09035.13		197		MNEVELQNKLNLTIEEAAQYSNIGTKKIRELTKDKSCISFILKVGNKTLIKRKAFEAWLNNQYYI*	uvig_151860:1307-1522 uvig_308455:1396-1593 uvig_32046:6065-6250 uvig_67839:11038-11253 ivig_1957:18033-18248 uvig_546048:4517-4702 uvig_213018:80838-81035 uvig_124635:59952-60149 uvig_330858:5916-6101 uvig_471297:61657-61842 uvig_140688:59293-59490 uvig_104593:9483-9668 uvig_311648:135607-135798 uvig_155169:15936-16151 uvig_365646:19782-19979 uvig_11977:78590-78787 uvig_107176:53818-54024 uvig_2…
uvig_136058	1323-1508		Aca_protein|HTH_17=PF12728.10		185		MENKVLSQKDLYDILPFGKTKIKQLIKSGELPLMKIGNDYITTFSILEEWIKEHINEEIYY*	uvig_235908:5523-5708 uvig_225019:107510-107695 uvig_252043:11691-11876 uvig_106287:36184-36369 uvig_97062:119939-120124 uvig_383015:1322-1507 uvig_243097:1916-2101 uvig_145332:16737-16922 uvig_230559:4864-5049 uvig_466636:1331-1516 uvig_127909:30799-30984 uvig_462242:154132-154317 uvig_228452:1916-2101 uvig_136878:81803-81988 uvig_43583:585-770 uvig_106834:8666-8851 uvig_136058:1323-1508 uvig_23…
uvig_136058	82316-82585		Aca_protein|HTH_26=PF13443.9		269		MQREKINRTEEQIEDIKKFIISHGFKNMSDFSKAVEMERQNMSARIRGKCNPDIILLLKWAVILRCDIVELIELFYPEEYQRYKKGLYE*	uvig_383015:87810-88127 uvig_248135:80223-80492 uvig_136058:82316-82585 uvig_97062:42991-43260 uvig_136908:80290-80559 uvig_98066:3751-4020
uvig_136305	39914-40099		Aca_protein|HTH_19=PF12844.10;HTH_31=PF13560.9;HTH_3=PF01381.25		185		MDKLREFRESLHMSQKNMAKRIGVSPSYYYKVESGYQNPSYEFLAKFKRSFPNASVDDLFF*	uvig_293433:14234-14389 uvig_312572:1827-2012 uvig_294322:38276-38467 uvig_571927:7469-7624 uvig_309988:26459-26614 uvig_237521:42042-42233 uvig_296324:54637-54828 uvig_329587:26170-26325 uvig_140711:41162-41317 uvig_28786:41849-42040 uvig_138351:65351-65506 NZ_CP040902.1:1276713-1276868 ivig_10:43023-43205 uvig_240163:55413-55568 ivig_1910:3343-3534 uvig_248270:22284-22475 uvig_132141:44839-4499…
uvig_136501	8000-8203		Aca_protein|HTH_3=PF01381.25		203		MPAQWTGELVGKMHNAGVTGKELAAQMGKNPKYVSQVLNGHYAPKKSESEFNAALTAIIEARNERGT*	uvig_213046:5312-5503 uvig_136501:8000-8203 uvig_443035:18235-18468 uvig_389570:32108-32299 uvig_47082:6343-6534 uvig_499212:33069-33260 uvig_159707:24291-24482 uvig_174255:5278-5469 uvig_138558:25386-25577 uvig_171371:36708-36899 uvig_146776:34875-35066 uvig_597106:9203-9394 uvig_485486:17212-17403 uvig_165573:102966-103157 uvig_245526:17998-18189 uvig_379351:7550-7741 uvig_185177:20101-20304 uv…
uvig_136930	20895-21263		Aca_protein|HTH_28=PF13518.9;HTH_32=PF13565.9;HTH_Tnp_1=PF01527.23		368		MAKKGQKYRKHSPEFKLSVIMDMRENHLGIMETERKYDVKHNVISKWERIFLEEGAEGLMKERRGRASKVDGIAKGRPPKLDKKIEEDLIAENQRLRMENEYLKKLSALVRKRMLKEEKKQQ*	uvig_4864:4129-4434 uvig_47387:18545-18883 NZ_AP018533.1:404504-404863 uvig_136930:20895-21263
uvig_137215	11162-11455		Aca_protein|GerE=PF00196.22;HTH_17=PF12728.10;HTH_23=PF13384.9;HTH_28=PF13518.9;HTH_38=PF13936.9;HTH_7=PF02796.18;HTH_Tnp_ISL3=PF13542.9		293		MERSIKHFPLRIDCRTVIYVTKDKLTPEYAEKKRKLFNSISAIEKKGGGYRVTVDIEEVRELVVSGMRLKDIAKKLGVSKTTVDNYIKKYDLRNGKR*	uvig_65694:6379-6672 uvig_206080:4530-4823 uvig_324844:9731-10024 uvig_534423:6024-6317 uvig_303615:9828-10121 uvig_418065:8430-8723 uvig_557011:8115-8408 uvig_273805:10584-10979 uvig_135829:106-399 uvig_246640:33705-34112 uvig_436514:2584-2877 uvig_543312:32838-33233 uvig_331461:7808-8101 uvig_177598:36734-37129 uvig_155399:28580-28987 uvig_123653:19437-19730 uvig_300210:1934-2227 uvig_336096:68…
uvig_137233	19247-19558		Aca_protein|HTH_26=PF13443.9;HTH_31=PF13560.9		311		MNDFHKIGSFIKLKMMEQNKSIQSLAEESGYSTKDIGKILDGRLFLSPKQIEEIAGILDLDINEMINCIDVDSIEYVGEFIKEENKDKLLDYIDRYVDLKEAT*	uvig_137233:19247-19558 uvig_164506:4297-4632 uvig_259855:35857-36192 uvig_238024:29834-30145 uvig_329571:102626-102937 uvig_180910:53998-54333 uvig_280252:30699-31034 uvig_204108:30437-30772 uvig_124684:17408-17719
uvig_137671	3731-3925		Aca_protein|HTH_19=PF12844.10;HTH_26=PF13443.9;HTH_31=PF13560.9;HTH_3=PF01381.25		194		MSFRSARVAAGLSVRQVIEKLKVTDAAVYMWETGTQAPRASRLPEIAELYGCTVDELLKKEDDK*	uvig_508462:11621-11815 uvig_450157:25423-25614 uvig_491492:1240-1440 uvig_178583:19083-19277 uvig_426010:899-1093 uvig_408269:18267-18461 uvig_188146:38906-39100 uvig_256053:9756-9950 uvig_452086:20241-20435 uvig_541241:44412-44606 uvig_73793:20581-20775 uvig_559157:20555-20746 uvig_208797:10915-11109 uvig_304710:3994-4188 uvig_455077:6251-6445 uvig_304652:16800-16994 uvig_131610:5089-5283 uvig_…
uvig_138352	57316-57546		Aca_protein|HTH_26=PF13443.9;Phage_CI_repr=PF07022.16		230		MFDKKELKKIMDAYHDYNKDLAAYLGMSIPNFSTIWNGRQQFKVSHIRRIAVRYSLDPQQVWDIFLFPELKEGQEP*	ivig_2526:4440-4649 uvig_380908:15009-15218 uvig_424709:7890-8099 uvig_211597:1074-1307 ivig_130:2219-2428 uvig_204627:2953-3162 uvig_155959:51444-51653 uvig_476156:766-975 uvig_243764:56732-56941 uvig_368432:60871-61080 uvig_453005:17060-17269 uvig_31378:2308-2517 uvig_530827:2469-2678 uvig_429400:48001-48210 uvig_550965:27307-27516 uvig_165708:52009-52218 uvig_336711:2219-2428 uvig_500289:12845…
uvig_138544	48255-48593		Aca_protein|HTH_19=PF12844.10;HTH_25=PF13413.9;HTH_26=PF13443.9;HTH_31=PF13560.9;HTH_3=PF01381.25		338		MKELFGQRLREQRIKHGLTLEQLAEKSELSSNYIGMVERGLKEPGLATIVKLLNALNISADTLLCDLVPSASHVTDDEISKRLEGLTPMQKKVALDLLDTYITNLPYLTKEE*	NZ_CP023819.1:2311115-2311447 NZ_CP017774.1:3034791-3035039 uvig_438910:47140-47472 uvig_138544:48255-48593 uvig_196875:53093-53425
uvig_138746	25491-25775		Aca_protein|CENP-B_N=PF04218.16;HTH_23=PF13384.9;HTH_28=PF13518.9;HTH_38=PF13936.9;HTH_3=PF01381.25;HTH_50=PF18024.4;HTH_7=PF02796.18;HTH_Tnp_1=PF01527.23;Phage_terminase=PF10668.12;Terminase_5=PF06056.15;UPF0175=PF03683.16		284		MYTPEQRDTAVELYRRGNSLRTCAKAIGCSHGIVRKWVSETDVPVRRYGAHVYPEDIREEVLKAHREGLSLRDIKRGFGCAPQTVISWEKKNRS*	uvig_138746:25491-25775 uvig_255497:19851-20135 uvig_514735:28815-29099 uvig_174256:6427-6711 uvig_155986:15295-15579 uvig_121393:19223-19507 uvig_122742:6867-7151
uvig_139247	6740-7159		Aca_protein|DUF1492=PF07374.14;HTH_23=PF13384.9;HTH_24=PF13412.9;HTH_28=PF13518.9;HTH_38=PF13936.9;HTH_7=PF02796.18;MarR_2=PF12802.10;Sigma70_r4_2=PF08281.15;Sigma70_r4=PF04545.19		419		MTKDILKQYRFLSEVIRKDEEKLQHYKDNPPEAYLGKVQSSNKQFPYQRTMVTVCGSEVKDRKYWKDKQYELIVKLHNERIELEKLQLEVDIFLTTIFDSRDRLIFEYLYRDGMTQQEVADKLYLDRSTVSKVVDRYLN*	uvig_154636:34171-34590 ivig_2182:10798-11232 uvig_145354:7332-7748 uvig_140611:14779-15198 uvig_124777:12096-12515 uvig_67839:52829-53248 uvig_241398:9328-9747 uvig_149697:6713-7132 uvig_34364:11139-11558 uvig_144108:16992-17408 uvig_64334:10639-11058 uvig_254340:22570-22989 uvig_337028:13894-14313 uvig_232316:8569-8985 uvig_279321:16286-16705 uvig_151940:13349-13768 uvig_246980:14162-14581 uvig…
uvig_13953	7432-7665		Aca_protein|DUF739=PF05339.14;HTH_26=PF13443.9;HTH_3=PF01381.25;HTH_8=PF02954.22		233		MLKGVIIMNVNDLNAEIARCGLNVPKLAELIEMDKKTLYSRMKGTTSFKQPEIARISKVLKLTPEKILSIFFADTVS*	uvig_305536:4537-4749 uvig_448974:5641-5853 uvig_197746:36770-36982 uvig_178504:10363-10575 uvig_159333:36147-36359 uvig_24698:14878-15111 uvig_16858:36042-36254 uvig_249182:32282-32494 uvig_284709:32297-32509 uvig_442157:4683-4895 uvig_358838:26658-26870 uvig_181690:29372-29584 uvig_505475:3828-4040 uvig_433706:18804-19016 uvig_144464:32357-32569 uvig_130748:3065-3277 uvig_396127:6854-7066 uvig_…
uvig_139636	31763-32200		Aca_protein|HTH_19=PF12844.10;HTH_25=PF13413.9;HTH_26=PF13443.9;HTH_31=PF13560.9;HTH_37=PF13744.9;HTH_3=PF01381.25;SpoIIID=PF12116.11;TetR_N=PF00440.26		437		MNNIEIGKRIHNARTLRKYTLDEVAKKIGVAKSTIQRYENGKITKIKLPVIDSIANALAVNPAWLVGKSEEMEIHTSINSSNKILQYYNVLNDLGKKEATKRVEELTYIPLYNQDTNLLDAAHSLKNATSEENANDDDIMNDENF*	uvig_139636:31763-32200 uvig_151236:14559-14996 uvig_28121:8560-8997 uvig_437987:56979-57416 uvig_574089:31842-32279
uvig_139821	3406-3831		Aca_protein|DUF1492=PF07374.14;HTH_23=PF13384.9;Sigma70_r4_2=PF08281.15;Sigma70_r4=PF04545.19		425		MLDSPKKYLQQIRLYDSHINTKLEDLHQLKEMVTKITPTLKDDVVSGGGNQDKLGDAIAKIVDLEAEIDRDIDRYVAAKQEISATLDKLTDPDQLQVLHMRYVQNKTWEQIACDMGFSYRWVCTIHGRALQQIEKILKNTQ*	uvig_137444:22143-22562 uvig_136618:18926-19351 uvig_324006:28431-28856 uvig_223034:10237-10662 uvig_232223:27300-27725 uvig_139821:3406-3831 uvig_60803:35685-36101 uvig_16803:9529-9945
uvig_140092	22561-22752		Aca_protein|HTH_11=PF08279.15;HTH_19=PF12844.10;HTH_24=PF13412.9;HTH_26=PF13443.9;HTH_31=PF13560.9;HTH_3=PF01381.25		191		MAFPEKLKALRLENGLTQDELGEKLYLSRTSISNYEIGKNEPNIKTIIAISDLFNITTDELLK*	uvig_401891:18277-18468 uvig_233819:17880-18071 uvig_259447:12591-12782 uvig_232716:15505-15696 uvig_399066:49815-50006 uvig_12445:13362-13553 uvig_366145:15230-15421 uvig_241411:11082-11273 uvig_498831:15740-15931 uvig_324704:18467-18658 uvig_569898:13786-13977 uvig_136882:42008-42199 uvig_362603:13432-13812 uvig_153858:16114-16305 uvig_556097:16533-16724 uvig_211019:423-614 uvig_496096:19291-19…
uvig_140329	71849-72052		Aca_protein|DUF6462=PF20063.2;HTH_17=PF12728.10;Tn916-Xis=PF09035.13		203		MKEKIEVPIWQKLLLTIEETSAYSNIGRDKITEMTNFDTCDFVIYKGTHKLINRKKFEDYINNIKVL*	uvig_273997:63738-63941 uvig_569597:30212-30415 uvig_146152:116202-116405 uvig_140329:71849-72052 uvig_242354:49775-49978 uvig_320301:185616-185819
uvig_140404	4480-4698		Aca_protein|HTH_AsnC-type=PF13404.9;Sigma70_r4_2=PF08281.15		218		MLPAALRGLDRKRMIAAIKSAPLGRVDRKIALLRYVERLPLPDIAAQTHYSRTAIGYRLKVIDEKLDERSSP*	uvig_591656:1007-1225 uvig_140404:4480-4698 uvig_142953:3695-3913 uvig_580002:2410-2616 uvig_334167:35429-35779 uvig_320250:8711-8956 uvig_254368:6925-7104 uvig_337278:29234-29452 uvig_371882:28209-28427 uvig_597348:12129-12347 uvig_458930:44744-45079 uvig_332064:3-137 uvig_222813:5667-5885 uvig_449977:20797-21132 uvig_591623:13595-13774 uvig_584186:1444-1662 uvig_145338:15481-15699 uvig_589988:2…
uvig_140483	23946-24353		Aca_protein|DUF1492=PF07374.14;HTH_23=PF13384.9;Sigma70_r4=PF04545.19		407		MTAKALLERIIKIRKAIDYRKTKIDALIEQAENTSARLTGMPHNPRSDSSPMASAICRKVDLEMEITKLAEERKALIAKIDLLENDDLSRLLILRYVQETPWDDIAAEMGFCERHIYRLHKAAVEELDNRLKDVM*	uvig_58515:22396-22803 uvig_140483:23946-24353 uvig_455068:9630-10037 uvig_186265:14074-14481 uvig_55306:10134-10541
uvig_140569	24534-24752		Aca_protein|HTH_19=PF12844.10;HTH_25=PF13413.9;HTH_31=PF13560.9;HTH_3=PF01381.25;LacI=PF00356.24		218		MNENPIKWLKKKREQKHLSTYEVARLSGVSQSHYAMIENGWRGASPKTAKKIAAVLGFDWTLFFEDEKKDPA*	NZ_CP025074.1:3024398-3024616 uvig_140569:24534-24752 NZ_CP022446.1:269511-269756 uvig_8017:2298-2525 NZ_CP020744.1:7357-7545 NZ_CP012100.1:19664-19852 NZ_CP016589.1:257429-257617 NZ_CP011156.1:396482-396670 NZ_CP014335.1:2444774-2444992
uvig_140580	18555-18779		Aca_protein|HTH_19=PF12844.10;HTH_25=PF13413.9;HTH_26=PF13443.9;HTH_31=PF13560.9;HTH_37=PF13744.9;HTH_3=PF01381.25		224		MLIAESFKKTRIRHELTQVQLAKALGISDKMVSQIENGFRPPSAEILRNMAEQLGCSADEILGVQQQEKATDRK*	uvig_144115:22854-23078 uvig_152771:27336-27560 uvig_143667:9258-9482 uvig_231350:6720-6944 uvig_140580:18555-18779 uvig_72561:18596-18730
uvig_140829	13909-14133		Aca_protein|HTH_17=PF12728.10		224		MNALATAPGVIATPGKYYIGAQEVMEYLDCKENKAYELIRQLRDELVKAGKLTPAYPIGKVPRKYFFERCMIEE*	uvig_248639:14951-15175 uvig_289998:40517-40741 uvig_154877:56037-56261 uvig_125745:13783-14007 uvig_305347:4826-5050 uvig_536074:21036-21260 uvig_421274:29700-29924 uvig_239728:9113-9337 uvig_552880:52299-52523 uvig_99047:4309-4533 uvig_130633:57300-57524 uvig_206951:4448-4672 uvig_472464:6348-6572 uvig_263845:7009-7233 uvig_397657:4700-4924 uvig_80932:56548-56772 uvig_325714:20384-20608 ivig_21…
uvig_140845	6722-6961		Aca_protein|HTH_17=PF12728.10;HTH_3=PF01381.25;MarR_2=PF12802.10		239		MILYTADRLAEMLGVQKSTVQQLVRAGEFGPTVNVARKHLVTEDGLAGFIARRTGPAHSGLAPAPQTNYHHRHSDPGPI*	uvig_148861:15208-15447 uvig_541939:5517-5756 uvig_212695:5421-5660 uvig_127234:4052-4291 uvig_581126:25067-25390 uvig_504858:14655-14894 uvig_508287:7629-7868 uvig_538313:16072-16311 uvig_584355:11876-12202 uvig_231225:11013-11252 uvig_140845:6722-6961 uvig_582770:5412-5651 uvig_401399:4298-4537 uvig_428657:7506-7751
uvig_141188	10807-11061		Aca_protein|HTH_17=PF12728.10		254		MVPRMRTLDQCAVYFKEQDPETTLTRYRIRQMVLNGTIPHVMCGKKYLVNLDKLIEYLSEPETAPEPEKKIEAKRLKVHRLIPH*	uvig_590421:2795-3067 uvig_141188:10807-11061 uvig_257566:3010-3240 uvig_258485:18663-18908 uvig_452348:7159-7410 uvig_144816:4104-4349 uvig_284812:12003-12230 uvig_311352:6686-6934 uvig_304772:7838-8068 uvig_111907:28646-28873 uvig_480809:3570-3842 uvig_239735:23424-23669 uvig_329080:11040-11267 uvig_306369:7488-7718 uvig_1734:3591-3821 uvig_114953:12675-12920 uvig_338376:9470-9718 uvig_456063:1…
uvig_141299	7362-7646		Aca_protein|HTH_17=PF12728.10		284		MNLQNDWKIMKKNSGVIGVQKRFLSRKEAVEYLGVSSSMMNRLCFNRKVKYYRPNGKDTYFAIEDLDAYIMSGEVIEVCENPVHGERFNQGKKQ*	uvig_146437:49254-49538 uvig_99513:3336-3620 uvig_460453:55470-55754 uvig_141299:7362-7646 uvig_442290:47420-47704 uvig_344319:3378-3638 uvig_46043:42596-42880 uvig_530783:7163-7447 uvig_420642:25703-25987 uvig_350941:3378-3638 uvig_383886:12562-12846 uvig_121057:3620-3904 uvig_52936:25666-25950
uvig_141321	14122-14319		Aca_protein|HTH_11=PF08279.15;HTH_19=PF12844.10;HTH_23=PF13384.9;HTH_26=PF13443.9;HTH_31=PF13560.9;HTH_38=PF13936.9;HTH_3=PF01381.25;HTH_50=PF18024.4;HTH_7=PF02796.18;HTH_8=PF02954.22;HTH_Tnp_ISL3=PF13542.9		197		MFKKNKFLALLKEHNVSIEKVATIIGVSKTTLYRKINGESDFYRSEIQAISRAFPDIEIESIFFA*	uvig_464290:20087-20287 uvig_539965:3880-4086 uvig_323507:34480-34680 uvig_540159:876-1082 uvig_24213:539-745 uvig_457434:5748-5948 uvig_141321:14122-14319 uvig_464348:3996-4196 uvig_161535:1644-1844
uvig_141416	10841-11062		Aca_protein|HTH_26=PF13443.9		221	AcrIC5|AcrVA3	MADYGKNGYIDFSKLWNVLKKKELNKQWLKNNGLHSNTVAKLTKNENVTCEVICSLCKLLNCQPADIMEYKSK*	uvig_425749:54110-54331 uvig_457132:46294-46512 uvig_486213:110364-110534 uvig_508680:37720-37941 ivig_3556:14884-15105 uvig_226205:21270-21488 uvig_293132:4133-4354 uvig_372320:11931-12152 uvig_141416:10841-11062 uvig_366932:28615-28836 uvig_147455:37665-37886 uvig_108247:15001-15219 uvig_513425:57185-57433 uvig_36811:11784-12005 uvig_304042:5610-5831 uvig_44192:46799-47020 uvig_64956:5313-5534 …
uvig_141727	17549-17962		Aca_protein|HTH_19=PF12844.10;HTH_23=PF13384.9;HTH_25=PF13413.9;HTH_26=PF13443.9;HTH_28=PF13518.9;HTH_31=PF13560.9;HTH_37=PF13744.9;HTH_38=PF13936.9;HTH_3=PF01381.25;Phage_CI_repr=PF07022.16;YdaS_antitoxin=PF15943.8		413		MPCKATLADLVESLAENMSVVELAQTAIRVEISKTIREARKQLNLSQKELAKKMGVKQSMVSRWESGECNYTIDTLVQIANALNLSVECPLVFEEVSVPVNSVSVRPQSAHTIVSENTEFSNVIRLDFGKVTNGGAA*	uvig_179101:2480-2893 uvig_568221:2011-2424 uvig_24856:12926-13339 uvig_503176:2480-2893 uvig_207583:17040-17453 uvig_472571:30189-30602 uvig_141727:17549-17962 uvig_87651:4991-5404 uvig_511387:7183-7596 uvig_251400:35814-36227 uvig_335777:28508-28921
uvig_141938	16060-16296		Aca_protein|HTH_19=PF12844.10;HTH_26=PF13443.9;HTH_31=PF13560.9;HTH_3=PF01381.25		236		MDKSHRTDLTFSRQLEKAMTSRNIGATKLSRMSGIQRSQICKYLTAEMSPTAMTIRKLAIALGVTSDYLLGLVKADKQ*	uvig_38149:14714-14950 uvig_510662:6770-7186 uvig_498006:14335-14748 uvig_88725:56727-56963 uvig_230437:24404-24640 uvig_12445:13751-14167 uvig_519591:8542-8955 uvig_555620:13394-13630 uvig_327754:13087-13500 uvig_503704:16342-16758 uvig_506579:40543-40779 uvig_329125:12738-13151 uvig_141938:16060-16296 uvig_95001:16258-16494 uvig_1264:15072-15308 uvig_366145:14614-14850 uvig_391853:26912-27328 u…
uvig_142018	21224-21637		Aca_protein|GerE=PF00196.22;HTH_23=PF13384.9;HTH_Tnp_ISL3=PF13542.9;Sigma70_r4_2=PF08281.15;Sigma70_r4=PF04545.19		413		MNETERTVLRLYGDGMTVKEISLRIRISENMVRQYLRVNGVRKKKDCLFASRQFGIALDRIDQVCRSTKVGSRIRVRSVKASMYGDIDGKVRKGCEPKVRAKVLSTASKYFCLVELPGGARESILWIDMIGENLDRY*	uvig_240029:12493-12906 uvig_457066:12160-12573 uvig_142018:21224-21637 uvig_258485:15783-16175 uvig_244469:12358-12771 uvig_290795:22597-23010 uvig_291057:15874-16287 uvig_233296:28630-29043
uvig_142530	41571-41918		Aca_protein|HTH_26=PF13443.9		347		MGHGKIGVSDFALTVSAAIRAQMGIRRISNREIAKLIDRGATYVNSRIKDENEWALGDIERLCELWNMTPCELIESVNSEQSRVAETLNKLKRGDLDIAAYEDDHKFDGDGDDPA*	uvig_316652:13200-13547 uvig_489297:16148-16495 ivig_4156:3670-4017 uvig_280881:35440-35787 uvig_317968:6531-6878 uvig_318254:25154-25501 uvig_317320:3665-4012 uvig_173340:28119-28466 uvig_151098:28966-29313 uvig_400514:34095-34442 uvig_72871:6768-7115 uvig_211604:6740-7087 uvig_183162:2140-2487 uvig_199368:53779-54126 uvig_520741:19082-19429 uvig_182399:8968-9315 uvig_438789:39838-40185 uvig_117…
uvig_142534	28921-29199		Aca_protein|HTH_19=PF12844.10		278		MFKNLDAEQARHSYTNQRMADMVGISRVSYENKKKTGKFTTLEAKKMCKIFKVKFDYLFATDDEIPRAHLSVENVEDGYAECDVRLTAGHKK*	uvig_323296:2885-3082 uvig_289095:33956-34162 uvig_520097:1992-2240 uvig_78739:28578-28775 uvig_131827:4420-4626 uvig_591219:21789-21983 uvig_518985:11910-12107 uvig_82487:355-552 uvig_142534:28921-29199 uvig_556640:36633-36836 uvig_309366:14962-15168 uvig_198142:4915-5121 uvig_181604:10906-11109 uvig_223960:6360-6566 uvig_7536:7155-7352 uvig_470012:7244-7450 uvig_81442:39385-39615 uvig_293378:78…
uvig_142766	9891-10070		Aca_protein|HTH_17=PF12728.10		179		MKQKIDYYDEVFTLNELCCFLKLSEKTVRGLLQKGTIKGAKVGKKWRIYKSNVIKYLGA*	uvig_142766:9891-10070 uvig_143225:42231-42410 uvig_331761:992-1171 uvig_402191:10971-11150 uvig_23395:27326-27505 uvig_84691:27937-28116
uvig_143114	2954-3400		Aca_protein|HTH_19=PF12844.10;HTH_23=PF13384.9;HTH_24=PF13412.9;HTH_26=PF13443.9;HTH_31=PF13560.9;HTH_37=PF13744.9;HTH_3=PF01381.25;MarR_2=PF12802.10;YdaS_antitoxin=PF15943.8		446		MTVDNNSAGEVFELPYVSEREMASERLVFNTTEDLLLAMQDAGITKGELARKLGKSPSHVSQLLDGTRNMTLRTLSDISYALGAEARVSVFRNGVDVSHHIIPPLRQYETSEPELKDTSETKIVRFVIGSKFGSSNDNNDVGILCYQR*	uvig_143114:2954-3400 uvig_314315:6344-6790 NZ_CP044121.1:1738653-1739075 uvig_298657:8944-9363 uvig_395269:8920-9327
uvig_143411	28387-28638	Duplodnaviria;Heunggongvirae;Uroviricota;Caudoviricetes;Caudovirales;Siphoviridae;;	Aca_protein|HTH_26=PF13443.9;HTH_31=PF13560.9;HTH_38=PF13936.9;HTH_3=PF01381.25;LacI=PF00356.24;YdaS_antitoxin=PF15943.8		251		MKTLLKQKELHSLMKREGDDPYSLAKRMGVAPSTVYRILNGDRGVGGELIPKLLKAFNLSEEDFDKLFIFSEVLPKSNKEVVK*	uvig_89883:12875-13129 NZ_AP018538.1:1253050-1253319 uvig_396976:3960-4214 NZ_CP040875.1:1994505-1994759 NZ_AP018543.1:1249982-1250251 NZ_LR132067.1:1141017-1141271 NZ_LR135179.1:1134117-1134371 uvig_287057:14008-14220 NZ_CP015516.1:1839986-1840225 NC_020207.1:1168459-1168713 uvig_143411:28387-28638 NZ_CP034169.1:3333322-3333573 NZ_CP025077.1:1163379-1163633 NZ_CP033376.1:304593-304847 NZ_LR13547…
uvig_143467	9087-9404		Aca_protein|Bac_DnaA_C=PF08299.14;HTH_23=PF13384.9;HTH_29=PF13551.9;HTH_Mga=PF08280.14;MarR_2=PF12802.10		317		MEIRKTEIFAKILDIVANETELTSEQILSCCRTAETVDARYMLAHLLRREGIYISEIARMMHFSRRGIEKMLSQFEDRLSQSGHIFKVTFERIANKVRIAFESSR*	uvig_493028:28019-28336 uvig_178244:4208-4525 uvig_245976:33800-34117 uvig_206748:40142-40459 uvig_302877:21328-21645 uvig_435270:33449-33766 uvig_143467:9087-9404 uvig_150640:5571-5882 uvig_140229:3012-3329 uvig_422781:16600-16917 uvig_265326:23424-23735 uvig_543300:5923-6240 uvig_411736:9067-9384 uvig_475000:22821-23138 uvig_326366:32652-32969 uvig_312665:2551-2868
uvig_143547	46681-46929	Duplodnaviria;Heunggongvirae;Uroviricota;Caudoviricetes;Caudovirales;Herelleviridae;;	Aca_protein|HTH_19=PF12844.10;HTH_26=PF13443.9;HTH_31=PF13560.9;HTH_3=PF01381.25		248		MAEAKKSYADMTEEEAQYAMVLGARIAHAREGLGISQGELGKLAGFNQTTISLIETGKRLPNLKTLIRLSKVLKKSLKITLE*	uvig_126231:2670-2918 NZ_CP025687.1:131956-132204 uvig_294248:83381-83629 uvig_143547:46681-46929 uvig_513492:609-857
uvig_143721	27526-27783		Aca_protein|DUF6471=PF20075.2;HTH_26=PF13443.9;HTH_37=PF13744.9;HTH_3=PF01381.25;Phage_CI_repr=PF07022.16		257		MSATTVIKEIIKVKNISQAELAEATNTTRQNLSNKMTRDKFSSLELVEIADALEMNLILKDKAEGTEYIIDYPNELKYKPKRKKE*	NZ_CP033214.1:2139450-2139671 uvig_148879:10611-10868 uvig_57267:11351-11698 uvig_143721:27526-27783 uvig_156681:54920-55177 uvig_308368:23587-23934 uvig_256294:66120-66377 uvig_58083:67508-67765 NZ_CP033216.1:2034400-2034621 NZ_CP012325.1:2237091-2237312 NC_017174.1:2145772-2145993 NZ_CP026614.2:2191175-2191396 NZ_CP026615.2:1903448-1903669 uvig_248214:3468-3806 uvig_563703:34643-34900 uvig_1358…
uvig_144265	5229-5453	Duplodnaviria;Heunggongvirae;Uroviricota;Caudoviricetes;Caudovirales;Siphoviridae;;	Aca_protein|HTH_23=PF13384.9;HTH_3=PF01381.25;HTH_8=PF02954.22		224		MPEVKVENLEAEMKRNKISRSDIANLLGLSYRTIHSRFNGESEWGYTECVKVRDAYFPDKSLDYLFATDETESQ*	uvig_144265:5229-5453 uvig_141992:4020-4241 uvig_290299:4691-4912 uvig_140833:18524-18745 uvig_419943:31953-32162 uvig_298445:30017-30238 uvig_248018:7543-7764 uvig_331454:47628-47855 uvig_591257:13118-13339 uvig_89462:19025-19261 uvig_141825:13647-13868 uvig_203160:2498-2713 uvig_293361:30614-30838 uvig_248409:7943-8164 uvig_186960:23932-24147 uvig_286578:5220-5441 uvig_594825:27561-27782 ivig_1…
uvig_144307	23085-23333		Aca_protein|HTH_11=PF08279.15;HTH_DeoR=PF08220.15;HTH_Mga=PF08280.14;Sigma70_r4_2=PF08281.15;Sigma70_r4=PF04545.19		248		MDKNRKLARTWLINSSRADFEDIIYKSKITPRQQKIIEFRILKNFEITKIANLLNLSEETIQRDIKNSYNLISSALIKYKLI*	uvig_573591:31069-31317 uvig_182968:27107-27355 uvig_144307:23085-23333 uvig_437673:24930-25178 uvig_144716:7768-8016
uvig_144498	4933-5211		Aca_protein|DUF739=PF05339.14;HTH_26=PF13443.9;TetR_N=PF00440.26		278		MNERVRAAGQPPVGSYRNIPYFALRGIFHEHGYHDREVAEAVGISEGAFSMKMRGHSHWRGDQIAAICELMDIPQKDIGRLFFPQVNGGRKQ*	uvig_337558:17950-18228 uvig_416206:12140-12409 uvig_322774:16481-16762 uvig_132445:10861-11139 uvig_490478:31023-31301 uvig_266153:4691-4969 uvig_426444:37611-37889 uvig_498186:6944-7222 uvig_467121:23428-23706 uvig_41357:6037-6315 uvig_129020:27630-27908 uvig_294948:39456-39728 uvig_324000:73145-73423 uvig_285471:50921-51196 uvig_144498:4933-5211 uvig_533466:5263-5541 uvig_586502:50381-50659 uv…
uvig_144610	11148-11519		Aca_protein|GerE=PF00196.22;HTH_23=PF13384.9;Sigma70_r4_2=PF08281.15;Sigma70_r4=PF04545.19		371		MNIQAELTEREEEIAEVMGLGAISQKEAANILGISIKTVDNTLQKIKEKAGISKAAELTKFCFCRKFNIPLSMCEPVKRFVAACFLSVFIFGEYVHASDLYRRTTNTRRVQTEEVVRLRRTET*	uvig_113606:10528-10899 uvig_144610:11148-11519 uvig_536042:17726-18097 uvig_309274:11212-11583 uvig_49122:40560-40931 uvig_324659:8634-9005 uvig_153533:10651-11022 uvig_540616:19138-19509 uvig_325150:43987-44358 uvig_330179:39760-40131 uvig_286295:41996-42367 uvig_88520:45147-45518 uvig_287662:2557-2928 ivig_3572:46422-46793 uvig_330350:1117-1488
uvig_144620	37320-37667		Aca_protein|CENP-B_N=PF04218.16;HTH_19=PF12844.10;HTH_24=PF13412.9;HTH_26=PF13443.9;HTH_31=PF13560.9;HTH_35=PF13693.9;HTH_37=PF13744.9;HTH_3=PF01381.25;Phage_CI_repr=PF07022.16		347		MIISERIFEIMKEQKMSQRELSRRTGITISTISDWNTKKSNPASDKLLVISEALGVSVEELLTGSETFKENLSEDIDYKNVEDHKILEDYHKLSKSQQMRLLKYMKRLGEMNGEK*	uvig_13603:7175-7540 uvig_117138:5198-5563 uvig_276789:12368-12733 uvig_259304:13272-13637 uvig_20611:10309-10674 uvig_144620:37320-37667
uvig_144623	5298-5498		Aca_protein|HTH_17=PF12728.10		200		MKSTKKVITDWENVPLYMDLPYVSMLFGFSVECLKKKAQKGIFPAKKMYGEWRISKEDAKKYYDSL*	uvig_124639:26668-26868 uvig_147250:4131-4385 uvig_18753:19314-19514 uvig_88900:9955-10209 uvig_399323:33234-33488 uvig_237577:7012-7266 uvig_154939:5011-5265 uvig_500291:7172-7426 uvig_144623:5298-5498 uvig_218287:4493-4747 uvig_231231:5487-5687 uvig_154939:42128-42382 uvig_516685:29652-29906 uvig_546339:4719-4919 uvig_510573:4614-4856
uvig_144824	14503-14679		Aca_protein|HTH_19=PF12844.10;HTH_31=PF13560.9;HTH_3=PF01381.25		176		MTKQAVADFLGISQNYYTYIENGERQKSLDLAYASKLAELFNVSVDWIAKQEQKVKTK*	uvig_44912:250-465 uvig_144824:14503-14679 uvig_313768:32948-33163 uvig_102414:7718-7933 uvig_332889:14422-14598 uvig_293815:3112-3327 uvig_6576:39155-39370 uvig_544835:26724-26939 uvig_557167:6642-6857 uvig_141999:5711-5944 uvig_159339:12314-12556 uvig_199906:13169-13384 uvig_128774:3188-3403 uvig_299152:90374-90589
uvig_144837	34236-34439		Aca_protein|HTH_19=PF12844.10;HTH_31=PF13560.9;HTH_3=PF01381.25;MerR_1=PF13411.9;MerR=PF00376.26;Phage_CI_repr=PF07022.16		203		MVPYGKRLIKLRGNRSQAEVAKAVGIATSTLGMYETEQRVPRDSTKIALAKYYKTTVQKIFFTEDVT*	uvig_74795:12291-12527 uvig_244505:18562-18768 uvig_249989:29628-29825 uvig_169498:597-791 uvig_189525:4688-4882 ivig_2233:50195-50407 uvig_88512:3595-3789 uvig_470289:357-554 uvig_145340:18249-18446 uvig_434813:14718-14915 uvig_252635:37739-37933 uvig_473076:4697-4900 uvig_37122:33388-33591 uvig_240062:9086-9289 uvig_553209:6953-7147 uvig_220655:4092-4313 uvig_177647:11086-11280 uvig_567085:3601…
uvig_145293	54210-54398		Aca_protein|HTH_19=PF12844.10;HTH_3=PF01381.25		188		MSISQMDLKQKVRDYIKRVGIPKTTFCSRIGISPSYLYKWFKGEKEFSDSLVSRINDYIDKF*	uvig_137233:56159-56347 uvig_210805:2984-3172 uvig_310772:6312-6500 uvig_145293:54210-54398 uvig_223934:1748-1936 uvig_390063:82511-82699
uvig_145390	2396-2602		Aca_protein|HTH_19=PF12844.10;HTH_25=PF13413.9;HTH_26=PF13443.9;HTH_31=PF13560.9;HTH_37=PF13744.9;HTH_3=PF01381.25		206		MPEKFYLAELRARKGLTQAQVAADLGISLPTYGAWEKDISNVAISKVVAVAAYFGCTVDQIFLTRDLN*	uvig_256505:14139-14345 uvig_423325:133-339 uvig_145390:2396-2602 uvig_224729:38537-38743 uvig_293192:38486-38692 uvig_461543:3382-3588 uvig_214930:3978-4184 uvig_576212:3093-3299 uvig_453:73997-74203 uvig_111675:38684-38890 uvig_376244:37425-37631 uvig_369564:27011-27217 uvig_298672:25424-25630
uvig_146007	18104-18352		Aca_protein|HTH_11=PF08279.15;HTH_20=PF12840.10;HTH_24=PF13412.9;PadR=PF03551.17;Penicillinase_R=PF03965.19		248		MSRLQVFILAELNVAQAFKKVRGITVKELADRIPIKSPVDTVYRNIKILIDEGFVEKGIKVGKSDSYYITEAGIVALKKEKN*	uvig_71652:12665-12922 uvig_244833:108998-109246 ivig_1417:9904-10152 uvig_550763:25592-25840 uvig_291371:31261-31509 uvig_294473:4768-5016 uvig_285091:18132-18380 uvig_146007:18104-18352 uvig_128579:16797-17045 uvig_244833:60113-60361 uvig_293841:18786-19034 uvig_258650:10233-10481 uvig_329361:9931-10179 uvig_437461:38471-38719 uvig_330155:27615-27863 uvig_252630:5704-5952 uvig_322818:14841-1508…
uvig_146007	18797-19102		Aca_protein|HTH_31=PF13560.9;HTH_3=PF01381.25		305		MSDDKLYQDTVKTIIITPYQKLRERKGWTLQVAADFLQIGATTLNRYETKKAPIPKKIIKQMDDLYGCKGKLIEYWWKSELSSSKKFKLKLETIIRKMVSI*	uvig_146007:18797-19102 uvig_330155:28304-28609 uvig_550763:26285-26590 uvig_242257:22756-23073 uvig_468050:19407-19712 uvig_329361:9181-9486 uvig_437461:39164-39469 uvig_231391:9500-9805 uvig_293841:19475-19792 uvig_285091:18825-19130 uvig_291371:31954-32259 uvig_252630:4958-5263 uvig_244833:108248-108553 uvig_244833:59363-59668 ivig_1417:9154-9459 uvig_128579:17486-17791 uvig_322818:14091-14396…
uvig_146007	19129-19455		Aca_protein|HTH_17=PF12728.10;HTH_DeoR=PF08220.15		326		MLSANAVIYELQNALNMATEYIKKQDAEIKALKEVGSIRDMAKSKNVKISEAGLVSVNGTASLLGISPSTVRAMLEAHELPDVKTRGRRQVHIDDIEQYINNQRRKAI*	uvig_294473:3665-3991 uvig_124771:4301-4627 uvig_330155:28636-28962 uvig_291371:32286-32612 uvig_437461:39496-39822 ivig_1417:8801-9127 uvig_329361:8828-9154 uvig_293841:19819-20145 uvig_128579:17818-18144 uvig_550763:26617-26943 uvig_258650:9130-9456 uvig_285091:19157-19483 uvig_146007:19129-19455 uvig_468050:19729-20073 uvig_257865:22478-22804 uvig_231391:9147-9473 uvig_252630:4605-4931 uvig_24…
uvig_146153	18366-18800		Aca_protein|HTH_18=PF12833.10;HTH_AraC=PF00165.26		434		MSTEEFSKKRPYNLREKKVKNVAYRTLIRPALADELYNKILNIIVGQKKYKDADYSAKDLAKELKTNTRYLSAVVNSRFGMNYCCLVNEYRIKDALHLLTDKRYADKNVEEISDMVGFSNRQSFYAAFFKNVGITPRKYRMTHR*	uvig_294433:47058-47492 uvig_63469:47847-48281 uvig_80644:610-1044 uvig_369526:22557-22991 uvig_224789:15280-15714 uvig_555258:21078-21512 uvig_468322:19486-19920 uvig_424282:62944-63378 uvig_334379:45381-45812 uvig_182970:7606-8040 uvig_146153:18366-18800 ivig_485:43082-43516 uvig_550188:9990-10424 uvig_142526:44733-45167 uvig_253064:26921-27355 uvig_61510:8500-8934 uvig_481996:54406-54840 uvig_…
uvig_146178	12419-12589		Aca_protein|HTH_26=PF13443.9;HTH_31=PF13560.9;HTH_3=PF01381.25		170		MRPLRSMTVTSQLMGLSPDALRKYERGEVEPKMTALKLIAAYYHISLDELCKMEED*	uvig_314726:33153-33365 uvig_398053:8720-8956 uvig_455217:1259-1456 uvig_285667:12715-12912 uvig_18354:5267-5464 uvig_553950:10620-10817 uvig_291881:1805-2017 uvig_276151:12160-12372 uvig_409452:6347-6577 uvig_460753:5488-5685 uvig_419150:33848-34060 ivig_3012:17960-18190 uvig_146178:12419-12589 uvig_292842:18641-18838 uvig_465317:21152-21364 uvig_332507:19459-19671 uvig_123445:14636-14833 uvig_3…
uvig_146681	5055-5423		Aca_protein|HTH_Tnp_1_2=PF13022.9		368		MGIHKVREVVEMATKPDKFTLKPKQIRMAQKLADPGFTGTITELCDGIGVARTTFYDWMGQEKFREYLADLIDKFADSELATVWKALIKKCSAGDVQAMRLYFDVRERSAGGRASEDSGWFK*	uvig_546605:19747-20085 uvig_186574:9828-10166 uvig_258212:16300-16635 uvig_420538:20712-21047 uvig_518445:2351-2689 uvig_146681:5055-5423 uvig_512366:11496-11834 uvig_272550:16319-16657 uvig_225324:17718-18086 uvig_247196:16379-16747 uvig_380059:6102-6470 uvig_212758:15059-15397 uvig_288221:6035-6373 uvig_336766:14611-14949 uvig_151153:27090-27428
uvig_146897	4402-4725		Aca_protein|HTH_Tnp_Mu_2=PF09039.14		323		MNEKEAIKFLQSRVDLIKNDYPADQKGEIQKYYQSLKTAIRALGKRIPKMPVDECGFDYSKPSDGFIQCRCGAMTHINFYYSKKITYCWQCGQAFGGWGWGEGDTND*	uvig_542121:548-862 uvig_581619:3013-3336 uvig_367061:22402-22725 uvig_592528:4462-4836 uvig_364990:40761-41084 uvig_146897:4402-4725
uvig_146933	2631-3026		Aca_protein|HTH_19=PF12844.10;HTH_26=PF13443.9;HTH_28=PF13518.9;HTH_31=PF13560.9;HTH_3=PF01381.25		395		MPYEEFNKLFAKNLRYYLNKYNMTQAELAKHLNVGTTSVYNWCNGIKSPRMDKVDAMCELFNCKRSNLMEDKDQVEETHYYENPKTAKIAQEIFENKELSLLFDAARDASPEDIQTVHTMLLALKKKEKGE*	uvig_65096:2552-2947 ivig_3745:4387-4794 uvig_256265:5853-6269 uvig_34356:11264-11662 uvig_79194:6319-6693 uvig_588546:19-411 uvig_236451:2764-3141 uvig_420006:18241-18648 uvig_322421:4500-4895 uvig_223567:21850-22251 uvig_288739:33620-34015 uvig_171551:36136-36534 uvig_299145:19249-19644 uvig_115378:24972-25346 uvig_484002:5799-6173 uvig_564096:13344-13739 uvig_141085:17857-18231 uvig_595284:256…
uvig_147110	34498-34662		Aca_protein|HTH_17=PF12728.10;HTH_31=PF13560.9		164		MEIALLSKEEARRLLKISRSTFWRLEKKDIIRPVQSLLPTRRYRLADIEKLVMR*	uvig_80713:34836-35000 uvig_424992:10818-10982 uvig_391273:7617-7781 uvig_90592:21241-21405 uvig_117388:35416-35580 uvig_80157:2409-2573 uvig_418833:34535-34699 uvig_278771:3791-3955 uvig_524393:9147-9311 uvig_71095:34942-35106 uvig_24276:37333-37497 uvig_552034:5430-5594 uvig_176122:3918-4082 uvig_507908:13082-13246 uvig_400567:8767-8931 uvig_147110:34498-34662 uvig_431345:33836-34000 uvig_48787…
uvig_147189	5775-5981		Aca_protein|HTH_19=PF12844.10;HTH_31=PF13560.9;HTH_3=PF01381.25		206		MPDKTVVGMRLRAYRKAKGVSRDTAAAEIGISSAALGMYELGARTPRDEVKMEIASYYGHSVQDIFFA*	uvig_182785:43859-44068 uvig_202322:33751-33963 uvig_62882:25287-25493 uvig_248208:28590-28796 uvig_405094:9818-10030 uvig_164965:31190-31402 uvig_3321:5157-5369 uvig_41649:2563-2769 uvig_113369:25655-25867 uvig_147189:5775-5981 uvig_35117:3532-3744 uvig_560597:23770-23982 uvig_564576:34784-34996 uvig_469027:9765-9971 uvig_370253:4652-4855 uvig_556446:11029-11241 uvig_306773:32828-33040 uvig_4432…
uvig_147189	6117-6416		Aca_protein|AbiEi_4=PF13338.9;HTH_17=PF12728.10;HTH_23=PF13384.9		299		MELEKMLREMIQQAVDERINDAAAVEDRMVRAHGEYVPTAQAAELLNVSPVTVRRMLADGRLTGTGGEKPLVMVRSMAHMAETGRTRKQKYLDFAIIGR*	uvig_147189:6117-6416 uvig_62882:24561-24860 uvig_401796:50516-50848 uvig_248208:29948-30247 uvig_322176:34535-34834 uvig_406268:33394-33693 uvig_310503:20526-20825 uvig_220479:5798-6130 uvig_63003:2754-3053 uvig_403996:8105-8437 uvig_113369:26242-26574
uvig_147254	3942-4361		Aca_protein|HTH_28=PF13518.9;Sigma70_r4=PF04545.19		419		MSKHTYADSTLKSWTKDELIHQIRILERNLAVKQELINNQAKLLETYVSLVQCSEGAEVQFKADTDDDLINIAFGVSPSTLTDREKRIIVLRYGLATNGAKCTYEEIGKQFNVTRERIRQLEAKALNKLKILKQRRHDE*	uvig_49716:5122-5541 uvig_255497:9895-10302 uvig_476025:23790-24209 uvig_147254:3942-4361 uvig_464921:7137-7556 uvig_409370:10511-10930 uvig_21264:3930-4349
uvig_147342	10484-10756		Aca_protein|HTH_19=PF12844.10;HTH_26=PF13443.9;HTH_3=PF01381.25		272		MNLSEIFARNLRVRMATLNFKTSDLYKMTGISKTTIMALEYGKNKGAMFETIDRLAVALECKPEDFFKLNCEWTSKSHTNNWKNEVVKYD*	uvig_87088:28796-29068 NC_010609.1:885087-885359 NZ_CP035790.1:2020231-2020503 uvig_147342:10484-10756 NZ_CP011024.1:885662-885934 ivig_2364:13098-13379 NC_009513.1:875728-876000
uvig_147603	35632-36051		Aca_protein|HTH_19=PF12844.10;HTH_25=PF13413.9;HTH_31=PF13560.9;HTH_37=PF13744.9;HTH_3=PF01381.25		419		MYYDDAVRFAQYIQATEGGEIELVKEEADGFPLPPKHKVFDNMVNCLKIRNFEIAYLQQRRNPDDDKKHRNRNLYRYIMGQKIKEVRELSGMTLEELAEKSGYKPNNIRNIEMGRFNADIDTLCNIVEAMDAHFEVMKD*	uvig_305851:17799-18218 uvig_589333:73616-74035 uvig_423915:37542-37961 uvig_487790:41008-41427 uvig_587279:56567-56986 uvig_278675:32065-32484 uvig_129837:95209-95628 uvig_248075:18459-18878 uvig_347823:6525-6944 uvig_391799:36333-36752 uvig_207255:14412-14831 uvig_591584:8373-8813 uvig_42132:52002-52421 uvig_574592:131518-131937 uvig_78219:14257-14676 uvig_594423:65647-66066 uvig_422308:24286-2…
uvig_147842	35281-35478		Aca_protein|HTH_17=PF12728.10		197		MDSMERVTTKQAAKELNMDVEALQYLMRNDRLPIGYALKKDGKTRHAYYIYRGLLDTYKRQLQGA*	uvig_232947:3772-3954 uvig_291965:5579-5788 uvig_430541:32574-32771 uvig_595187:476-649 NZ_LR699011.1:3030877-3031065 uvig_147842:35281-35478 uvig_597117:11188-11370 uvig_556626:4637-4834 uvig_175860:15477-15677 NC_015977.1:3030877-3031065 uvig_591121:3223-3396 uvig_584646:33992-34192 uvig_159244:10954-11154 uvig_313324:311-508 uvig_103062:8952-9125 uvig_118945:4805-5005 uvig_542076:2972-3169 uvi…
uvig_148266	65677-65979		Aca_protein|HTH_52=PF18576.4		302		MPVSSDKYYKPEEALQDLQVQETILNVAIDVQVLLRILVDKEIITRDEVAEYREEVRNSPKYKVVADDIQRQKTGFQAAKDNPQEYLKAILKAKMDGKIN*	uvig_271525:3031-3333 uvig_453930:4755-5057 uvig_189458:7979-8281 uvig_383643:161794-162096 uvig_268275:1332-1634 uvig_133759:128946-129248 uvig_148266:65677-65979 uvig_154726:40892-41194 uvig_118814:36862-37164 uvig_148492:62622-62924 uvig_156393:14590-14892 uvig_233848:41760-42062 uvig_227692:29442-29744 uvig_450227:16224-16526 uvig_462144:37448-37750 uvig_389450:106987-107289 uvig_115458:33801…
uvig_148316	32941-33276		Aca_protein|HTH_23=PF13384.9;HTH_7=PF02796.18		335		MKEAVNCLKCYRIHKYDNIIFCPFIGLEECIRGRHYVELENISNINEIKDKSKIPDFKPTDKCASKKAIQWEQYHEQIFEMLEAGYTRYRIAKEIGVSINALYAYVSRYKQ*	uvig_248714:82888-83223 uvig_453836:71295-71630 uvig_451742:31819-32154 uvig_140330:62171-62506 uvig_212967:38925-39260 uvig_464897:6445-6780 uvig_329667:34141-34476 uvig_453684:2906-3241 uvig_224416:50948-51283 NZ_LR215982.1:1681379-1681714 uvig_252884:14847-15182 uvig_436474:83183-83518 uvig_570099:52734-53069 uvig_540919:13099-13434 uvig_253878:4531-4866 uvig_253197:52622-52957 uvig_221441:325…
uvig_148333	14718-14906		Aca_protein|HTH_17=PF12728.10		188		MAEEKRFLSAADVSQIMECSTSRAYNLIRQLNAEMTEKGFIVMAGKINAKYFYERIYDGKEV*	uvig_449990:3659-3844 uvig_332014:3032-3247 uvig_148333:14718-14906 uvig_202470:5180-5377 uvig_153170:10314-10502 uvig_148333:24085-24273 uvig_324385:10696-10911 uvig_399988:11128-11319 uvig_185901:2711-2908
uvig_148345	24239-24619		Aca_protein|HTH_24=PF13412.9;HTH_50=PF18024.4;HTH_7=PF02796.18;HTH_AsnC-type=PF13404.9		380		MKEYDKELLRSLVKQGLTNRKIAEKMGLTQTQVQYRITADGLVGIRREGGDPTQRKPREPKPKPKEEPKGSNGDRKKCKTCKWRARYPVSFCNYGAFHKFSRSHYCTADNCTVYEKGKPPRNHISI*	uvig_391:21837-22214 ivig_630:12981-13382 uvig_290253:17998-18375 uvig_165076:12618-12995 uvig_433965:15560-15937 uvig_148345:24239-24619 ivig_2687:11594-11971 uvig_388639:6303-6680 uvig_165190:45045-45422 uvig_237191:21647-22024 uvig_96530:5759-6160 uvig_591229:6374-6751 uvig_173219:25255-25656 uvig_461039:30208-30585 uvig_449690:22958-23359 uvig_428586:9900-10277 uvig_223097:10501-10878 uvig_43…
uvig_148488	12699-12998		Aca_protein|DUF6471=PF20075.2;HTH_19=PF12844.10;HTH_23=PF13384.9;HTH_26=PF13443.9;HTH_31=PF13560.9;HTH_35=PF13693.9;HTH_37=PF13744.9;HTH_3=PF01381.25;IF2_N=PF04760.18;Phage_CI_repr=PF07022.16		299		MANTELRIKELCKEKGITQAQLADKLGIQPVSFSQAIARNKFSVDRLADIADALGVEIPDLFRNDSDTITCPHCGGKIHFDGEPCMPKHENIRGKEYYK*	uvig_510415:19202-19477 uvig_179238:22564-22863 uvig_326699:27343-27642 uvig_35339:2624-2863 uvig_334980:3779-4078 ivig_2273:20800-21099 ivig_530:32467-32724 uvig_36395:8148-8447 uvig_133644:23674-23931 ivig_1743:24884-25183 uvig_31374:44396-44695 uvig_108000:37983-38258 uvig_309218:23562-23861 uvig_429451:28502-28801 uvig_152622:25356-25655 uvig_458190:5638-5937 uvig_556604:2551-2850 uvig_151952…
uvig_148598	28047-28355		Aca_protein|HTH_23=PF13384.9;HTH_28=PF13518.9;HTH_38=PF13936.9;Sigma70_r4_2=PF08281.15;Sigma70_r4=PF04545.19		308		MPLKIENIKLAGTKFDGRAKLSPEQRQAIQILAREGYSQRKLAAMFNVSKRLIQSILSPPVRKHSKQYPTEYWTELKRKCRKKKIDLYKNGKIKFNNKLKNK*	uvig_26277:86961-87269 uvig_424868:21161-21466 uvig_326684:313-621 uvig_388618:89185-89493 uvig_323334:4423-4713 uvig_321358:11072-11383 uvig_554777:21959-22267 uvig_557837:101891-102199 uvig_233736:75621-75929 uvig_205891:91983-92291 uvig_361782:69142-69450 uvig_148598:28047-28355 NZ_CP041230.1:4511507-4511815 uvig_481957:45375-45683 uvig_358822:91095-91403 uvig_122729:10652-10960 uvig_293752:91…
uvig_149458	1804-2013		Aca_protein|DUF6471=PF20075.2;HTH_11=PF08279.15;HTH_26=PF13443.9;HTH_37=PF13744.9;HTH_3=PF01381.25;Phage_CI_repr=PF07022.16		209		MVSKKIKMLLAYRDMNAARLADRLGCTQANISQKLKRDNFSEKELEEIATILNCDLSIKFIDRETGEEF*	uvig_401530:4064-4282 uvig_526257:8223-8441 uvig_149458:1804-2013 uvig_522938:898-1116 uvig_458361:7913-8131
uvig_149640	10085-10303		Aca_protein|HTH_31=PF13560.9;HTH_3=PF01381.25		218		MTDKLIAFRHSKNKSIVEFAKELGLGYDTYYKIESCQRKPSYNFLTKFKKAYPEADIDDIFFNDSLDKLSNY*	uvig_536362:42851-43069 NZ_LR698985.1:1578758-1578952 uvig_117614:20170-20388 uvig_61180:4799-4993 uvig_6843:34493-34711 uvig_45685:4492-4686 uvig_501720:4492-4686 uvig_160256:6811-7005 uvig_345338:6605-6823 uvig_345132:35925-36143 uvig_54799:21090-21284 ivig_2097:61643-61837 uvig_7523:4492-4686 NZ_CP013101.1:1578758-1578952 uvig_21239:1387-1605 uvig_517209:4492-4686 uvig_116099:4625-4819 uvig_14…
uvig_149771	34750-34968		Aca_protein|HTH_19=PF12844.10;HTH_23=PF13384.9;HTH_31=PF13560.9;HTH_3=PF01381.25		218		MIETYKIPRISIAACRVNARLKQREFAEKVGVSPATVTNWELGKTEPDLSQLRIISELSGIPMDFIFVDRES*	uvig_295114:53454-53657 uvig_554016:11560-11775 uvig_474230:6707-6910 ivig_2483:3377-3592 uvig_23711:52777-52995 uvig_25822:23654-23872 uvig_149771:34750-34968 uvig_105656:7664-7882 uvig_568665:20202-20417 uvig_41660:28088-28291 uvig_154987:5724-5927 uvig_586161:40491-40694 uvig_106051:44965-45183 uvig_21337:2380-2583 uvig_188097:15143-15346
uvig_149982	2823-3068		Aca_protein|HTH_19=PF12844.10;HTH_31=PF13560.9;HTH_3=PF01381.25		245		MNKVKYYRLISGLLLKDLSEKTGLSVGHLSHIENGNKQPSKSAMESIALAVGSTVPEVFYTPLTAEEKEEMEHLGDGVDNG*	uvig_149982:2823-3068 ivig_2018:52470-52715 uvig_134916:55912-56157 uvig_442440:46760-47005 uvig_418238:23367-23612 uvig_197247:52398-52643 uvig_154622:52536-52781 uvig_492916:21296-21541
uvig_150399	28627-28827		Aca_protein|HTH_30=PF13556.9		200		MEDRDKKLLKTYAENDMSMKKTGGVVYLHYNSIRYRFQLIQRETGLNPRNFYDLEKLLAMIDAQGS*	uvig_584704:6782-6982 uvig_363843:20350-20550 uvig_150399:28627-28827 uvig_527823:22735-22935 uvig_55237:4443-4643 uvig_586190:13100-13300 uvig_462451:27988-28188 uvig_209519:2697-2897
uvig_150842	18502-18726		Aca_protein|HTH_26=PF13443.9		224		MHTDVREYINLCRVKKGNMPEAELARRTGQTPQNMNNKYKRNTFKISELQKVADAFNADLKIQFIDKETGEPII*	uvig_292761:3451-3675 uvig_150842:18502-18726 uvig_443723:16424-16648 uvig_217631:38410-38634 uvig_384683:36235-36459 uvig_59951:50-274 uvig_398849:33719-33943 uvig_317950:3356-3580 uvig_284812:41349-41573 uvig_296147:15189-15413 uvig_322942:2952-3176
uvig_151205	7125-7439		Aca_protein|HTH_26=PF13443.9;HTH_37=PF13744.9;HTH_3=PF01381.25		314		MDVMQYVKRVMTEEEITQSQLASKTEWSRQRVFAILQNNNSNYNSVKKILNALGRDLKISRKDGKEIDFDVDKLYSTIEKTAPLFGKLEKILNTMGYEIEIIKL*	uvig_312648:53811-54125 uvig_171128:56010-56324 uvig_14611:29162-29476 uvig_521888:7819-8133 uvig_167095:3032-3346 uvig_237520:47293-47607 uvig_369296:8681-8995 uvig_298908:46732-47046 uvig_297949:28068-28382 uvig_171408:48444-48758 uvig_157321:20138-20452 uvig_151205:7125-7439 uvig_162029:47259-47573 uvig_496135:5652-5966
uvig_151330	27357-27602		Aca_protein|HTH_26=PF13443.9		245		MLEYKINVIEELQKVGMNTTKARKTGVFGQETMRKFKNGDTSISLDNLNRLCCVLEMQPRDIIKYVETDSDRQNIISKISE*	uvig_238263:21420-21683 uvig_458102:23897-24163 uvig_92954:25180-25434 uvig_286496:19306-19569 uvig_238288:7328-7591 uvig_409525:1892-2146 uvig_330047:28696-28959 uvig_522665:1223-1486 uvig_584626:21705-21968 uvig_308391:61130-61393 uvig_139169:4475-4723 uvig_292687:24121-24387 uvig_57391:18807-19070 uvig_227774:29489-29752 uvig_325775:49773-50036 uvig_229605:40147-40410 uvig_473702:28780-29043 u…
uvig_152000	26506-26925		Aca_protein|CENP-B_N=PF04218.16;HTH_23=PF13384.9;HTH_28=PF13518.9;HTH_38=PF13936.9;HTH_7=PF02796.18;HTH_Tnp_1_2=PF13022.9;HTH_Tnp_IS630=PF01710.19;Terminase_5=PF06056.15;UPF0122=PF04297.17		419		MALTDKQREAIEYIVQGENISNVAKLVKVNRTTIYEWMKKEEFKSEVDRLTTEIKNGVKQKINAKIDSVLDQVYKIATTSKSEKNKLNACTYLLDQALGRATSKVADVTDKETDNAKVDLDSEMKDLDNVVDFGKVKAK*	uvig_211772:9363-9782 uvig_370654:15966-16385 uvig_324994:4217-4636 uvig_108457:31152-31571 uvig_393735:10801-11220 uvig_394013:16962-17381 uvig_152000:26506-26925
uvig_152384	24272-24568		Aca_protein|HTH_19=PF12844.10;HTH_23=PF13384.9;HTH_31=PF13560.9;HTH_3=PF01381.25;Pou=PF00157.20		296		MGEARKAYSKAYFDAYRRANSTMFARYARGYYRENQRRYAEEQRFLKETRMRLGWSQAAVAADVGVSQATITRLETGAQPLETFRKRDKLLEVLGVAG*	uvig_280353:40270-40587 uvig_29082:43994-44311 uvig_165806:42683-43000 uvig_196869:9871-10188 uvig_152384:24272-24568 uvig_81903:5502-5798 uvig_350075:7961-8278 uvig_331765:5882-6178 uvig_302780:14470-14766 uvig_368256:10886-11203 uvig_2397:6855-7172 uvig_271686:5824-6141 uvig_373297:6455-6772 uvig_275796:35280-35597 uvig_39077:14433-14750 uvig_587488:34899-35216
uvig_152412	9713-9982		Aca_protein|HTH_11=PF08279.15;HTH_DeoR=PF08220.15		269		MLYEHNLPLTQPYNEKQAKQKQRFDESFGRLRQKQKATIDKRLSRILEYINHTNEKDIQVIAYHIGISMSTIRADMKRLHLEIERGKLV*	uvig_113241:16559-16828 uvig_148862:23684-23953 uvig_113737:3389-3658 uvig_113771:21320-21589 uvig_96438:23689-23958 uvig_420867:8497-8766 uvig_157649:51040-51309 uvig_152412:9713-9982 uvig_154524:14260-14529 uvig_38422:22280-22549 uvig_456074:8980-9249 uvig_113161:3389-3658
uvig_152830	30596-30883		Aca_protein|HTH_19=PF12844.10;HTH_26=PF13443.9;HTH_31=PF13560.9;HTH_35=PF13693.9;HTH_37=PF13744.9;HTH_3=PF01381.25		287		MAKFRIKEICREKGITQKDLAEKIGISAVGLAKAIAGNTTIGTLERVANALGVDIVELFAEKGDFVAFVRRQGETFTFDSEKALINYAEGLKVNK*	uvig_500357:17886-18137 uvig_21344:26899-27147 uvig_83892:41890-42138 uvig_321345:24238-24483 uvig_444325:16696-16947 uvig_201625:5557-5802 uvig_91131:39278-39529 uvig_511807:54537-54788 uvig_65593:26839-27090 uvig_53846:27886-28134 uvig_180582:27499-27747 ivig_273:31916-32161 uvig_76953:18858-19145 uvig_572256:66203-66448 uvig_116060:28884-29135 uvig_240797:8171-8416 uvig_129280:4802-5050 uvig_1…
uvig_153524	4533-4787		Aca_protein|HTH_26=PF13443.9		254		MPKSNFCQPKTDERLDFLREAVDGGMSRNKIKVKELSVKTGINKSTLYKRRRQPETMTIGELLILKDTLKIDNHLLMKALIEGR*	uvig_151010:35782-36036 uvig_71860:10511-10765 uvig_187495:6955-7209 uvig_164641:46406-46660 uvig_489174:4704-4958 uvig_197480:4434-4688 uvig_81919:194-448 uvig_173008:4469-4723 uvig_596709:16123-16377 uvig_77029:20808-21062 uvig_152537:4470-4724 uvig_391389:37561-37815 uvig_163816:8866-9120 uvig_150227:4521-4775 uvig_73768:32484-32738 uvig_151010:73697-73951 uvig_338796:27332-27586 uvig_153524:4…
uvig_153909	48909-49310		Aca_protein|HTH_23=PF13384.9;HTH_26=PF13443.9;HTH_35=PF13693.9;HTH_37=PF13744.9;HTH_3=PF01381.25		401		MIQMVTLDSKKVALEIAKQNYTIKDFSKKCGVHRSTISEIINSDNSQCKLLIACKIANALNLEVADLTPIDKKGRVIAGRTSIPWYGDKEYAERKIDEMNSLFAGTGIEAKLYTRQVGNGHLQCEEYMIVISK*	uvig_563422:19452-19745 uvig_228098:33875-34276 uvig_152117:4814-5047 uvig_442355:34280-34681 uvig_13008:34168-34392 uvig_457093:29719-30120 ivig_141:13450-13851 uvig_200598:79034-79435 uvig_171833:16607-16831 uvig_566773:33993-34226 NZ_AP018537.1:1277450-1277683 uvig_388676:25926-26327 ivig_3817:4821-5222 uvig_556449:4693-4926 uvig_441799:4879-5280 uvig_106650:34580-34981 uvig_153909:48909-49310…
uvig_153953	11564-11755		Aca_protein|HTH_19=PF12844.10;HTH_31=PF13560.9;HTH_3=PF01381.25		191		MDLGKRLKELRGDRNREKVAEAVGISSSALGMYECNKRIPRDDVKKKLADFYNVSIQQLFFED*	uvig_269638:20314-20505 uvig_48191:64122-64313 uvig_397665:15444-15635 uvig_596323:2701-2904 uvig_153953:11564-11755
uvig_154309	3501-3698		Aca_protein|HTH_17=PF12728.10;HTH_19=PF12844.10;HTH_23=PF13384.9;HTH_26=PF13443.9;HTH_38=PF13936.9;HTH_3=PF01381.25;HTH_7=PF02796.18;HTH_AraC=PF00165.26;HTH_Tnp_ISL3=PF13542.9;Terminase_5=PF06056.15;Xre-like-HTH=PF20432.1		197		MFNEQELRVAMVREQKTMKDIADMLEISQTTLYRKIKRDGDFSRKEIQRISEFLKLKEPDKIFFA*	uvig_28723:4358-4555 uvig_336492:2664-2861 uvig_294286:38379-38576 uvig_130167:3571-3768 uvig_154309:3501-3698
uvig_154309	4011-4202		Aca_protein|HTH_17=PF12728.10		191		MTEVKQVDLKTFREMYCIPETTILRWIHTKNFPAYKQGHKWYIDVKAYEKWRETEHINSYKYA*	uvig_130167:4081-4272 uvig_28723:4868-5059 uvig_154309:4011-4202 uvig_336492:3174-3365 uvig_294286:37875-38066
uvig_154428	44161-44331		Aca_protein|HTH_28=PF13518.9		170		MWKIVQAILSGKSREEVYNMLSPEQKETLNSLAAANGINRQQRRKLERDAKKGLHR*	uvig_26084:26222-26395 uvig_381841:36478-36651 uvig_504266:15870-16040 uvig_87790:11807-11980 uvig_19103:30357-30530 uvig_4680:21671-21844 uvig_78475:7629-7802 uvig_48761:24503-24676 uvig_154428:44161-44331 uvig_377864:12839-13012 uvig_469652:32252-32425 uvig_40437:47036-47209 uvig_189611:47747-47920 uvig_333003:1865-2038 uvig_89964:42953-43123 uvig_36554:41870-42043 uvig_333705:42286-42456 uvig_…
uvig_154543	41718-42014		Aca_protein|HTH_19=PF12844.10;Phage_CI_repr=PF07022.16		296		MLYISYTKRSNMLANEKITENRIITDRFLAIMYQLIGLRKIKTKKQFAESVGLASSNIYRMEIENTMNVPLYAIRMAYERYNINLEYIFTGKGKMFNE*	uvig_235205:40131-40394 uvig_123778:1781-2044 uvig_154543:41718-42014 ivig_2155:51405-51668 uvig_299051:9747-10010 ivig_3151:56637-56933 uvig_198286:53698-53961 uvig_324487:1781-2044
uvig_154628	33929-34162		Aca_protein|HTH_7=PF02796.18		233		MNAYELLILNRNILQVMDGVSLDVGDVKYIPVYQEYMRLLREGHKKTYIMQYLSDEYNIAERTIYRIIDKFSSTVNI*	uvig_323437:19471-19704 uvig_154628:33929-34162 uvig_285918:31495-31728 uvig_464468:15136-15369 uvig_83605:30345-30578 uvig_217076:41695-41928 uvig_285211:30815-31048 uvig_156882:32640-32873
uvig_154777	6901-7110		Aca_protein|HTH_17=PF12728.10		209		MKSRLIQETVSYEGACEMLDCGKNTILNLCKAGELASTIHAGRRRIYIDSIEAYAERIRAKAYAASVNT*	uvig_148458:5927-6136 uvig_60147:13003-13212 uvig_153246:3282-3491 uvig_154777:6901-7110 uvig_434553:28883-29092 uvig_442226:1031-1240 uvig_552125:5939-6148
uvig_154809	6800-7183		Aca_protein|HTH_23=PF13384.9;Terminase_5=PF06056.15		383		MGKIRCPECRYRAAKFSDYTCDYAGITGHTRRAVPPERCRHFEPEQPPEAAKRAKPKGPAIAINPSRRRTRYDWEKAKMLYDQKWSDSKIAAAMGCDVNSVLAWRKREKLPPWPRSVQIVARKTAAI*	uvig_422695:20341-20724 uvig_209701:7626-8009 uvig_203263:9385-9768 uvig_420852:2950-3333 uvig_136245:3397-3786 uvig_151267:7888-8271 uvig_154809:6800-7183 uvig_434012:3823-4206 uvig_286797:5398-5781
uvig_155301	8008-8223		Aca_protein|DUF6462=PF20063.2;HTH_17=PF12728.10		215		MMNLDFPRLGTIQQAAEASGIPVYRVRQLCKAGTVRSVQCGRKTLVNLTSLAAWMDGGEPPPQPGIHRVEL*	uvig_96358:2614-2829 uvig_10805:7771-7986 uvig_155301:8008-8223 uvig_339987:2614-2829 uvig_6890:11118-11330 uvig_339987:15913-16128 uvig_55423:16740-16955 uvig_211644:10475-10690 uvig_300226:41721-41936
uvig_155536	4131-4505		Aca_protein|HTH_19=PF12844.10;HTH_26=PF13443.9;HTH_31=PF13560.9;HTH_3=PF01381.25;Phage_CI_repr=PF07022.16		374		MNNYLLTNMDTIDKINYYLTKNKRTGADLCEFLGVSSGVYSQWNTRRTKPRKSKLPAIAEYLGVSVADLLPDEDPSTGIKKDPIPKDGEVSSAAQEIFDFLDSASGEELADVIKYIRYLKSQRG*	uvig_590150:2952-3326 uvig_88718:12583-12957 uvig_588268:1729-2073 uvig_155536:4131-4505 uvig_156467:26432-26806 uvig_496030:37073-37447 uvig_280444:6555-6926 uvig_538446:38058-38411 uvig_101702:13669-14043 uvig_368164:10036-10395 uvig_288329:35348-35692 uvig_587609:8235-8612
uvig_155974	16095-16286		Aca_protein|HTH_30=PF13556.9		191		MQKEDISLLRIYAKNDMNCVKNAKEMDIHHNSVIYRLGKIKTETGLDARKFWDLVKLLEMEES*	uvig_41691:15499-15690 uvig_282818:12096-12287 uvig_131480:25674-25865 uvig_416771:10980-11171 uvig_247954:267-458 uvig_320784:38384-38575 uvig_180057:17799-17990 uvig_409452:6777-6968 uvig_495227:16621-16812 uvig_155974:16095-16286
uvig_156105	5827-6078		Aca_protein|HTH_17=PF12728.10;HTH_31=PF13560.9		251		MNQKSMLTARDLAERFGVSIYTIYRLTTKPNGLPGYRVGRCIRFKEDEVERYLAAQAVKPVERAEVVQIRRFQYKPGMKVVSL*	uvig_123449:11199-11450 uvig_14297:1748-1999 uvig_294187:27283-27534 uvig_107340:7854-8105 uvig_376512:971-1222 uvig_423526:25728-25979 uvig_156105:5827-6078 uvig_248757:26627-26878 uvig_232138:3401-3652 uvig_185372:8299-8598 uvig_290597:11686-11937 uvig_226740:8758-9009 uvig_107772:8972-9223 uvig_426321:6824-7075 uvig_200495:11499-11750 uvig_426736:22825-23076
uvig_156248	43295-43492		Aca_protein|HTH_17=PF12728.10		197		MKRGKVESVQKLWLNKDETMAYLGCSVDYLDKLRNNAQVSFAKDGKMIWYNLESINRFLNRMKVI*	uvig_116888:44659-44856 uvig_157330:22847-23044 uvig_31374:57935-58132 uvig_75027:22408-22605 uvig_156248:43295-43492
uvig_156328	7047-7286		Aca_protein|DUF739=PF05339.14;HTH_10=PF04967.15;HTH_5=PF01022.23;Phage_CI_repr=PF07022.16;Sigma70_r4=PF04545.19		239		MPRVTIKKKEYKVSDFSKWIVGKMYEKELTQADLAKMIGITQPAFSNRLKKSLFSYSDMLILFKELEVSDSEILTLMKL*	uvig_224570:34874-35113 uvig_323507:32668-32907 uvig_581403:9837-10076 uvig_454246:30745-30996 uvig_286084:37346-37585 uvig_320964:8369-8608 uvig_334293:5184-5423 uvig_390143:19433-19672 uvig_156328:7047-7286 uvig_380377:7794-8048 uvig_326390:6100-6339 uvig_547:39577-39816 uvig_464348:5229-5468 uvig_467782:21272-21511 uvig_339646:22503-22766 uvig_464290:21860-22099 uvig_556545:22578-22817 uvig_36…
uvig_156396	11466-11684		Aca_protein|HTH_17=PF12728.10		218		MATVRSYKVYQPYTSESEVPVVCGIPEMCRLFQRSEPAIRAWCREGKLPAYQLGGLWFANKADLLNLPKLTQ*	uvig_100527:4624-4842 uvig_595973:29429-29647 uvig_156396:11466-11684 uvig_22982:42738-42956 uvig_55719:4311-4529
uvig_156408	79152-79256		Aca_protein|HTH_Tnp_Tc3_1=PF11427.11		104		MSDYEKFQLQWMIDHEHSLRELKTRSEQSRTEGR*	uvig_405069:24423-24527 uvig_156408:79152-79256 uvig_125606:81888-81992 uvig_217936:20818-20922 uvig_477108:82369-82473
uvig_156480	46343-46747		Aca_protein|BetR=PF08667.13;HTH_19=PF12844.10;HTH_23=PF13384.9;HTH_26=PF13443.9;HTH_36=PF13730.9;HTH_3=PF01381.25		404		MNTLDKILSLLTEKGIQQKTFAENIGVTKHTITDWKNGRSKSYMKYIDKIADFFDVSADYLLEKTDDKSPLPKEAINIFDNVDMNAFSRQLYEQLTKEDEEKRVNEITKEERKKVQEYILFLISQRAKNEKNDK*	uvig_450121:3211-3579 ivig_3528:52824-53192 uvig_153709:44050-44418 uvig_176377:3211-3579 uvig_12279:32187-32555 uvig_105063:22231-22599 uvig_27112:44021-44389 uvig_132391:28837-29205 uvig_156480:46343-46747 uvig_17857:3479-3847
uvig_157641	6670-6885		Aca_protein|HTH_3=PF01381.25;HTH_7=PF02796.18		215		MVEKKKLIHEPYNKLKGFMRENGIIYSHIAELLGVTPTTVSQKVNGQSDFTVSEAELIMRKYNADSKIFLP*	uvig_157641:6670-6885 uvig_480692:16159-16374 uvig_462072:38820-39035 ivig_2080:35250-35465 ivig_2231:2644-2859 uvig_428375:105-320 uvig_430786:35114-35329 uvig_440365:5567-5782
uvig_158023	6973-7359		Aca_protein|HTH_31=PF13560.9;HTH_3=PF01381.25		386		MIAKSKCLTYAQIAEKSGVKESTIKAFMCGATDSRRVAENIAAVLGVEIVYSNGKYKINSNKTEKEGEPMTDNIELRGCVSARVEQVIVTRALKGAGTEDDPCREAIQYWTLDGELIVTRSQYEEGKR*	uvig_196821:4191-4601 uvig_328090:5550-5960 uvig_487572:4467-4847 ivig_761:8381-8791 uvig_288146:30058-30468 uvig_5890:4241-4651 uvig_249925:9503-9913 uvig_153407:3241-3477 uvig_309065:8357-8737 uvig_204541:29464-29874 uvig_215569:1205-1444 uvig_202147:28151-28561 uvig_158023:6973-7359 uvig_276897:25967-26377 uvig_392679:30745-31155 uvig_336336:8590-9000 uvig_473854:5529-5939 uvig_134889:11463-11…
uvig_158119	3592-3804		Aca_protein|HTH_26=PF13443.9;HTH_3=PF01381.25		212		MKRILPKWCKDAKKAMIDKDMSVEELAQLTGRTRVYISAVLNGRQSAQPVMQEISDILNIKMDTTRYTNK*	uvig_382768:37027-37239 uvig_181764:10843-11055 uvig_105973:37002-37214 uvig_179724:13886-14098 uvig_380728:5583-5795 uvig_158119:3592-3804 uvig_213908:6009-6221 uvig_170502:38768-38980 uvig_447173:21790-22002 uvig_213109:37601-37813 uvig_465052:6063-6275 uvig_111784:3551-3763 uvig_224817:5348-5560 uvig_168941:7727-7939 uvig_447328:49269-49481 uvig_366960:36636-36848 uvig_116445:38922-39134 uvig_…
uvig_158237	18375-18656		Aca_protein|HTH_19=PF12844.10;HTH_26=PF13443.9;HTH_31=PF13560.9;HTH_37=PF13744.9;HTH_3=PF01381.25		281		MKAHKNFEDMFNDPEYFSEEDKAEINFEVALIEKVKEMRESSGFSQTQLAKASGVKQSAIARMESMKAVPQIDTLIKLLVPMGYTLDIVPLRK*	uvig_158237:18375-18656 uvig_329220:7316-7597 uvig_313730:17740-18021 uvig_183475:7819-8100 uvig_161532:34992-35273 uvig_551866:83984-84265 uvig_154016:60677-60958 uvig_179553:4361-4642
uvig_158390	26546-26773		Aca_protein|HTH_17=PF12728.10		227		MTKYYTTQETAKALGVCYSRVLQLRKQGLLDAYSHGEKGSKSKFYFRVEDVERYKQSRDNPEQPPLRKVSTRETD*	uvig_26404:15554-15781 uvig_67318:9196-9429 uvig_366459:6969-7196 uvig_384000:35923-36150 uvig_39399:1251-1478 uvig_330910:38269-38496 uvig_344112:51955-52182 uvig_116731:10578-10805 uvig_575335:27459-27686 uvig_401578:11221-11454 uvig_193450:9687-9914 uvig_151118:13135-13368 uvig_492759:12065-12292 uvig_127714:14368-14595 uvig_50549:19245-19478 uvig_219835:35212-35439 uvig_232180:6200-6427 uvig_…
uvig_158620	46895-47218		Aca_protein|HTH_26=PF13443.9		323		MKLKELAHTFNMSVSDLCKMIGYTQQGLNRILRSERVVYPERFRDALYKLLMISNEIEQKEVDAAREKSQKRFQMLDKLAESKGVQWKPNQEPFDDSPEGILKRARI*	uvig_109740:35608-35931 uvig_110676:22455-22778 uvig_158620:46895-47218 uvig_70092:7070-7393 uvig_441922:24212-24535 uvig_538363:10171-10494
uvig_158846	35313-35660		Aca_protein|HTH_19=PF12844.10;HTH_26=PF13443.9;HTH_31=PF13560.9;HTH_3=PF01381.25		347		MSFGDNLKKIRQDCNLTQEELAKKIDTSRSNIANYENNKNMPSIDILSKLSEILDCSVDFLLGKSDERKPKESDPLGLAKIGFNMKDYTPPTETQKQQIKGLLEVVLKDNKKDNK*	uvig_10833:33945-34292 uvig_43194:34251-34598 uvig_473863:26267-26614 uvig_158846:35313-35660 uvig_168875:6259-6606 uvig_20778:65789-66136
uvig_158968	3390-3614		Aca_protein|HTH_19=PF12844.10;HTH_25=PF13413.9;HTH_26=PF13443.9;HTH_31=PF13560.9;HTH_37=PF13744.9;HTH_3=PF01381.25		224		MREYLIQARAKAGLTQTQAAKKLLISQNYLSDIETGKRQKDLKLNVLKGCAKIYEVPLDTLIFGESEYQKREEE*	uvig_393541:3416-3631 uvig_376400:6051-6266 uvig_577622:3151-3366 uvig_158968:3390-3614 uvig_577949:3599-3814 uvig_425474:12891-13106
uvig_159029	4187-4612		Aca_protein|HTH_19=PF12844.10;HTH_31=PF13560.9;HTH_3=PF01381.25;Phage_CI_repr=PF07022.16		425		MTFSDKIKVSRELCNLTQQQLADKVGVSKRTIASYESTDAKARSSTMRKLAVALNVSYDYLANDDVTDPKQGIEKMSHIEAARSQYGNKAANEVDELLERNAALFAGGELSEEAKDAFFTAVTKAYLECKEQAKKTYGRKK*	uvig_159029:4187-4612 uvig_557036:51811-52239 uvig_30004:10903-11328 NZ_CP022121.1:585321-585758
uvig_159282	16361-16549		Aca_protein|HTH_28=PF13518.9		188		MSLKDLIADVNVNEICEHIETETLSEWVNAWQEAAISALRPISRECGNKAAKKIVQEVLKND*	uvig_169929:9787-9975 uvig_159282:16361-16549 uvig_66871:8128-8316 uvig_228121:14391-14579 uvig_142239:2055-2243 uvig_291804:4401-4589
uvig_159953	2629-2835		Aca_protein|HTH_26=PF13443.9;HTH_3=PF01381.25;YdaS_antitoxin=PF15943.8		206		MSRKLSPWCKKVKKKLIDLDMTTTELAEVIGLSRGHVSAVVNGRSYSANTVKLISDYLNVPYDCGCTL*	uvig_225772:22141-22347 uvig_246118:11836-12042 uvig_31347:2630-2836 uvig_109203:6352-6555 uvig_285941:2630-2836 uvig_592226:3523-3729 uvig_159953:2629-2835 uvig_155010:34765-34971 uvig_295674:8463-8675 uvig_229844:17438-17650 uvig_108072:2628-2834 uvig_538575:60771-60977 uvig_216823:3667-3879 uvig_489905:54828-55034 uvig_247253:53020-53226 uvig_38573:7132-7344 uvig_283420:3314-3520 uvig_33533:85…
uvig_160116	26806-27084		Aca_protein|FaeA=PF04703.15;FUR=PF01475.22;HTH_11=PF08279.15;HTH_20=PF12840.10;HTH_24=PF13412.9;HTH_29=PF13551.9;HTH_5=PF01022.23;HTH_Crp_2=PF13545.9;HTH_DeoR=PF08220.15;HTH_IclR=PF09339.13;LexA_DNA_bind=PF01726.19;MarR_2=PF12802.10;Sigma70_r3=PF04539.19		278		MNYATAEAEDNREKILKFIVKYIKRHCYPPTTYEIAADTGLSKATVRRHIAMLLEDRILETEHPGDSRAYRIKDTKIVMVKEKKTNGNDNSK*	uvig_452328:27236-27514 uvig_160116:26806-27084 uvig_526460:11553-11831 uvig_297633:26747-27004 uvig_82272:48214-48492 uvig_164501:28755-29033 uvig_26489:2774-3052 uvig_235008:11640-11918 uvig_256502:29739-30017 uvig_328020:12082-12360 uvig_448520:12138-12416 uvig_31559:35624-35902 uvig_434379:12527-12811 uvig_148965:29135-29413 uvig_137503:35196-35480 uvig_190336:16198-16476 uvig_104464:13163-13…
uvig_160531	48647-48838		Aca_protein|HTH_17=PF12728.10		191		MVRELYGPLFSVKKAASYLGIGINRTYALVKSNKLRHIPDKNGSLIAKSVLDDYIEEQYQKSS*	uvig_160531:48647-48838 uvig_190050:6688-6885 uvig_540217:20186-20386 uvig_126161:27133-27324 uvig_446597:41511-41702 uvig_171667:4168-4368 uvig_453746:41529-41720 uvig_164655:27014-27211 uvig_160808:40154-40345
uvig_160559	24682-24909		Aca_protein|HTH_19=PF12844.10;HTH_26=PF13443.9;HTH_31=PF13560.9;HTH_3=PF01381.25		227		MSADIGKSIKQIREQRNLNQRELAKYAGISNVTVCKIEQGVLTPSLKTTIRIANVLRCSLDDLCGRSRNSRNSRQ*	uvig_331369:7870-8097 uvig_379377:34732-34959 uvig_117392:9841-10068 uvig_378813:9220-9447 uvig_184490:66183-66410 uvig_107922:29349-29576 uvig_399297:71801-72019 uvig_213429:34574-34801 uvig_523554:28055-28279 uvig_486396:4680-4907 ivig_775:27622-27849 uvig_26885:31528-31755 uvig_195542:15454-15681 uvig_160559:24682-24909 uvig_226114:9379-9603 uvig_529992:19579-19806 uvig_32925:35585-35812 uvig_…
uvig_160657	8244-8624		Aca_protein|HTH_19=PF12844.10;HTH_26=PF13443.9;HTH_3=PF01381.25		380		MNSVERVKEICKERKIPISKVERDLGYANGYIGQLKKGVFPADRLLDIAEYLGVTSEYLLTGDSKEGDEARYYLNNETAEMAQKLFENNDLRVLFDAAKDATPEDLKTTYDMLMALKKKERDNNEF*	uvig_160657:8244-8624 uvig_506181:11706-12080 uvig_24215:21561-21938 uvig_23844:3753-4127 uvig_291800:2083-2460 ivig_4183:8959-9333 uvig_194864:28408-28788 uvig_540461:32056-32445 uvig_299226:18307-18684 uvig_539974:26723-27100 uvig_234862:6420-6797 uvig_513075:21374-21748 uvig_295181:9573-9950 uvig_238404:8155-8532 uvig_288260:1375-1749
uvig_160685	25625-25840		Aca_protein|HTH_27=PF13463.9		215		MIQLSKLEKSTLREISQWENFYEHWRPKTRAKLERMGFVENIAPEGKQKNFQLTERGKTVLAELVNAGAFS*	uvig_299017:46427-46642 uvig_160685:25625-25840 uvig_371018:7294-7509 uvig_394654:97242-97457 uvig_318330:92250-92465 uvig_395169:44800-45015 uvig_386710:58275-58490 uvig_318929:19261-19476 uvig_319151:33264-33479 uvig_197972:39371-39586
uvig_160836	2748-2975		Aca_protein|HTH_17=PF12728.10;MerR_1=PF13411.9;MerR=PF00376.26		227		MRAITIDADTGKRIYTRKEVADLVGASTQSIRLWEDAGAIPASVRDEGGYRYWYKEDLEAIKAYASLPRKAKLKK*	uvig_21338:56013-56240 uvig_141641:1904-2131 uvig_339984:13754-13981 uvig_204957:16712-16939 uvig_64410:4757-4984 uvig_89527:26888-27115 uvig_273265:4003-4230 uvig_298319:2231-2458 uvig_45063:5418-5645 uvig_463830:25263-25490 uvig_556213:24925-25152 uvig_58995:5687-5914 uvig_31455:1973-2200 uvig_491087:3850-4077 uvig_485952:6277-6504 uvig_445920:6272-6499 uvig_421273:6561-6788 uvig_93268:1898-212…
uvig_16086	7173-7445		Aca_protein|HTH_45=PF14947.9		272		MNRIMIGILITLRDSSALDCLTAMSVYELADTELLYGICVNTIHKNVMKLLASGFIDKGFKDSRASTYFMTQKGLDILNKLKTGVIKVER*	uvig_274448:9726-9998 uvig_276744:6617-6889 uvig_287527:25754-26026 uvig_240543:25067-25339 uvig_16086:7173-7445
uvig_161162	34773-35027		Aca_protein|HTH_19=PF12844.10		254		MKISKEGIAITKRFFEAVDMLKAQRRIRGLKTFTRKHNITRTNIANVRKNPDRSVLKPEWIYYLVYDYGVSLEWIIFGEGSMFE*	uvig_161162:34773-35027 uvig_17894:50407-50661 uvig_55247:18750-19004 uvig_113899:42948-43202 uvig_77183:51587-51841 uvig_552654:34127-34381 uvig_377335:55924-56178 uvig_19921:10575-10829 uvig_54160:28559-28813
uvig_161917	58633-58869		Aca_protein|HTH_19=PF12844.10;HTH_25=PF13413.9;HTH_26=PF13443.9;HTH_31=PF13560.9;HTH_3=PF01381.25		236		MREQCNDLTAKKIGSRLRQIREGRGLTQKEVADGAQITEVSLSRYENGERVPKITTFFKICNVLWVTMDSVIEYCMKN*	uvig_362881:28368-28604 uvig_539852:44052-44288 uvig_363630:31073-31309 uvig_63427:14915-15151 uvig_380373:25860-26096 uvig_161917:58633-58869 uvig_182680:34239-34475 uvig_502517:17641-17877 uvig_509926:44101-44337 uvig_313837:51408-51644 uvig_380760:55118-55354 uvig_362770:44603-44839 uvig_138896:12833-13069 uvig_490777:4891-5127
uvig_162026	71567-71797		Aca_protein|HTH_16=PF12645.10		230		MDLYEKFAEYARGNNVFENDDEKESVLAVVDLYADRPESSLINRSSNRHCDPYIDEYMRRRSHELMIERIEKGHSF*	uvig_558793:7322-7552 uvig_155450:59975-60205 uvig_162109:90565-90834 uvig_13005:81177-81407 uvig_24427:75476-75706 uvig_162026:71567-71797 uvig_115595:7133-7363 uvig_124354:5139-5408 uvig_243843:8793-9023 uvig_189275:6644-6874 uvig_109514:79754-79984
uvig_162543	40808-41035		Aca_protein|HTH_26=PF13443.9;HTH_3=PF01381.25		227		MIQLQIKELLKKQKKTKYWFVKNMEGGYQSLTRLMNNETSSIKFETLEKMCDIFNCEISDIVIRKKGRKRKWVNY*	uvig_128249:38133-38348 uvig_161840:29187-29420 uvig_84783:14886-15131 uvig_37683:30018-30248 uvig_364994:736-951 uvig_72050:54538-54690 uvig_139195:39473-39703 uvig_2802:711-926 uvig_40218:4424-4654 uvig_178174:48119-48364 uvig_363847:3144-3374 uvig_179088:36013-36228 uvig_244108:41489-41740 uvig_260221:43779-44024 uvig_61208:19955-20191 uvig_108716:14164-14409 uvig_11540:9938-10168 uvig_39834:8…
uvig_163055	14745-14960		Aca_protein|DUF739=PF05339.14;HTH_19=PF12844.10;HTH_3=PF01381.25		215		MSWKYDKLRGKIKEICGTQDAFAEKLGIGRVSLSQRLNNQLEFSQDEIFRSCEILNIDFSDIRAYFFTQKV*	ivig_3381:3313-3531 uvig_163055:14745-14960 uvig_204150:11059-11274 uvig_240208:37730-37945 uvig_476447:14778-14996 uvig_156326:2924-3178 uvig_571911:30679-30921 uvig_243865:14469-14684 uvig_459248:36868-37110 uvig_256168:2731-2949 uvig_241059:543-758 uvig_299108:7542-7784 uvig_61282:11786-12031 uvig_164979:4251-4466 uvig_245022:4306-4548
uvig_163087	1882-2217		Aca_protein|HTH_19=PF12844.10;HTH_26=PF13443.9;HTH_31=PF13560.9;HTH_3=PF01381.25		335		MEYQLKLKELRKAAGFATQKAFADFLGIKERKYASWERGEVGIPLEDAFMLCAALKCTPNDLCGFSSTGTSEDNLTSDEREIVDNYRESSPQWQQNIAMTAKAAASESRKG*	uvig_180773:2409-2744 uvig_490271:9804-10184 uvig_429959:22481-22861 uvig_381305:19647-20027 uvig_584270:63487-63825 uvig_433694:3398-3778 uvig_163087:1882-2217 uvig_193497:1926-2261 uvig_118606:33424-33759 uvig_203573:16262-16642 uvig_584270:30692-31030 uvig_403738:33426-33749 uvig_167746:1882-2217 uvig_15102:24920-25300 uvig_306708:30313-30693 uvig_166539:30977-31312 uvig_410020:25670-26005 uvi…
uvig_163160	6500-6742		Aca_protein|HTH_19=PF12844.10;HTH_31=PF13560.9;HTH_3=PF01381.25		242		MKIYDYNGKKNICGDRLREARVIQRLRQEDLAAKIQTEGVNMERDSISRIEIGTRFVSNFELKIFAKVLGVSVDWLLGNE*	uvig_542561:5948-6190 uvig_518581:32308-32556 uvig_426445:23734-23985 uvig_61336:9015-9257 uvig_534364:7563-7805 uvig_517348:5524-5766 uvig_81477:11761-12006 uvig_460962:2052-2294 uvig_527156:21624-21872 uvig_557846:36205-36462 uvig_303795:5178-5420 uvig_22982:46641-46883 ivig_2000:35927-36178 uvig_149445:2517-2774 uvig_110146:20562-20804 uvig_520458:3287-3529 uvig_24036:36051-36308 uvig_157344:6…
uvig_163383	10881-11234		Aca_protein|HTH_Crp_2=PF13545.9;Phage_rep_org_N=PF09681.13		353		MAETKRYYWIKLKEDFFQDDAISWIEEQKDGKECCLFYLKLCLKSLRNQGVLVRYIGDSLIPYDEKKLAEITSTRLHIVKKSIKLLSEAGLITVMDTGEIQIKEFKNLVDRKLLLKR*	uvig_116776:9778-10131 uvig_284818:11284-11637 uvig_395895:7590-7943 uvig_163383:10881-11234 uvig_539970:8571-8924 uvig_118537:10726-11079 uvig_135278:9869-10222 uvig_118871:115345-115698 ivig_2870:28498-28851 ivig_2866:2556-2909 uvig_375621:14950-15303
uvig_163383	11832-12227		Aca_protein|HTH_19=PF12844.10;HTH_26=PF13443.9;HTH_31=PF13560.9;HTH_3=PF01381.25		395		MTIKQRRKEFGISRKSMAKLLGITRKQYKALEENTGEFEIATITQICLIFNIENVLDIERKNTYPILKRKRLIQGLSLRDTAHKVGVNVFTYWMVERYCRRLDDATLERIAELLAPEAEFSAFKEAFLCIE*	ivig_4378:38976-39371 uvig_118871:114352-114747 uvig_539970:7578-7973 uvig_395895:8541-8936 uvig_116776:8785-9180 uvig_135278:10820-11215 uvig_119557:24353-24748 uvig_108083:20518-20913 uvig_163383:11832-12227 uvig_118537:11677-12072 uvig_375621:13957-14352 uvig_121977:24385-24780 uvig_121471:3771-4166 ivig_2866:1563-1958 uvig_294966:11556-11951 ivig_2870:29449-29844 uvig_284818:10291-10686 uvig_…
uvig_163584	16664-17056		Aca_protein|HTH_19=PF12844.10;HTH_26=PF13443.9;HTH_31=PF13560.9;HTH_35=PF13693.9;HTH_3=PF01381.25		392		MNEIQKNRSHRFAQLVGLELKADFTRHEVSQTSVADRLGHSRTSFSKWLNAKPSMPMEALINTCELLGVDPREVFNAAYRRLIEEMGEYNPASTGERFVDDRQSPEAGHEDIDIDAWADRIKAEDKVNVE*	uvig_240164:28445-28849 uvig_562322:1218-1619 uvig_163584:16664-17056 uvig_127580:27167-27571 uvig_268540:40830-41222 ivig_3612:463-867 uvig_76489:1038-1430 uvig_411251:1115-1507
uvig_163704	4536-4745		Aca_protein|HTH_19=PF12844.10;HTH_23=PF13384.9;HTH_25=PF13413.9;HTH_31=PF13560.9;HTH_38=PF13936.9;HTH_3=PF01381.25;HTH_7=PF02796.18		209		MAEIQISLAAARVNAGMTQEKVAKEMHVSKNTIVNWEKGTSEPTINQGKELAALYNMPLDYIFLPNKSN*	uvig_319927:33547-33756 uvig_278581:7449-7661 uvig_418794:15131-15385 uvig_335403:60043-60252 uvig_27055:4933-5148 uvig_492925:1043-1243 uvig_428142:2912-3166 uvig_329954:3840-4049 uvig_237784:3732-3941 uvig_451078:2157-2369 uvig_323887:25225-25434 uvig_215296:9267-9491 uvig_425573:11973-12236 uvig_285663:3989-4198 uvig_286113:80750-80959 uvig_109313:33851-34075 uvig_194324:29998-30198 uvig_19435…
uvig_163966	8943-9284	Duplodnaviria;Heunggongvirae;Uroviricota;Caudoviricetes;Caudovirales;Myoviridae;;	Aca_protein|GerE=PF00196.22;HTH_23=PF13384.9;HTH_38=PF13936.9;Sigma70_r4_2=PF08281.15		341		MIDCLKCYRLRRHNDTVYCPFLDLKECVRGEHYINIASLPFKPKQEEIPPLPPKMVKSIPPFKPHPNSPHDWEKFHNQIFEMKNNGVSSYKIAAALGLSQTSVFNYMKRYEQP*	uvig_75779:45953-46294 uvig_125741:46378-46719 uvig_35407:26782-27123 uvig_59861:17656-17997 uvig_567380:36710-37051 uvig_7949:17535-17876 uvig_27140:19553-19894 uvig_462769:22571-22912 uvig_229919:23873-24214 uvig_376609:13564-13899 uvig_560155:30198-30539 uvig_259193:3116-3457 uvig_256328:37909-38250 uvig_286760:25159-25500 uvig_191787:34938-35273 uvig_107257:35842-36183 uvig_249727:34309-34650…
uvig_164257	4753-5001		Aca_protein|HTH_17=PF12728.10;Phage_AlpA=PF05930.15		248		MPAITMSPTLSPKEVFENYGLKPNHLAQLRYQKKGPRYIQATPRTVLYRQSDIEDWLTANTVETEDSKEMKKASAATDAEIK*	uvig_286207:31566-31814 uvig_294594:31368-31616 uvig_329196:29659-29907 ivig_2887:34558-34806 uvig_539963:32423-32671 uvig_148185:28046-28294 uvig_212589:5085-5333 uvig_554379:37550-37798 uvig_556131:33459-33707 uvig_64083:7906-8154 uvig_396447:7461-7709 uvig_452572:14367-14615 uvig_164257:4753-5001 uvig_176130:28960-29208 uvig_156084:7530-7778 uvig_404268:346-594 uvig_377655:51533-51781 uvig_191…
uvig_164319	31470-31742		Aca_protein|HTH_38=PF13936.9		272		MACREARDRFFFDEITMDEIYHKRWRPADVRKLSELYAAGRPPEEIAGELGRNVRAVKSKVWRLGLRRKQIAREARRKLDCMPNPFGWMK*	uvig_545148:2660-2929 uvig_234801:5859-6128 uvig_227343:36958-37227 uvig_405269:31411-31680 uvig_164319:31470-31742
uvig_164319	31794-32066		Aca_protein|HTH_17=PF12728.10		272		MLTLTEIDMIAERVVRMMKPADEIMNIERAAEYLGTTTDALSKRVERRQVPFHKQGKLLYFSRNELNEHYLRDKDMVAATTGNLYGRRRK*	uvig_405269:31718-32002 uvig_511433:12902-13186 uvig_545148:2338-2622 uvig_127743:44014-44286 ivig_3110:3018-3290 uvig_234801:6166-6450 uvig_227343:37265-37549 uvig_247713:6741-7013 uvig_164319:31794-32066
uvig_164519	6392-6736		Aca_protein|HTH_23=PF13384.9;HTH_28=PF13518.9;HTH_38=PF13936.9;Sigma70_r4_2=PF08281.15;Terminase_5=PF06056.15		344		MIPAENKREKALELAKEGKGAAEIARMIDAKYSTVYSWLNPDKCKKPKPESKTASNADRHKCRTCMFRATGNTKGAGCSYIEITGHSRKCSVEECSVYQKGNAVSKRKMKGFYE*	uvig_455496:10510-10821 uvig_379476:34586-34930 uvig_218411:17864-18208 uvig_146572:25394-25738 uvig_232754:18311-18655 ivig_1414:24904-25248 uvig_178969:9934-10278 uvig_22841:17218-17529 uvig_435500:18103-18450 uvig_449724:25266-25577 uvig_216808:25626-25973 uvig_210864:22651-22965 uvig_460458:13002-13346 uvig_449797:7728-8075 uvig_107323:2531-2845 uvig_445773:9606-9953 uvig_550253:13653-13997 u…
uvig_164655	27986-28387		Aca_protein|HTH_19=PF12844.10;HTH_26=PF13443.9;HTH_31=PF13560.9;HTH_3=PF01381.25;Phage_CI_repr=PF07022.16;Sigma70_r4=PF04545.19		401		MTNKISFAMRLKKLREQKKLNQTELANLLEVSNGSISKWERGDRQPDYETLERIADIFNVTIDYLLGRSDAKYKSDDSQMSFSTPQEALSFILKQEMVADFGGYDLENMSDDEIMEMAGDIADMLKIISRKHK*	uvig_312009:3530-3976 uvig_395478:16293-16739 uvig_177186:40743-41144 uvig_310033:13723-14169 uvig_180174:48087-48485 uvig_108380:22525-22926 ivig_1405:41145-41570 uvig_298832:48789-49187 uvig_111433:3753-4199 ivig_478:31627-32052 uvig_296324:55504-55950 uvig_138188:5980-6426 uvig_126161:28100-28498 uvig_72368:87032-87478 ivig_838:2621-3019 uvig_248783:536-982 uvig_160531:49614-50012 uvig_204950:…
uvig_165486	17176-17562		Aca_protein|HTH_26=PF13443.9;HTH_3=PF01381.25		386		MELIEEIKELKKYKEDNDLTIAELARKIEADDTTVGRWLKGEVTPNFYSLHKVRNFLNDIKNSEDLKPLETFRDKVTREREQTKTDINYLKQRIKTLNDIEDLDTLVTELDVIAKLGNLIGDAHNRPF*	NZ_LT604074.1:1179787-1180173 uvig_325909:25150-25536 uvig_317777:6994-7380 uvig_142083:22067-22453 uvig_175425:32038-32424 uvig_165486:17176-17562 uvig_175060:1263-1640 uvig_585932:24232-24594 uvig_467050:6198-6584 uvig_175102:28111-28497 uvig_145399:21435-21821
uvig_165529	41056-41304		Aca_protein|HTH_19=PF12844.10;HTH_25=PF13413.9;HTH_26=PF13443.9;HTH_31=PF13560.9;HTH_3=PF01381.25		248		MKMETRFPKDMKATLKSIREMRGYKQEEAAKLIGIATDTLRNYEQGKSYPDIPVLRKIEETYNVRYSQIIFLPLDFGLTEIK*	uvig_1543:11055-11273 uvig_472414:697-933 uvig_125445:1805-2038 uvig_72116:1894-2136 uvig_148505:30470-30700 uvig_540446:6519-6737 uvig_165529:41056-41304 uvig_297090:4554-4790 uvig_538704:5986-6216 uvig_22897:42215-42463 uvig_540186:39687-39929 uvig_556843:53114-53356 uvig_107833:27049-27294 uvig_24742:3791-4027 uvig_231188:26017-26247 uvig_294174:36621-36857 uvig_244942:11697-11927 uvig_219862:…
uvig_165586	8010-8453		Aca_protein|HTH_3=PF01381.25		443		MVRAALAGAGKTQKELAEHMGWTPQNLSGRLKNNSLTFDELSKALHFAGYEVSMSDANGAGLPELGNSTIPAVAQTVDGVRYDTRKAESLCSNKAAMFEDFYVELFEDAAGNYFTVLYQLSGCQHHTITPVSPYIAKQFFERFGSRA*	uvig_55980:5830-6276 uvig_444201:12077-12523 uvig_419813:57862-58305 uvig_439887:5528-5971 uvig_246646:3548-3991 uvig_7535:9009-9452 uvig_130904:10520-10963 uvig_441366:62082-62528 uvig_365284:9061-9507 uvig_74415:7648-8094 uvig_211729:2330-2779 uvig_121109:19765-20208 uvig_276363:57164-57607 uvig_292598:5802-6248 uvig_101007:4543-4986 uvig_366223:47239-47685 uvig_187815:45158-45601 uvig_148606:5…
uvig_165823	79875-80225		Aca_protein|HTH_31=PF13560.9		350		MDYAAKDALAKIIDDSALAYRVIAERMGGVVSHVRVGYIHNGEKSPVRLSEFLAICDVCNADPVQTLRDIIAEASRIEAERAADEMADRIAANPEQFDVAANDDPNKENEATTPRE*	uvig_482582:28010-28378 uvig_221443:1713-2081 uvig_214179:460-828 uvig_422415:9869-10246 uvig_468522:29949-30326 uvig_462289:37960-38310 uvig_138965:33211-33588 uvig_404369:9990-10367 uvig_192808:25071-25448 uvig_476316:26004-26354 uvig_367107:39610-39960 uvig_459279:4124-4474 uvig_211016:17691-18068 uvig_173413:5214-5582 ivig_1593:3983-4333 uvig_417497:30227-30604 uvig_24048:2804-3154 uvig_25128…
uvig_166349	9715-9954		Aca_protein|HTH_17=PF12728.10		239		MEVRPTKMLTEKELREDLGISRDQLLNFIDLEIFHPIRLGRGRKFSQQEILEFQRKYAGLDVSNYHKAKKAKEYVDSLA*	uvig_442356:14996-15265 uvig_296324:54007-54246 uvig_212675:24790-25029 uvig_166732:8432-8671 uvig_218398:51385-51624 uvig_246974:51375-51614 uvig_237183:43885-44124 uvig_178749:45895-46134 uvig_292139:7186-7425 NZ_CP040902.1:1277259-1277498 uvig_124602:21323-21562 uvig_248270:21654-21893 uvig_310033:14845-15084 ivig_778:41204-41443 ivig_1990:6729-6968 uvig_166349:9715-9954 uvig_138188:7131-7370 …
uvig_166732	7356-7553		Aca_protein|HTH_19=PF12844.10;HTH_25=PF13413.9;HTH_26=PF13443.9;HTH_31=PF13560.9;HTH_37=PF13744.9;HTH_3=PF01381.25		197		MRNRIKETRVAKKMTQGELASKSGLTRPYISKLENNEESVIKNTTMNSIANALGKSVSYIFFNDK*	uvig_157907:13595-13792 uvig_571927:6939-7136 uvig_178749:47013-47210 uvig_470481:5842-6039 uvig_257120:66526-66723 uvig_257914:6941-7138 uvig_288689:24112-24309 uvig_138351:65839-66036 uvig_309988:26947-27144 uvig_540217:20683-20880 uvig_290242:50485-50682 ivig_2172:6941-7138 uvig_237183:44422-44619 uvig_166732:7356-7553 uvig_144820:4883-5080 uvig_240163:55894-56097
uvig_166800	7839-8084		Aca_protein|HTH_17=PF12728.10		245		MIEELIKEQIREIYLEAKEQAKKELLPISQAELQEMFGFSNEYLKRLKRKGLKFRKQGKYIMYDLNDVHEILELEKEIQHV*	uvig_553590:17310-17555 uvig_455230:8926-9171 uvig_284248:131-376 uvig_166800:7839-8084 uvig_109175:9453-9698 uvig_449640:4094-4339 uvig_190453:7388-7729 uvig_288985:5075-5320 uvig_443614:3007-3252 uvig_163605:34920-35165 uvig_460395:16627-16872 uvig_431013:25093-25338 uvig_543738:9498-9743 uvig_553580:4791-5036 uvig_455164:35233-35478 uvig_115008:15893-16138
uvig_166951	32558-32827		Aca_protein|HTH_31=PF13560.9;HTH_3=PF01381.25		269		MYVKIGDEIAFHPGECLEEFVESCRMTPYQIASKIGIDVDYVQGLINGSQSVTKEFAKTMADHYGFVNDGQFWLNLQETFDKKVGDRDV*	uvig_173758:3537-3806 uvig_64007:31757-32026 uvig_157478:42467-42736 uvig_172110:49132-49401 uvig_291284:47649-47843 uvig_166951:32558-32827 uvig_78885:23438-23707 uvig_165985:33281-33550 uvig_551600:47982-48251 uvig_211548:34426-34695 uvig_170031:120383-120652 uvig_329183:32889-33158 uvig_113499:38564-38833 uvig_35931:52942-53211 uvig_428444:54589-54858 uvig_136279:43961-44230 uvig_149751:73934-…
uvig_167498	17296-17574		Aca_protein|HTH_Tnp_Tc5=PF03221.19		278		MRVEEIALRQEIRQMMNEAGLNKNTIREMAQKLLEEEVKKQVKTAFAQNNIERIVTRNISKWDLREAVKEGVRDYVKSDIKVSVKIEEGVSE*	uvig_167498:17296-17574 uvig_85349:23901-24179 uvig_591183:547-825 uvig_450056:13713-13991 uvig_314069:36814-37092 uvig_396152:7562-7840 uvig_22830:17640-17918 uvig_451817:12282-12560 ivig_1491:119959-120240
uvig_167721	4309-4518		Aca_protein|HTH_26=PF13443.9;HTH_3=PF01381.25		209		MKRTLPTWCKEVKKSMIDDDINMTELAERVGMCRNYVSGVVNGRVYAPEIAKKISQDRNITVPYTENIV*	uvig_203487:35721-35930 uvig_569516:2263-2463 uvig_336354:3940-4149 uvig_311735:4469-4669 uvig_248990:77319-77519 uvig_189012:1263-1463 uvig_494217:59586-59795 uvig_170557:72561-72761 ivig_2105:4863-5063 uvig_166872:15423-15632 uvig_160556:65931-66131 uvig_71922:4295-4495 uvig_114949:7070-7279 uvig_249550:3048-3248 uvig_243838:4401-4601 uvig_339200:11665-11865 uvig_447092:48947-49156 uvig_161454:…
uvig_167721	5041-5256		Aca_protein|HTH_17=PF12728.10		215		MAAGIVKEINSTNRSYYMVNDITELLGISRSKAYEMIRTMRKECIASGKLTKAYPSGRIPKKYFNEHCMIE*	uvig_45152:4983-5198 uvig_463847:61931-62146 uvig_114949:7802-8017 uvig_203487:34983-35198 uvig_494217:58848-59063 uvig_167721:5041-5256 uvig_112843:7461-7676 uvig_452914:4367-4582 uvig_55840:5391-5606 uvig_166814:5088-5303 uvig_336354:4672-4887 uvig_120480:4928-5143 uvig_124324:16712-16927 uvig_228969:50155-50370 uvig_391980:17842-18057 uvig_494006:28378-28593 uvig_428766:5260-5475 uvig_43216:23…
uvig_167727	21526-21870		Aca_protein|DUF1492=PF07374.14;HTH_23=PF13384.9;HTH_AraC=PF00165.26;Sigma70_r4=PF04545.19		344		MTIKEWLQRGIEIEEEIADLQAVNPVVFLDEINVAVYEQNIKNRIGELYKIKNEILQTVNQVESATLRRLLIKRYIQNLTWEKIAEQLNYSYKHVVHILHPKALSAIKRVLEKD*	uvig_297137:4388-4675 uvig_309292:26177-26521 uvig_223935:27810-28154 uvig_455389:17113-17457 uvig_76342:11107-11451 uvig_297654:2403-2747 uvig_283419:22393-22737 uvig_399457:6314-6658 uvig_288956:9637-9981 uvig_160057:12205-12549 uvig_329594:10820-11164 uvig_114260:20954-21298 uvig_286248:31164-31508 uvig_231404:5450-5794 uvig_442611:12203-12547 uvig_157910:31338-31682 uvig_167727:21526-21870 uv…
uvig_168013	5712-5939		Aca_protein|HTH_26=PF13443.9;HTH_31=PF13560.9;HTH_3=PF01381.25		227		MPDLKNVFAKGLRVCMAEADMKPPQLAEKSTVSVDAIRKYLRGEMAPTLETTCKLAAALGCSPNDLCSFDSVKGD*	uvig_541555:12099-12320 uvig_231381:24928-25155 uvig_163770:28676-28903 uvig_178351:22550-22771 uvig_395914:55301-55522 uvig_168013:5712-5939 uvig_461084:8493-8720 uvig_496978:2736-2957 uvig_378465:23860-24081 uvig_116511:2311-2538 uvig_64191:5223-5444
uvig_168735	42947-43228		Aca_protein|HTH_17=PF12728.10;MerR_1=PF13411.9;MerR=PF00376.26		281		MDIREIIRNSSSSQQLLIVSVQDLKKAFLEWDEEINANIRSTPDDKLVPLKEIAEVLKVNRTTLYHWSKKGYLIPIKIGGKVFYRQNDINEIR*	uvig_124501:9758-10051 uvig_132600:19672-19965 uvig_89232:2074-2361 uvig_38344:4531-4812 uvig_328583:34229-34522 uvig_168735:42947-43228 uvig_130643:2386-2679 uvig_188995:25819-26112 uvig_130358:2192-2485 uvig_94928:20689-20976 uvig_229809:51029-51322 uvig_57150:49927-50208 uvig_112681:11041-11334
uvig_168987	11481-11870		Aca_protein|HTH_23=PF13384.9;HTH_28=PF13518.9;HTH_29=PF13551.9;HTH_3=PF01381.25;HTH_Tnp_1=PF01527.23		389		MFGGEKVNMAGKYEYWLSQEGQVLLQGWARDGLTDEQIAKNMCISSSTLYEWKKKYSEISESLKEGKEIADYLVENALFKNALEGNTTAQIFWLKNRKRDKWRDNPEPEMKEEKEEGIVIELTRNGEKI*	uvig_373147:8417-8806 uvig_453433:10642-11007 uvig_288985:16032-16454 uvig_175447:23211-23657 uvig_220951:13221-13610 uvig_330861:20632-21030 uvig_243708:7087-7524 uvig_191689:16001-16447 uvig_184686:32382-32771 uvig_1900:16274-16663 uvig_436438:4218-4607 uvig_5433:7927-8325 uvig_182644:18821-19222 uvig_170177:18820-19218 uvig_293582:18981-19370 uvig_32355:3088-3465 uvig_317071:67671-68117 uvig_3…
uvig_169147	5781-6065		Aca_protein|AbiEi_4=PF13338.9;HTH_17=PF12728.10		284		MQEVFTIDELAKRWGCSKSTIARHEKDGYLRRCSNVPGGIHYPLSEVLKCEDIQQNYSPLSPASHGMLVRKINALQKENENLSKKLEKAREVLS*	uvig_377943:41579-41863 uvig_60161:42613-42897 uvig_547240:5342-5626 uvig_545164:35493-35777 uvig_320291:4320-4604 uvig_492728:4153-4437 uvig_498607:44862-45146 uvig_169147:5781-6065
uvig_169574	4239-4637		Aca_protein|HTH_23=PF13384.9;HTH_7=PF02796.18;UPF0175=PF03683.16		398		MRATEKKLRDRHARLPEQYKKVDTTVNGDVENLIEERRQLEKNLVPLRLSNTTVIYVTRDKQNEAYAAVARKRMGIAEPRKTFVDPLSQENITKMYKEDGIAPRRMAEILNVSVRTVYLRLAKYGLTKVKCR*	uvig_221486:48565-48963 uvig_118409:4086-4484 uvig_479418:9525-9923 uvig_133556:20139-20537 uvig_191507:31061-31459 uvig_324375:3059-3457 uvig_506325:24447-24845 uvig_289728:49060-49458 uvig_140224:28314-28712 uvig_365206:11391-11789 uvig_553369:42647-43045 uvig_142019:14014-14412 uvig_276223:25051-25449 uvig_143189:6848-7246 uvig_540323:39927-40325 uvig_227377:23158-23556 uvig_298229:23140-23538…
uvig_170007	29275-29511		Aca_protein|HTH_17=PF12728.10;MerR_1=PF13411.9		236		MQNVKLYTRKELAEIWKCSLLTIQDLHDSGLLKGRKFGRAWKYSEDDIQEFFDKTKGYDIENYTKMMLLKEKIDAVSA*	ivig_1402:6310-6546 uvig_237415:1682-1918 uvig_238220:21389-21625 uvig_233234:33151-33387 uvig_335001:6715-6951 uvig_463632:6413-6649 uvig_255220:1676-1912 ivig_3882:5774-6010 uvig_170007:29275-29511
uvig_170132	5419-5619		Aca_protein|HTH_19=PF12844.10;HTH_31=PF13560.9;HTH_3=PF01381.25;MerR=PF00376.26		200		MDGKTIGHKLRALRGEMDAKTVADALGISTSALFMYERGERIPRDQIKKRIAQYFDQSVEEIFFAE*	uvig_152013:6903-7136 uvig_474241:4927-5127 uvig_170132:5419-5619 uvig_422773:20637-20837 uvig_173555:1105-1305 uvig_54442:12986-13186 uvig_511387:8946-9146 uvig_450295:15324-15524 uvig_27998:9958-10158 uvig_468051:19548-19784 uvig_105494:10939-11139 uvig_589312:18032-18232 uvig_504329:5693-5893 uvig_174079:6452-6652 uvig_310780:33131-33367 uvig_217191:6627-6827 uvig_324145:2524-2760 uvig_35677:3…
uvig_170517	33449-33727		Aca_protein|HTH_19=PF12844.10;HTH_26=PF13443.9;HTH_31=PF13560.9;HTH_3=PF01381.25		278		MTLGKRIREIRLENDMSLRDFAKVVGVTDTTVMKWEKDERKISFENAIKISKTFDAPLDLMARSLEETKKEKALKDIEGYVNKKYGRSKNGK*	uvig_472581:2868-3068 uvig_134095:31964-32242 uvig_588235:8968-9168 uvig_593044:23986-24186 uvig_170517:33449-33727 uvig_594211:6357-6557 ivig_1305:28298-28498 uvig_222543:22887-23087 uvig_292992:21831-22031 uvig_336346:30127-30327 uvig_424545:35230-35508 uvig_579228:38757-38957 uvig_329828:12344-12544 uvig_157083:22235-22513 uvig_439514:12078-12278 uvig_136475:73669-73869
uvig_170519	23551-23991		Aca_protein|DUF1492=PF07374.14;HTH_28=PF13518.9		440		MNYFKAAEQVLSSVPALERALENLQHRRDRLIESGAPREPGAIDYSKPFTDSHYVNDTLNELLEFTECSRNIAETQRNLAEIKGIIDQLKDEHKKLVVLWYLEKKPKEAVMEELYIQSLSTVYDLRNRAVAEFALLYFGGSALGSI*	uvig_74198:14506-14946 uvig_275869:7182-7622 uvig_433165:35898-36338 uvig_5961:796-1236 uvig_205165:4227-4667 uvig_405641:27802-28242 uvig_280665:13593-14033 uvig_141848:25533-25973 uvig_100137:72608-73048 uvig_5547:8674-9114 uvig_176005:4276-4716 uvig_469329:17363-17803 uvig_541559:4473-4913 uvig_132410:21214-21654 uvig_192975:5403-5843 uvig_547070:27492-27932 uvig_203946:8724-9164 uvig_334925:8…
uvig_171045	6593-6874		Aca_protein|HTH_19=PF12844.10;HTH_23=PF13384.9;HTH_26=PF13443.9;HTH_31=PF13560.9;HTH_3=PF01381.25		281		MRKKYADCQRADGDCTVCSLINYGRDCHNRPITKLEWSRRMAGMTQAELAEASGVNIRQIQRVELGEAEAGNLSAKNIIALADALGVNVRALV*	uvig_37536:3748-4029 uvig_591879:28193-28474 uvig_75675:4603-4884 uvig_162196:1935-2213 uvig_235343:21631-21912 uvig_480875:3301-3582 uvig_171045:6593-6874 uvig_570500:2456-2737 uvig_479177:15509-15790 uvig_176996:7330-7611 uvig_404073:12282-12563 uvig_583382:680-961 uvig_342637:5036-5317 uvig_538362:23699-23980 uvig_269144:19760-20041 uvig_482960:13963-14244 uvig_181030:15317-15598 uvig_571641:2…
uvig_171055	5685-5873		Aca_protein|HTH_17=PF12728.10;TrmB=PF01978.22		188		MRQVYGAKELSDILGVSESKSYEYIRIMNSELKEKGFLTVRGKVPAAYVQERFFGVKAGETA*	uvig_171055:5685-5873 uvig_458417:29034-29234 uvig_121803:3342-3530 uvig_429249:962-1150 uvig_448558:1105-1350 uvig_560:7137-7325 uvig_450336:1818-2018
uvig_171405	15460-15756		Aca_protein|HTH_19=PF12844.10;HTH_23=PF13384.9;HTH_26=PF13443.9;HTH_3=PF01381.25		296		MNETLFRIHLVAKGLKISDIERDLDIPRASINKWLKNETGIQLNKAVQIANYTGMDMAQFNAIFCDQKLTDGNFAGDSFHYELILPRNGGELNGSSCN*	uvig_391439:43360-43656 uvig_171405:15460-15756 uvig_479468:78729-79025 uvig_436952:78335-78631 uvig_52334:55195-55491 uvig_585929:49234-49530 uvig_40476:55707-56003
uvig_171717	34158-34367		Aca_protein|HTH_19=PF12844.10;HTH_26=PF13443.9;HTH_31=PF13560.9;HTH_3=PF01381.25		209		MTIGKKIKLRREALGLSQMELAEKAHIGQPYISLLENDKYQPTAPVIAGLAKALKCSADYLISDERRIG*	uvig_381371:5016-5225 uvig_182058:9811-10020 uvig_172600:3670-3879 uvig_366380:9812-10021 uvig_184557:33750-33959 uvig_171717:34158-34367 uvig_157317:54079-54288 uvig_68590:4205-4414
uvig_171824	9408-9602		Aca_protein|HTH_19=PF12844.10;HTH_31=PF13560.9		194		MRFPNIEAERRKAHLSKRKMCIALGIKPEKLQGWQDGRLEIKAHDLVNLARLFDTTTDHILGRT*	uvig_171824:9408-9602 uvig_248974:2475-2669 uvig_270845:11131-11325 uvig_36295:17342-17536 uvig_329545:6891-7085 uvig_299165:16053-16247 uvig_108554:27853-28047 uvig_274198:12141-12335 uvig_193100:45516-45710 uvig_268468:8534-8728 uvig_274225:12626-12820 uvig_421371:3095-3289 uvig_171132:46641-46835 uvig_412728:39018-39212 uvig_584619:98496-98690 uvig_584619:48734-48928 uvig_270367:335-529
uvig_172459	22155-22496		Aca_protein|HTH_19=PF12844.10;HTH_3=PF01381.25		341		MTLRERVKILCKEQKTSLNALETECGFAKGYASKLDKSTPNAENLRKIADFFHVSVDYLMTGKEPEKDFSVESAHLIARIRKDTELSDALKKYFGLSDAKKKHVIELINLLSE*	uvig_124859:28051-28392 uvig_466410:9676-10020 uvig_243915:57068-57409 uvig_473702:60583-60927 uvig_248655:21551-21892 uvig_33106:46127-46471 uvig_327916:30949-31293 uvig_436513:22356-22700 uvig_321143:5121-5465 uvig_325775:3141-3485 uvig_320456:12052-12396 uvig_467245:16550-16894 uvig_142203:2425-2766 uvig_322455:3135-3476 ivig_2074:61803-62144 uvig_241471:8859-9200 uvig_227893:54933-55277 uvig_…
uvig_172555	58999-59349	Duplodnaviria;Heunggongvirae;Uroviricota;Caudoviricetes;Caudovirales;Myoviridae;;	Aca_protein|Bac_DnaA_C=PF08299.14;HTH_38=PF13936.9		350		MARIYKEDIQAAKNLSEILPVEVVTNIFRFNKNQANMLKGKTKVEISSVNNRTNKLLDGGRKSKVVVTPRMVEVAATLNYMGFSQAEVANIFECDTTTISKRLQNYPGYKAWFRIS*	uvig_120940:23560-23910 uvig_13061:62502-62852 uvig_26775:31517-31867 uvig_80969:3197-3547 uvig_5488:41574-41924 uvig_73918:3560-3910 uvig_61267:108494-108844 uvig_110394:78673-79023 uvig_13469:30684-31034 uvig_69458:58029-58379 uvig_279650:107859-108209 uvig_392600:86476-86826 uvig_280218:1892-2242 uvig_150620:196908-197258 uvig_44311:1892-2242 uvig_157306:12134-12484 uvig_279199:60228-60578 uvi…
uvig_172607	28908-29111		Aca_protein|HTH_19=PF12844.10;HTH_26=PF13443.9;HTH_31=PF13560.9;HTH_3=PF01381.25;Phage_CI_repr=PF07022.16		203		MTLGENIRNKRLEYDIEQQELAQRIGVNKATICGIETGVKIPSVAVLVRIADILHCSIDELLGRKVS*	uvig_130908:51433-51636 uvig_154620:30523-30726 uvig_14569:29444-29644 uvig_172607:28908-29111 uvig_353763:27294-27500 uvig_65866:14871-15071
uvig_173316	25017-25220		Aca_protein|HTH_19=PF12844.10;HTH_26=PF13443.9;HTH_31=PF13560.9;HTH_3=PF01381.25		203		MVAMYREARERAALTAQQAATQLDISITTLLSWENGKTAPSALKLVELCRLYDCMPNELLGFVEFQK*	uvig_109323:3275-3478 uvig_114641:12991-13194 uvig_173316:25017-25220 uvig_418207:15563-15766 uvig_388508:23523-23726 uvig_462258:8170-8373 uvig_377122:51159-51362 uvig_199801:2958-3161 uvig_311185:3990-4193 uvig_551584:31151-31354
uvig_173554	3380-3601		Aca_protein|HTH_26=PF13443.9;HTH_3=PF01381.25;Sigma70_r4_2=PF08281.15		221		MKLELHLDWKRTVKTLMTMKGLSNSNLAQATGTTDATLRQTISKSVKGAVMNKISEQLGISNAEVHHVVIEID*	uvig_659:55966-56187 uvig_126754:32152-32373 uvig_244287:63920-64141 uvig_335661:156419-156640 uvig_439684:54950-55171 uvig_464190:61524-61745 uvig_436751:4495-4716 uvig_257955:79810-80031 uvig_294486:61118-61339 uvig_278064:69120-69341 uvig_478286:23138-23359 uvig_492171:56330-56551 uvig_291934:58643-58864 uvig_234506:11280-11501 uvig_477191:28354-28575 uvig_173554:3380-3601 uvig_312385:68918-69…
uvig_173812	34153-34374		Aca_protein|HTH_8=PF02954.22;Xre-like-HTH=PF20432.1		221		MDECEHYEKRVLRYCGFTPTKMARILDISLPTATARFNDPSTLKADELKLMFEELHDDDAREMFLSIIGKRSA*	uvig_36828:6428-6649 uvig_173812:34153-34374 uvig_64179:4034-4255 uvig_33446:9166-9387 uvig_192279:3306-3527
uvig_174259	8215-8418		Aca_protein|HTH_19=PF12844.10;HTH_25=PF13413.9;HTH_26=PF13443.9;HTH_31=PF13560.9;HTH_37=PF13744.9;HTH_3=PF01381.25;Sigma70_r4=PF04545.19		203		MLALKIARVKKELTQEGLSKVSGVSRVTISNIERGKQSILDTPAGTLLKIAKALDTDITTLFFSDND*	uvig_180500:12137-12334 uvig_174259:8215-8418 uvig_489118:11261-11458 uvig_63022:9921-10118 NZ_CP015323.1:83045-83386 uvig_180974:17007-17207 uvig_467692:9097-9297 uvig_212114:2051-2251 uvig_365779:42136-42336 uvig_140788:2137-2337 uvig_468329:27440-27628 ivig_3540:11428-11628 uvig_15040:2721-2921 uvig_500341:4221-4418 uvig_255497:75874-76074
uvig_175446	3002-3193		Aca_protein|HTH_26=PF13443.9		191		MPSIATGRQKVLEYIEENNISMADLAVAYGVKRQDMHSYLTGKLENVKGNQLILRIIADYRIR*	NC_007929.1:786003-786353 NC_017481.1:786602-786952 uvig_576688:29800-29991 uvig_130225:34696-34989 ivig_4166:86851-87042 uvig_147331:9087-9413 uvig_375824:25477-25668 uvig_175449:37153-37344 uvig_175446:3002-3193 uvig_70900:5148-5438
uvig_175468	30278-30466		Aca_protein|HTH_19=PF12844.10;HTH_25=PF13413.9;HTH_31=PF13560.9;HTH_37=PF13744.9;HTH_3=PF01381.25		188		MEYLKKFRQQAGLTQRQMAEALNLSYGYYRQMENDFRKPSFEILVRIKEKFREIDMNKIFEE*	NZ_CP034169.1:3320109-3320297 uvig_420003:19546-19797 uvig_175468:30278-30466 uvig_287057:1314-1565 uvig_424197:3167-3355
uvig_17562	3435-3722		Aca_protein|HTH_36=PF13730.9		287		MRKQITGNEEIKLYSWMAQEGLKGNALVVYAIVYDAGEYSGGYRYLADFTGMEINSLIRLVGSMVKQGYLKKEVEEINNTKIPHLRAVRRGGNND*	uvig_296006:11414-11692 uvig_17562:3435-3722 uvig_133871:11270-11548 uvig_170392:1962-2240 uvig_123245:9932-10210 uvig_273612:3986-4264
uvig_175832	1335-1535		Aca_protein|GerE=PF00196.22;HTH_5=PF01022.23;HTH_AraC=PF00165.26;HTH_Tnp_ISL3=PF13542.9;Sigma70_r4_2=PF08281.15;Sigma70_r4=PF04545.19		200		MKLTEFTRPEVEYFRSECNFTDEERAVFDLRVTARSVIQIADTLHMSEATVYRRLRNIKRKILKVL*	uvig_234674:29676-29879 uvig_185079:3064-3264 uvig_453104:27554-27754 uvig_246268:1877-2077 uvig_474255:6185-6385 uvig_591612:994-1194 uvig_214849:6843-7043 uvig_285167:37895-38095 uvig_83896:8417-8617 uvig_228748:35600-35800 uvig_308404:10286-10486 uvig_255386:42310-42510 uvig_244876:28991-29191 uvig_293531:30062-30262 uvig_130944:1584-1784 uvig_309299:17306-17506 uvig_436796:30319-30522 uvig_21…
uvig_175976	7928-8221		Aca_protein|HTH_10=PF04967.15		293		MRSAKPIDTRTALQIYFNYPNEIGNVQLRELFDIAANSTLARLKTKIRKLQVEEGLKVLNAHNVSTKAAYQYAGIDIEEVKKRYREGQRLGLWDGLN*	uvig_150369:8845-9138 uvig_38736:7702-7995 uvig_175976:7928-8221 uvig_44373:4062-4355 uvig_453433:1063-1356
uvig_176122	3242-3481		Aca_protein|DUF739=PF05339.14;HTH_26=PF13443.9;HTH_3=PF01381.25		239		MKYDYRRLRGLIKTRFNSESEFAKVLGMNRSTLSLKLSNERDFTRADIQRISKELLIPLDEVGVYFFTPEVEKKQHYTH*	uvig_117388:36017-36256 uvig_138971:3913-4218 uvig_113251:837-1076 uvig_552034:4754-4993 uvig_142837:2231-2548 uvig_176122:3242-3481 uvig_147110:35099-35338 uvig_182175:837-1076
uvig_176123	1863-2300		Aca_protein|DUF1870=PF08965.13;HTH_31=PF13560.9		437		MTMSKAQFRATRERCGISQQMMADHFGNKVLTVKRWEKPGEAEPPEDAQAYLLHMLDLHVQAVEAALDAVNEMEETQGHAPSHVDLLYYRSQEHYDRYGRDKGDYAIINARSREIAAILEAQGIEARFRYPEDDEAGFQRLANTR*	uvig_410687:17390-17836 uvig_435347:6694-7134 uvig_176123:1863-2300 uvig_380915:19186-19623 uvig_64061:24205-24642
uvig_176232	36207-36404		Aca_protein|HTH_19=PF12844.10;HTH_26=PF13443.9;HTH_3=PF01381.25		197		MKNKVGEYRYKHNMSISELSKRSGLSTTAIFNLENGYTSDILLSHAITLSHILQVDLYELFCIKR*	uvig_235915:4317-4514 uvig_162325:24857-25090 uvig_589725:4214-4447 uvig_250849:16271-16504 uvig_329124:10384-10581 uvig_41794:24498-24731 uvig_26545:55813-56010 uvig_87610:14146-14379 uvig_298281:46880-47083 uvig_28692:23845-24042 uvig_229408:14911-15144 uvig_279367:28455-28652 uvig_33640:41114-41347 uvig_87239:36121-36315 uvig_243766:14376-14579 uvig_290867:24962-25159 uvig_136024:10223-10456 u…
uvig_176431	4984-5307		Aca_protein|HTH_19=PF12844.10;HTH_31=PF13560.9;HTH_3=PF01381.25		323		MNTQESMGLRIKGLRESKKMSQSELAEKVGYKDKTAIAKVEAGKVDLPQSKISSFAKALDTTTSYLFSDEQIEKPTTIAAHFDGDEYTPEELDEIKAFAEFVKSKRK*	uvig_596713:9343-9657 uvig_582335:40837-41151 uvig_533655:6925-7239 uvig_411165:20529-20852 uvig_81717:568-891 ivig_3555:37290-37604 uvig_222624:16817-17140 uvig_587030:4857-5180 uvig_588538:17539-17850 uvig_93197:9594-9908 uvig_294587:23240-23554 uvig_305705:6964-7278 uvig_73610:45689-46003 ivig_2310:5683-5877 uvig_240021:120654-120977 uvig_311587:37623-37937 ivig_4257:3380-3694 uvig_590313:1952…
uvig_176435	28684-28941		Aca_protein|DUF2513=PF10711.12;HTH_20=PF12840.10		257		MDKKELLILLMLRENKAFNNATAMTLQELISTDGLAGYRVNTIYKSIQKLLEAGLVQYGLKDGHANTYSISKIGIKKIGEYADEE*	uvig_555241:8670-8927 uvig_176435:28684-28941 uvig_133650:26440-26691 uvig_305496:8372-8629 uvig_87183:6291-6548 uvig_268048:25259-25510 uvig_106950:20387-20638 uvig_94143:22900-23157 uvig_105222:8386-8664 uvig_139721:5764-6015 uvig_238741:23063-23320 uvig_252810:14708-14959 uvig_130477:10536-10787 uvig_437902:7538-7789
uvig_176579	2718-2930		Aca_protein|HTH_19=PF12844.10;HTH_25=PF13413.9;HTH_26=PF13443.9;HTH_31=PF13560.9;HTH_3=PF01381.25;Pou=PF00157.20;Xre-like-HTH=PF20432.1		212		MTLGNKVKKRREELGISQSELAEMTKISQPGISRLENGRYTPSSPLVVVLAKALKISTDELLGMDERRAS*	uvig_346035:35392-35580 uvig_105276:14753-14962 uvig_248568:14081-14293 uvig_418252:14736-14945 uvig_558227:58796-59005 uvig_399240:22348-22560 uvig_567005:8106-8315 uvig_176579:2718-2930 uvig_193805:2747-2959 uvig_523301:73754-73963
uvig_178277	15683-15925		Aca_protein|HTH_38=PF13936.9		242		MGQKLRYLGPEDRATIERLHNDRAPVALIAEKIGVHPATMRNGYTGAVDKYGFRVYSAKVAQITAERNFQKSRGKRQAAL*	uvig_178277:15683-15925 uvig_276761:7258-7440 uvig_429159:76823-77005 uvig_196457:11753-11935 uvig_295594:11957-12139 uvig_378866:20525-20707 uvig_199661:43320-43502 uvig_154429:46103-46285 uvig_286454:38187-38369 uvig_55265:6980-7162 uvig_36376:140-322 uvig_97420:27541-27723 uvig_282773:24733-24915 uvig_50512:1398-1580 uvig_79016:50-232 ivig_3764:1888-2070 uvig_69193:16566-16748 uvig_74341:29704…
uvig_1783	12977-13363		Aca_protein|HTH_28=PF13518.9;HTH_Tnp_1=PF01527.23;Phage_terminase=PF10668.12		386		MGYKKFTKEFKRKVVAESNARHEVKSVAKEYGIDSSTLFKWKKQNLDEDKEENAPYSREYIKMVVKTRLIKNNTSKSCSQMFKIPEYLITFWTEKFGNEVRKEIEAEQQRNKKKPRGIHVTSSAVYWK*	uvig_329878:35310-35696 uvig_80501:7136-7522 uvig_1783:12977-13363 uvig_217914:10231-10617 uvig_251241:3584-3970 uvig_220385:6608-6994 uvig_232965:31670-32056 uvig_121179:35903-36289 uvig_322431:35205-35591 uvig_325009:4248-4634
uvig_178750	7271-7594		Aca_protein|HTH_31=PF13560.9;HTH_37=PF13744.9		323		MKAVDFIVKHIDENGMTQSEAATVAGMSRQNFWDKLNNRNPRFNTMTRILDAFGYQIHVARKDGELLKFCEADFFAAAEKENLYYDSLEAILVSMGYLLEISKKAEK*	uvig_178750:7271-7594 uvig_280832:24575-24898 uvig_164828:10680-11003 uvig_29023:10414-10737 uvig_174536:19505-19828 uvig_351968:34518-34841 uvig_186751:10421-10744 uvig_282996:9402-9725 uvig_451213:52890-53213 uvig_389190:61755-62078 uvig_211602:37616-37939 uvig_259803:57840-58163 uvig_189884:6933-7256 uvig_46944:11778-12101
uvig_178921	42289-42630		Aca_protein|CENP-B_N=PF04218.16;GerE=PF00196.22;HTH_17=PF12728.10;HTH_23=PF13384.9;HTH_28=PF13518.9;HTH_38=PF13936.9;HTH_50=PF18024.4;HTH_7=PF02796.18;Sigma70_r4_2=PF08281.15;Sigma70_r4=PF04545.19		341		MQQLTQKDIACVIGLYHKTHSRKQVARELGLSEYRVRRILIDNGILSDYDTAIAAAIDAGDSPEDAARKFGVSPNAIRAHLPYSKGGYCLAPDSENAKRIRKCREKKKGIRRS*	uvig_596869:8382-8744 uvig_565396:38168-38410 uvig_559817:11382-11624 uvig_187647:24004-24246 uvig_28919:2545-2787 uvig_178921:42289-42630
uvig_179265	8405-8737		Aca_protein|HTH_12=PF08461.13;HTH_20=PF12840.10;HTH_38=PF13936.9;HTH_39=PF14090.9;PadR=PF03551.17;Sigma70_r4_2=PF08281.15;Sigma70_r4=PF04545.19		332		MNTITFKTRHKSYQDMLEHLSIRHKQILEILKNKEMTTREIAQELYKRHYTNTADVNNARPRITELESLGFVTTDKTKKCSITNKEVAVYRETTEIEKMVEQNMNHIPRI*	uvig_36605:10020-10352 uvig_235669:10354-10674 uvig_330959:24796-25128 uvig_179265:8405-8737 uvig_125847:6333-6665 uvig_338975:30117-30449 uvig_210148:29429-29761
uvig_180031	13804-14103		Aca_protein|HTH_23=PF13384.9;HTH_26=PF13443.9;HTH_29=PF13551.9;HTH_7=PF02796.18		299	AcrIIA7	MNKVEEFYKRVICIAGEVCGVDPVDMMSFNREECVNARGILIIILLDKGYSEKAVADLTGLTRRGINRIKNDFPHRVRSNWMIHMLDREIRNKLGMNKE*	uvig_541680:37286-37585 uvig_464736:28230-28529 ivig_1854:17992-18291 uvig_321064:39763-40068 ivig_3935:44490-44789 uvig_409372:2279-2584 uvig_180031:13804-14103 uvig_252457:36434-36733 uvig_135226:8998-9303 uvig_330458:18485-18790 uvig_75969:42795-43094 uvig_226970:34813-35118 uvig_570068:28610-28915 uvig_328666:35911-36216 uvig_68531:39233-39538 uvig_244341:5292-5591 uvig_397148:40919-41224 uvi…
uvig_180045	32712-33116		Aca_protein|HTH_19=PF12844.10;HTH_3=PF01381.25;Phage_CI_repr=PF07022.16		404		METTVNERIAQIISQCGYKSKRSFAEKIGVAQTSLNDILRGAEPKYSTLYKILEAEPLISAEWLLRGKGEMLIASSPNEKKEEEAHAESLFRNVLVEFMSMVNKRLKSIDNNTQSSVDKLEGITDLLTELRKTA*	uvig_241099:3497-3901 uvig_107528:48851-49153 ivig_628:2891-3295 uvig_227598:30750-31154 uvig_180045:32712-33116
uvig_180185	28441-28620		Aca_protein|HTH_17=PF12728.10		179		MAELHTCTDVAARYGVEVITVWDWIRKKKLGAVKIGREYRISDDDLRAFEDARRTIPHT*	uvig_236977:13839-14018 uvig_180185:28441-28620 uvig_308765:58350-58529 uvig_451759:905-1084 uvig_235960:36014-36193
uvig_180440	23989-24294		Aca_protein|HTH_19=PF12844.10;HTH_24=PF13412.9;HTH_26=PF13443.9;HTH_31=PF13560.9;HTH_37=PF13744.9;HTH_3=PF01381.25;MarR=PF01047.25;Sigma70_r4=PF04545.19		305		MNLKEISKDIYDLDAWLDEGLGKEGTPEREKNREKAWEEYNAQILLDARKNARLTQAELAKRIGADKGYISRIERGLTVPTVATLYKIASAMGLTVELRPI*	uvig_421791:52280-52585 uvig_119560:9244-9549 uvig_425261:589-894 uvig_431790:32612-32917 uvig_550878:40013-40318 uvig_191694:9237-9542 uvig_71297:28044-28349 uvig_180440:23989-24294 NZ_CP041230.1:550390-550701 uvig_148882:35598-35903 uvig_430024:18534-18839 uvig_377392:17353-17658 uvig_9842:11005-11310 uvig_321382:9462-9767 uvig_235032:8664-8969 uvig_419761:33388-33693 uvig_519504:19570-19875
uvig_180724	19312-19653		Aca_protein|HTH_17=PF12728.10;HTH_23=PF13384.9;HTH_24=PF13412.9;HTH_28=PF13518.9;HTH_38=PF13936.9;Sigma70_r4_2=PF08281.15;Sigma70_r4=PF04545.19		341		MERRVVKQIVRETLRELIDSEMLEEPYKLIERIVEKELEAFFKQENKKMYPVLQKMSNDPYIDIIYGRYRDDMSMSEIAEQLEIDKTTAYRHKKRLIVQIYDELNRTQRKGRA*	uvig_150576:18225-18566 uvig_514356:19900-20241 uvig_132976:19914-20255 uvig_499124:32521-32862 uvig_320138:20978-21319 uvig_180724:19312-19653 uvig_50503:21194-21535 uvig_428238:8469-8810 uvig_168514:17140-17481 uvig_544663:8920-9261 uvig_388576:20621-20962 uvig_418588:12799-13140 uvig_193912:15287-15628 uvig_6107:9149-9490
uvig_180766	104129-104569		Aca_protein|HTH_26=PF13443.9		440		MNQEQIAEKLKAISQDKMYKGGLSAYAVQSIKSGRSNYPVSNLIAYCQDLGVKFVMTDLATEDCFYPISVLDVHKVLDLLMNRYEVDNKLVYRKTAVHYTAPKSLVEEELEKIKSTSGANKYVAPLSIKTLLAVCEVIHCDLSFVN*	uvig_153899:11838-12278 uvig_380940:97192-97632 uvig_26391:93360-93800 uvig_177436:93029-93469 uvig_180766:104129-104569
uvig_181179	53402-53611		Aca_protein|HTH_19=PF12844.10;HTH_24=PF13412.9;HTH_26=PF13443.9;HTH_37=PF13744.9		209		MEIKAANADETIRCILDEEKMTQQDLADRMGITRQNISQSLNRNAKSMRYDSFSKMVTALGYEIVVKKL*	uvig_87117:63258-63467 uvig_233672:16854-17063 uvig_384574:54352-54561 uvig_399455:55034-55243 uvig_205258:11369-11578 uvig_157760:62058-62270 uvig_70951:64298-64507 uvig_79262:45183-45392 uvig_84040:49245-49454 uvig_524832:4528-4737 uvig_132247:13989-14207 uvig_82420:54165-54374 uvig_284339:42367-42576 uvig_258796:55859-56068 uvig_164030:54010-54219 uvig_181179:53402-53611 uvig_579960:53953-5416…
uvig_181232	39145-39381		Aca_protein|HTH_26=PF13443.9		236	AcrIC5|AcrIIA17|AcrVA3	MLRYKINVADALERHGFNTYKAKTTKILSQDTLKKIKNEDTNISLESVNRICMILDMQPKDLIEYVESEAEKNKFKIL*	uvig_229325:6016-6261 uvig_83273:55282-55518 uvig_358874:18211-18447 uvig_549743:19412-19648 uvig_502286:37915-38160 uvig_205271:30148-30384 uvig_26379:7354-7590 uvig_574009:6962-7198 uvig_283408:51344-51589 uvig_234131:26248-26484 uvig_428418:27702-27938 uvig_456906:38662-38901 uvig_142874:18864-19103 uvig_177305:18202-18438 uvig_258537:23588-23827 uvig_357840:2395-2631 uvig_254449:26051-26290 u…
uvig_181417	20934-21368		Aca_protein|DUF1492=PF07374.14;HTH_23=PF13384.9;Sigma70_r4_2=PF08281.15;Sigma70_r4=PF04545.19		434		MNEEKKYSIRDKKRFLNQFFWISKEMENIEEKLKKLTIKIQGIRTSDFSAMPKGGQPQDIVDLLAQKEKYQNQLAKKMAKMENIRSQIESSIDTLEDSRLRLILQYKYLEDYSYKEIAADLKKSERHIRRLHDIAIRLMEIVKK*	uvig_199117:21889-22323 uvig_200007:22214-22648 uvig_170895:25583-26017 uvig_40735:30662-31096 uvig_74015:18300-18734 uvig_181417:20934-21368 uvig_328470:15216-15650
uvig_181529	13339-13734		Aca_protein|DUF1492=PF07374.14;HTH_38=PF13936.9		395		MTIEFLESYRSKARQMDLIREELNAEYLKGIDPSQISIQSGKTGDPTALFALRSMELERQLSAEFNRLVAEIEEIQRYIFSIQDETVKTIAELKFIKGMTYEKIGEKMNYHYSTCIKKLNTYLSQHSQKSQ*	uvig_22285:28710-29105 uvig_541710:8840-9226 uvig_368499:8362-8757 uvig_181529:13339-13734 uvig_377761:1985-2380
uvig_181757	19803-19940		Aca_protein|HTH_19=PF12844.10;HTH_31=PF13560.9;HTH_3=PF01381.25		137		MASYLEVSPSMLSNYESGDYDFSLSQICDICEKLNLKLNLSIAEN*	uvig_152827:62101-62394 uvig_180910:65840-66133 uvig_144312:6917-7210 uvig_201886:68369-68662 uvig_9100:57430-57723 uvig_124684:33624-33917 uvig_329571:92362-92655 uvig_1919:31770-32063 uvig_286485:24093-24386 uvig_445245:42958-43251 uvig_6615:69031-69324 uvig_167173:38167-38460 uvig_157998:42416-42709 uvig_442195:16434-16727 uvig_26083:41616-41909 uvig_310772:26273-26566 uvig_181757:19803-19940 …
uvig_182244	28994-29395		Aca_protein|HTH_31=PF13560.9;HTH_37=PF13744.9;HTH_3=PF01381.25;YdaS_antitoxin=PF15943.8		401		MKTSKALSKLFGAVMSPAEKSANRQLALISAAIEMWRVEHDMTQAAFAELMGVTQVMVSKWESGEYNFSVKTLSEISAKIDMPLDVLFSGNLDSHTYESSESVCSKTKVENPSPATTTVAPYFAFKVIRGGAA*	uvig_294469:37318-37719 uvig_391986:6435-6836 uvig_227133:7372-7782 uvig_213046:2109-2519 uvig_31160:14294-14695 uvig_240455:14229-14639 uvig_592484:19780-20181 uvig_258487:15678-16088 uvig_381279:26779-27180 uvig_589610:18351-18752 uvig_245526:20982-21392 uvig_452669:32758-33159 uvig_49537:21622-22023 uvig_125880:2335-2736 uvig_165892:2621-3022 uvig_58037:6782-7192 uvig_161453:15311-15715 uvig_3…
uvig_182331	26496-26702		Aca_protein|HTH_11=PF08279.15		206		MYKNLVEILKRKGITNKAYADYLGITEKTVWNKLQGKTEFTLGEALKTCALMPEYKMDYVFAMKEKVA*	uvig_134859:85927-86133 uvig_121799:5140-5346 uvig_592841:7628-7834 uvig_489548:16383-16589 uvig_182331:26496-26702 uvig_165194:31621-31827 uvig_36451:39699-39905
uvig_182544	13400-13789		Aca_protein|HTH_3=PF01381.25		389		MGVKERLREYIKTLNISEREFCRRIGVSSSYVNNIRQSIQPDKMKAIGEQFPELNPMWLLTGDGTMRNGDNTNRISGNNNTAVAGNGNQVTTNDIAGLIELQKGYQEMIKEKDSQIARLISVIEKLSEK*	uvig_91524:26815-27204 uvig_309120:47320-47709 uvig_380548:45581-45970 uvig_482181:55844-56233 uvig_541552:51035-51424 uvig_109252:2005-2394 uvig_88041:40125-40514 uvig_144072:87901-88290 uvig_425372:44527-44916 uvig_183611:42055-42444 uvig_392298:64356-64745 uvig_182544:13400-13789 uvig_121636:5435-5824 uvig_278786:28551-28940 uvig_10636:4544-4933 uvig_526270:2250-2639 uvig_271949:2941-3330 uvig…
uvig_182679	42056-42442		Aca_protein|HTH_19=PF12844.10;HTH_26=PF13443.9;HTH_31=PF13560.9;HTH_3=PF01381.25;Phage_CI_repr=PF07022.16		386		MNKNNLGGRIANLLKKSGLTQRELANKVGVTEVSMSRYVSGGRIPKGPIIANIANALHTTSDYLLGTGEKSDFDSEYYQIHRLIARNAQYMTKKQKTELVNALFESDAQKITKCTHCGSDREMTSRVK*	uvig_155762:27217-27603 uvig_9315:21007-21393 ivig_2170:14241-14627 uvig_220385:9734-10120 uvig_468882:16472-16858 uvig_110764:26194-26610 uvig_499053:14425-14841 ivig_3480:26097-26513 uvig_182679:42056-42442 uvig_146293:12782-13168 uvig_194992:25098-25484
uvig_182773	51864-52154		Aca_protein|HTH_17=PF12728.10;Phage_AlpA=PF05930.15		290		MADTTLQDLSNKLDQIAELTLIGSKTVLNIEEAALFTGLSVGHIYRLTSGKKIPHFKKQRKLYFKKAELEAWMLDTKILTDGEIQGKASTYVATHK*	uvig_63277:48188-48508 uvig_120379:17499-17852 uvig_560745:62423-62773 uvig_413955:47179-47448 uvig_556541:15623-15976 uvig_141074:8567-8917 uvig_324179:14049-14336 uvig_511547:36307-36576 uvig_205356:16431-16700 uvig_392122:52947-53216 uvig_445280:26225-26515 uvig_418584:52232-52534 uvig_69793:45900-46253 uvig_586955:3950-4219 uvig_521119:15619-15972 uvig_121434:15597-15950 uvig_511258:21535-218…
uvig_182785	55357-55698		Aca_protein|HTH_11=PF08279.15;HTH_23=PF13384.9;Sigma70_r4_2=PF08281.15;Sigma70_r4=PF04545.19		341		MTDADIKKVVNATIDSMLRKNMLRYNDNVILSSVGNILTRYYDSDMKDITIKDTLDKLSDHTYSDILAMYYRDHMTLEVIAEKYNVDVSTIRRNKRKLCLEFYNKYPDMIELG*	uvig_16854:34278-34619 uvig_175697:2401-2742 uvig_190040:19481-19822 uvig_52053:15009-15350 uvig_50502:22643-22984 uvig_38185:22795-23136 uvig_443202:42015-42356 uvig_257518:22223-22564 uvig_182785:55357-55698
uvig_182788	4040-4387	Duplodnaviria;Heunggongvirae;Uroviricota;Caudoviricetes;Caudovirales;Siphoviridae;;	Aca_protein|HTH_19=PF12844.10;HTH_26=PF13443.9;HTH_3=PF01381.25		347		MQAEERIKELIIAKYGNVRAFATESGISYTTVRSILERGIMNAKAENVFKICHLLGISPDTLAEWGVTDEPQQPNAHDINEIIANAMMFDGKPLTDDDKRAIRGIIAGYMSSKEK*	uvig_547246:40059-40409 uvig_182788:4040-4387 NZ_CP014144.1:844233-844616 uvig_375895:3710-4060 uvig_461613:29843-30208 NZ_LR134274.1:674399-674782 uvig_175037:31225-31563 NZ_CP009913.1:674747-675130 uvig_294935:3666-4031 uvig_572320:3561-3911
uvig_182839	10610-10963		Aca_protein|HTH_23=PF13384.9;HTH_28=PF13518.9;HTH_7=PF02796.18;HTH_Tnp_1=PF01527.23		353		MPGGRPRFEFTEERLDTIKELAAEGATIEELAHAVGCADSTFRANKKAMEAYRWGVQESKLSLRHWQFLQAKSGNVQMLIWLGKNMLGQADNVKNEDNKAVEKLDSLLKEFQDAVKR*	uvig_391453:16126-16479 uvig_142334:13864-14217 uvig_555616:27777-28130 uvig_562343:41806-42159 uvig_78481:12524-12877 uvig_182839:10610-10963 uvig_555975:41959-42312 uvig_565827:12445-12798 uvig_108252:24428-24781
uvig_182958	2768-2953		Aca_protein|HTH_17=PF12728.10		185		MELIESRVYTREQVADILQVSIASVDRYIKENRLPAANLGDGRTIRITGKDLAAFVESCKQ*	uvig_513179:21665-21850 uvig_182958:2768-2953 uvig_586348:941-1126 uvig_498419:3356-3541 uvig_488657:25295-25480 uvig_594962:33903-34088 uvig_525177:18329-18514 uvig_378413:3157-3342 uvig_241219:32985-33170 uvig_384354:2700-2885
uvig_183506	128881-129096		Aca_protein|HTH_10=PF04967.15		215		MNDIEKVNVAPDGYFQRIVKPCLLDLRKRKDDAKTDMERGYYEDRYAAQAKDFAQALHISAEVLDELIGGV*	uvig_504622:35388-35603 uvig_537959:73159-73374 uvig_106429:60863-61078 uvig_381838:26485-26700 uvig_383939:57904-58119 uvig_167357:54861-55076 uvig_178164:87666-87881 uvig_179609:83756-83971 uvig_41359:41426-41641 uvig_497552:124003-124218 uvig_235113:74256-74471 uvig_483732:52553-52768 uvig_255816:72667-72882 uvig_208098:59301-59516 uvig_154602:56902-57117 uvig_380554:62031-62246 uvig_47226:627…
uvig_184770	2442-2852		Aca_protein|DUF1492=PF07374.14;GerE=PF00196.22;HTH_23=PF13384.9;HTH_38=PF13936.9;RPA_C=PF08784.14;Sigma70_r4_2=PF08281.15;Sigma70_r4=PF04545.19		410		MDIKQKRAYLKSYQNIQNRIVGLTHELEKWKTLGEKVNNAMGTGGGSGKPSNSKVEKSAVNTTDILKKIQVEINTAEDQRQTVLDAISKGKKLRQREILRMHFVNGMSVAKIARRLGKEEKTVSNAITNALRDLDI*	uvig_65831:28933-29343 uvig_456405:6877-7287 uvig_29839:13843-14253 uvig_184770:2442-2852 uvig_376476:9108-9518 uvig_348586:5551-5961 uvig_250137:7655-8065 uvig_414830:13527-13937 uvig_402300:24604-25014 uvig_217259:9758-10168 uvig_151891:1692-2102
uvig_184892	26720-26950		Aca_protein|HTH_24=PF13412.9;HTH_AsnC-type=PF13404.9		230		MNTAFAQKETLKTAEIAKITGCSVNEVRYRMRHNIWTFGVVRKTGAVKKHYEATISEVAEFFRLSREEVIERLERK*	uvig_356708:19934-20167 uvig_119556:23038-23271 uvig_445118:11351-11581 uvig_51873:21213-21446 uvig_424121:12114-12347 uvig_418933:8301-8534 uvig_111677:20052-20285 uvig_420651:6728-6958 uvig_372231:33244-33477 uvig_116687:7684-7917 uvig_417925:32430-32660 uvig_60677:30376-30609 ivig_1215:10024-10254 uvig_483893:5170-5403 uvig_295531:35471-35704 uvig_338256:31868-32098 uvig_124958:34047-34280 uvi…
uvig_184934	3411-3623		Aca_protein|HTH_19=PF12844.10;HTH_26=PF13443.9;HTH_31=PF13560.9;HTH_3=PF01381.25		212		MNSFRGDRLRKLREAKKIKRYILSQRCGLHSDAIRRYERGEAEPDLESMVAIADFFEVSLDYLAGRVDFR*	uvig_90859:15943-16158 uvig_76959:7196-7429 uvig_240207:24826-24975 uvig_354778:23090-23305 uvig_187661:15019-15252 uvig_430294:12200-12415 uvig_113707:894-1109 uvig_598250:4997-5194 NZ_CP015406.2:1023871-1024086 uvig_354143:20510-20743 uvig_357432:3023-3238 uvig_340805:40203-40436 uvig_462140:12058-12273 uvig_251108:12769-12984 uvig_184934:3411-3623
uvig_184936	1949-2176		Aca_protein|HTH_26=PF13443.9;HTH_31=PF13560.9;HTH_3=PF01381.25		227		MSEFAKRLRRLRERERPVISMQIKSELMGLGSNTLRRYERGEREPRLTELKKIANHYHIGLDDFCWDDGERENKP*	uvig_184936:1949-2176 uvig_452661:42225-42509 uvig_455495:19903-20187 uvig_109526:28853-29080 uvig_397477:17492-17719
uvig_185475	2809-3018		Aca_protein|DUF739=PF05339.14;HTH_26=PF13443.9;HTH_31=PF13560.9;HTH_3=PF01381.25		209		MFHVDVNKLNGKIAERNTTKEAVADAIGVNRSTFYRRLKSSTLTIRDIHKICDVLRLSGADALEIFLAA*	uvig_134348:9436-9645 uvig_403992:52693-52902 uvig_195457:3565-3774 uvig_459361:17966-18175 uvig_334570:12765-12974 uvig_511871:57575-57784 uvig_518074:547-756 uvig_47402:3888-4097 uvig_127381:54767-54976 uvig_112167:45231-45440 uvig_308009:12297-12506 uvig_260222:36783-36992 uvig_449404:27531-27740 uvig_148391:8446-8652 uvig_286679:12305-12514 uvig_285447:54090-54299 uvig_448218:2112-2321 uvig_2…
uvig_185557	17714-18001		Aca_protein|HTH_19=PF12844.10;HTH_24=PF13412.9;HTH_26=PF13443.9;HTH_31=PF13560.9;HTH_35=PF13693.9;HTH_3=PF01381.25;IF2_N=PF04760.18		287		MDFRTRIKELCQGQGITQKELAEKMGISDISLNKTLRGEYPQLQTLEKIANTLNVPIAELFEKPNASNVIGFVKVGDTVHEVKSAEDVKNLAERL*	uvig_137215:1759-2046 uvig_225967:29462-29734 uvig_326962:323-610 uvig_253051:28651-28923 uvig_233159:36526-36798 uvig_177237:538-825 uvig_80807:100-387 uvig_372240:6934-7221 uvig_319991:47470-47715 uvig_216029:7227-7472 uvig_244727:133919-134191 ivig_2016:20655-20900 uvig_322477:12499-12744 uvig_38713:929-1216 uvig_245136:39367-39639 uvig_323301:25107-25379 uvig_288955:21444-21716 uvig_372218:32…
uvig_185772	39599-39817		Aca_protein|DUF739=PF05339.14;HTH_3=PF01381.25		218		MDKNLLRSYMAEYGDTQAKLADAMGISLSRLNAKINGAKGAEFVQSEIQFIADRYHMKAKDVTAVFFAQKVS*	uvig_278771:2915-3100 uvig_127523:15576-15788 uvig_14003:38475-38687 uvig_27544:23112-23324 uvig_24386:11226-11438 uvig_26244:4558-4743 uvig_496389:4558-4743 uvig_24276:38060-38245 uvig_490632:34842-35054 uvig_18498:39101-39313 uvig_391273:6576-6761 uvig_263763:36955-37167 uvig_524383:9313-9525 uvig_424992:11676-11861 uvig_50146:6100-6285 uvig_500343:36804-36989 uvig_90592:22095-22280 uvig_487873…
uvig_185901	10630-11007		Aca_protein|HTH_19=PF12844.10;HTH_23=PF13384.9;HTH_26=PF13443.9;HTH_28=PF13518.9;HTH_3=PF01381.25;Phage_CI_repr=PF07022.16;Xre-like-HTH=PF20432.1		377		MYEVFEQLLQKFGITAADVCKATGIRQSTISNWKSRRNLISGKNAQLIADYFNISVDYLMSGEEKEGGEKYYLNDETAKMAQEIFDNKELRMLFDAARDAAPEDLEAAHTMILALKRKERRNIDD*	uvig_162955:2528-2914 uvig_454709:4248-4622 uvig_591199:540-917 uvig_230544:47679-48053 uvig_395693:2568-2954 uvig_64805:6881-7255 uvig_21556:8085-8459 uvig_120190:6054-6431 uvig_224387:6071-6454 uvig_540505:4602-4976 uvig_35717:42094-42468 uvig_296027:38397-38771 uvig_203558:31089-31466 uvig_149774:34378-34755 uvig_74409:7759-8136 uvig_331170:2957-3331 uvig_9965:40578-40955 uvig_454917:4058-4432…
uvig_185905	76371-76574		Aca_protein|HTH_19=PF12844.10;HTH_24=PF13412.9;HTH_25=PF13413.9;HTH_26=PF13443.9;HTH_31=PF13560.9;HTH_37=PF13744.9;HTH_3=PF01381.25		203		MNDRERIGKRIAEIRKSKGLSQAKLAELTDIAPGNIARIETGRYSTGIDLLSKIADALGYKLDFIEK*	uvig_166153:1453-1656 uvig_222538:13524-13721 uvig_138220:9812-10018 ivig_1512:17248-17451 uvig_550615:5394-5597 uvig_182494:35474-35692 uvig_61860:16340-16543 uvig_293782:3663-3869 uvig_101329:53280-53483 uvig_168113:6525-6743 uvig_258547:16576-16989 ivig_3720:16028-16249 uvig_138055:40631-40834 uvig_143783:6157-6363 uvig_68673:39099-39296 uvig_570016:1758-1961 uvig_234277:44227-44430 uvig_20490…
uvig_186097	48012-48299		Aca_protein|CENP-B_N=PF04218.16;HTH_23=PF13384.9;HTH_28=PF13518.9;HTH_7=PF02796.18		287		MARGRSITLDQESRVLSLYKDGIAIKEIIRETGVRSEQTIYRILDSNGVPRRPKVRGVRKIFVTIEEDVAAILDKEQSVSLYVNEAIRFYHSNRH*	uvig_54368:7704-7991 uvig_76216:7761-8048 uvig_568378:10239-10526 uvig_37832:13297-13584 uvig_269201:15005-15292 uvig_532801:830-1117 NZ_LR699004.1:4207940-4208227 uvig_113467:10914-11201 uvig_332538:3605-3892 uvig_559228:1325-1612 uvig_29723:43701-43943 uvig_67656:2368-2655 uvig_13244:38174-38461 uvig_195845:2499-2786 uvig_284666:33400-33687 uvig_211653:8586-8873 uvig_28419:7095-7382 uvig_161109…
uvig_186169	21679-21921		Aca_protein|HTH_26=PF13443.9		242		MAEMTKLRVNEAIARAQTAGVKVYKKEVAARLWEGRTESAQQVNMTNLCNGTTKQIRPEWVVIICEMCNCTPNYLFGYEE*	uvig_64924:17930-18172 uvig_477727:3546-3779 uvig_403852:35989-36225 uvig_143845:6635-6862 uvig_165232:13168-13410 uvig_298905:2105-2347 uvig_472312:24794-25021 uvig_78024:5766-6008 uvig_200179:13157-13399 uvig_336408:6961-7188 uvig_191786:41857-42099 uvig_186169:21679-21921 uvig_337280:12449-12691 uvig_464917:10432-10674 uvig_329831:27261-27497 uvig_180847:7443-7685 uvig_440458:22464-22706 uvig_…
uvig_186431	25840-26043		Aca_protein|DUF739=PF05339.14;HTH_19=PF12844.10;HTH_26=PF13443.9		203		MTDTVALRKAVKESGLKYIRIASEMGISPYTLQKKIDNETEFKASEIVKLSDLLSLEASERSNIFFA*	uvig_206789:5456-5659 uvig_111075:25786-26073 uvig_476424:3-230 uvig_330319:14974-15177 uvig_571561:26720-26938 uvig_14339:29937-30155 uvig_41452:9696-9914 uvig_382227:16285-16503 uvig_466095:14667-14885 uvig_584682:241-462 uvig_77346:2995-3210 uvig_401966:4618-4836 uvig_413002:2-229 uvig_312581:14293-14496 uvig_163253:9592-9807 uvig_499468:7712-7930 uvig_163108:7137-7355 uvig_264578:35597-35815 …
uvig_186516	32468-32809		Aca_protein|HTH_17=PF12728.10;MerR_1=PF13411.9		341		MGKLFGYHTLGVLLKSLSDSCFRADEQEKRGEKVTACGMSSDEIEDLCENYLPYALNPMLSTEEVKEKLHVSDATLNRMVARGDIPNGECKKRGHTRYFKKWDILHFIKSKRK*	uvig_573902:61491-61832 uvig_258899:35422-35763 uvig_163177:17991-18332 uvig_200793:9387-9731 uvig_436889:99423-99764 uvig_560144:15861-16202 uvig_544132:103056-103397 uvig_584934:6161-6499 uvig_147603:61102-61446 uvig_486000:1285-1629 uvig_331696:94173-94514 uvig_286654:7177-7518 uvig_571266:46488-46832 uvig_5217:59253-59594 uvig_344164:2438-2779 uvig_112727:38741-39082 uvig_229599:11581-11925 u…
uvig_186555	4028-4399		Aca_protein|HTH_23=PF13384.9;HTH_28=PF13518.9;HTH_38=PF13936.9;HTH_40=PF14493.9;Sigma70_r4_2=PF08281.15;Sigma70_r4=PF04545.19		371		MTKEQKVEAYSMYLDGCTYQEIGDKFGISRQRVHQLLSEPLTNKRGKPKKLSESCNYEGLSRFIKNNSCNCDEIAHIIQRSMTNTYQKIVGKKQFTISEIYKILEYTSMTFEECFKLKEREEK*	uvig_115039:5428-5802 uvig_165939:3334-3705 uvig_124240:4843-5214 uvig_491440:12180-12551 uvig_541857:31361-31732 uvig_64158:37003-37374 uvig_220930:276-647 uvig_46937:376-747 uvig_108923:4892-5263 uvig_112021:4435-4806 uvig_236860:11349-11720 uvig_232224:747-920 uvig_446640:10634-10873 uvig_422238:10494-10865 uvig_138494:14655-15029 uvig_113530:3197-3568 uvig_431841:9583-9954 uvig_163502:5250-56…
uvig_186707	4138-4491		Aca_protein|Fe_dep_repress=PF01325.22;HTH_24=PF13412.9;HTH_27=PF13463.9;HTH_34=PF13601.9;HTH_IclR=PF09339.13;PadR=PF03551.17		353		MRTTYSTTRTIQKGQSNQRALLGLLLNIDLLDPSLPLDYVRVLLYMHANGFEQKHENPTISESTRIPISSLYSILRKLEEKGYIEYEGVRGSRRQTKSKLTPKGITFCRDIFRPQTI*	uvig_86304:31408-31761 uvig_10304:31433-31786 uvig_571246:29939-30292 uvig_32521:35020-35373 uvig_40296:30552-30905 uvig_4628:37736-38089 uvig_32061:38980-39333 uvig_67641:25446-25799 uvig_84165:59614-59967 uvig_48131:67481-67834 uvig_425581:52229-52582 uvig_276324:10360-10713 uvig_110364:28712-29065 uvig_156158:4138-4491 uvig_32248:65484-65837 uvig_203864:1182-1535 uvig_206023:4953-5306 uvig_873…
uvig_186881	29291-29542		Aca_protein|HTH_39=PF14090.9		251		MKISQKDRIINYIREFGSISSWEAYADLGITQLGARIDQLKKEGYEFKTEWESNTNRFGEKTDYKRYYLADMISENMEHITQM*	uvig_68859:7338-7589 uvig_308146:8194-8421 uvig_32551:43265-43492 uvig_243737:16866-17117 uvig_145047:29612-29839 uvig_129883:30734-30985 uvig_280717:7417-7647 uvig_140426:3026-3280 uvig_323640:48605-48832 uvig_179946:67213-67464 uvig_137688:14196-14447 uvig_211834:28633-28884 uvig_450616:8369-8620 uvig_210144:32028-32282 uvig_188314:28181-28432 uvig_212898:28412-28666 uvig_58205:31789-32043 uvig…
uvig_186927	5755-6057		Aca_protein|HTH_OrfB_IS605=PF12323.11		302		MSLLEELKNYLDITWEDEGTDKKLDGILNRAQNILSEYAGEALSFDSDQETEKQLLFDCCRYIYNNSLEDFKVNFGAELITLRAKFSVKAVREDAEVPKV*	uvig_311770:8801-9103 uvig_22087:13882-14184 uvig_186927:5755-6057 uvig_418350:11692-11994 uvig_191356:1722-2024 uvig_194234:6414-6716 uvig_163099:8618-8920 uvig_154277:4672-4974 uvig_514039:16220-16522
uvig_187020	37988-38368		Aca_protein|CENP-B_N=PF04218.16;HTH_23=PF13384.9;HTH_28=PF13518.9;HTH_Tnp_1=PF01527.23;HTH_Tnp_ISL3=PF13542.9;Phage_terminase=PF10668.12		380		MGYKKISKALKRKILKEVEETKEVTSIAKKYGVDPSSIFKWKKYGIEAKRREYTKEFRKQVVKEKVVKKLHVQECGAIYGVPGYLVRFWEDELVEEVKEEIRQSRFKKKQHERRFVHVTSHSGYWK*	uvig_187020:37988-38368 uvig_489057:9044-9424 uvig_551607:17522-17902 uvig_567260:46832-47212 uvig_182679:45085-45462 ivig_2170:10924-11304
uvig_187138	36567-36914		Aca_protein|CENP-B_N=PF04218.16;HTH_11=PF08279.15;HTH_19=PF12844.10;HTH_25=PF13413.9;HTH_26=PF13443.9;HTH_31=PF13560.9;HTH_3=PF01381.25;LacI=PF00356.24;Sigma70_r4=PF04545.19		347		MNKLKLLRTERGESLEKIAKYLNVTIQTVSNYENEKRDMSPDTIIKLSEYFKVSTDYLLGKSDVRNPEKVNINDADVAFASGVKALNETNKMIIKNTLEALLAKQEQDNKNTEDK*	uvig_310919:36069-36395 uvig_226886:37740-38087 uvig_153643:2619-2960 uvig_256007:30052-30378 uvig_187138:36567-36914 uvig_94992:1730-2077
uvig_187183	14416-14643		Aca_protein|GerE=PF00196.22;HTH_11=PF08279.15;HTH_23=PF13384.9;HTH_38=PF13936.9;Sigma70_r4_2=PF08281.15		227		MKFSKLTKPELETIIENANFTEQEEEIFYLLARGLISKEIAMRLCVSTRTVERRIFDIKQKVKKLEGELNGKSFK*	uvig_242317:2805-3032 uvig_261799:16015-16242 uvig_592286:50236-50463 uvig_113957:47832-48059 uvig_75642:23418-23645 uvig_219261:5040-5264 uvig_547861:12044-12271 uvig_379021:32951-33178 uvig_415340:8984-9211 uvig_365398:1319-1534 uvig_520433:20887-21114 uvig_247925:56048-56275 uvig_77097:10601-10822 uvig_422985:26422-26649 uvig_222957:2841-3065 uvig_279236:48008-48235 uvig_581139:11738-11944 uvi…
uvig_187307	28929-29174		Aca_protein|HTH_19=PF12844.10;HTH_24=PF13412.9;HTH_26=PF13443.9;HTH_37=PF13744.9;HTH_3=PF01381.25;HTH_psq=PF05225.19		245		MDYRELQDSKNLDNQQLADKIGIPRTTVSKYKNGHLDTKNMTLEMAVKWLRALGRRKMANDLSEMFALAEAPSEPKESAAK*	uvig_419315:26571-26819 uvig_436224:6298-6546 uvig_256734:16431-16679 uvig_249635:26992-27240 uvig_463859:22129-22377 uvig_427822:6116-6364 uvig_423384:27420-27668 ivig_4155:30158-30403 uvig_25037:21311-21556 uvig_188709:27980-28225 uvig_167494:30395-30643 uvig_422544:11865-12113 uvig_120533:6995-7243 uvig_424398:62639-62884 uvig_488585:29046-29291 uvig_107803:30322-30567 uvig_494418:9293-9541 uv…
uvig_187333	12141-12401		Aca_protein|HTH_SUN2=PF18580.4		260		MAKISKKTMENLEDILNRGCDYAATQEVVTEIANEALKESGCELCQCDDAMVVDWDGDGVCNVEEFANIFWDKAVAKILNVLATEE*	uvig_418995:14410-14670 uvig_187333:12141-12401 uvig_580506:7023-7283 uvig_594982:7014-7274 uvig_418206:37886-38146 uvig_40346:37980-38240 uvig_162817:37267-37527 uvig_192883:11393-11653 uvig_254867:10501-10761 uvig_246669:752-1012 uvig_239914:11400-11660 uvig_267472:38494-38754 uvig_136499:5982-6242 uvig_328605:40057-40317 uvig_324371:47678-47938 uvig_299714:48192-48452 uvig_73838:40198-40458 uv…
uvig_187506	8818-9147		Aca_protein|HTH_11=PF08279.15;HTH_28=PF13518.9		329		MTITEILKHGRENAIRAEILAAKLETTPRGLRRLIMLAREQGEIILYSPGGYGGYFLPSDDPKAAQRELSAFYHTQAARCKNGLAAIAPVARKLGIPLGQLDFESEETL*	uvig_10805:8098-8421 uvig_211644:10040-10363 uvig_494591:13062-13391 uvig_550540:52970-53296 uvig_96358:2941-3264 uvig_363384:2455-2784 uvig_564389:3938-4264 uvig_460931:7269-7595 uvig_339987:16242-16571 uvig_388542:5840-6169 uvig_155301:8335-8658 uvig_55423:16305-16628 uvig_449094:22985-23311 uvig_78346:14375-14701 uvig_187506:8818-9147 uvig_339987:2941-3264 uvig_20818:14122-14451 uvig_300226:41…
uvig_187506	9262-9456		Aca_protein|HTH_17=PF12728.10;Phage_AlpA=PF05930.15		194		MSQKLVLTTHELAEVLGICRPSAYELMNRDDFPSVQISPRRKVVPYDALETWLAQQAAHGAKAK*	uvig_363384:2146-2340 uvig_388542:5531-5725 uvig_78346:14065-14259 uvig_494591:12753-12947 uvig_187506:9262-9456 uvig_20818:14566-14760 uvig_449094:23427-23621 uvig_564389:4380-4574 uvig_460931:7711-7905
uvig_187592	2337-2693		Aca_protein|DUF1870=PF08965.13;HTH_17=PF12728.10;HTH_19=PF12844.10;HTH_31=PF13560.9;HTH_3=PF01381.25		356		MNEFDIKKIREELNVSQEKLAEMLGVHPRTVQNWESGTTIPKAKHAILRELVLKQQKYAGGAEQSNINSDNINGNNVTVNKTNTERLLDLLASKEQSLAKAQEHIDKLLVIIDRLTTK*	uvig_558454:2692-3048 uvig_53768:2400-2756 uvig_572889:9337-9693 uvig_295381:5135-5491 uvig_375492:2582-2938 uvig_588210:6721-7077 uvig_98679:2337-2693 uvig_331687:49432-49788 uvig_415225:65239-65595 uvig_282130:27136-27492 uvig_423429:49100-49456 uvig_282481:2385-2741 uvig_146437:50104-50460 uvig_296605:48350-48721 uvig_3488:28894-29250 uvig_426841:2400-2771 uvig_199909:7728-8084 uvig_530783:623…
uvig_187814	33345-33584		Aca_protein|HTH_20=PF12840.10;HTH_24=PF13412.9;LexA_DNA_bind=PF01726.19;MarR_2=PF12802.10		239		MKERHKQIRDYIVQYTIAHGWPPSVREIGEGVGLESKSSVHLHLKQMADAGIIKMVPGQPRCITVPELVIEWKGDQENV*	uvig_334631:11090-11341 ivig_415:7429-7677 uvig_395235:37524-37763 uvig_99382:31735-31983 uvig_396548:898-1137 uvig_220688:12917-13168 uvig_208597:7600-7851 uvig_420011:2113-2364 uvig_241059:8840-9091 uvig_456063:53133-53381 ivig_3745:11853-12104 uvig_375717:27500-27745 uvig_449809:4028-4279 uvig_433959:10394-10648 uvig_109237:20046-20297 uvig_456066:10559-10810 uvig_419299:7781-8032 uvig_395557:…
uvig_188111	18450-18719		Aca_protein|Fe_dep_repress=PF01325.22;HTH_20=PF12840.10;HTH_24=PF13412.9;HTH_36=PF13730.9;HTH_5=PF01022.23;HTH_IclR=PF09339.13;LexA_DNA_bind=PF01726.19;TrmB=PF01978.22		269		MPYNTKNRYEQGQALRKEIYMYIVSYIKLVGYAPSITEISERVDAGRATVWKHINNLVDDGLLKTNHPSTDRAYTPVGYGIRKINKEIK*	uvig_88346:15727-15993 uvig_221964:25179-25448 uvig_333319:30791-31048 uvig_176887:13086-13355 uvig_481163:44555-44812 uvig_464726:6076-6333 uvig_326412:26079-26336 uvig_107527:11736-12005 uvig_439414:30469-30726 uvig_571992:44883-45140 uvig_283928:50945-51202 uvig_335686:11475-11744 uvig_465168:1247-1504 uvig_252938:12645-12902 uvig_129608:23018-23287 uvig_4762:152-418 uvig_247524:36767-37024 uv…
uvig_188114	18128-18475	Duplodnaviria;Heunggongvirae;Uroviricota;Caudoviricetes;Caudovirales;Siphoviridae;;	Aca_protein|GerE=PF00196.22;HTH_23=PF13384.9;HTH_24=PF13412.9;HTH_38=PF13936.9;Sigma70_r4_2=PF08281.15		347		MEEETIDLPADNIEDKKEKIRKLVEEGYTNREIADRTGIPFGTVGYHAARFRKKEKEPVDNSDRHLCKTCKFRSNRPTVNSCDYAGLMNHSRGCKVEECTKYEKGARMKMKDVEE*	uvig_447347:11338-11688 uvig_205167:595-942 uvig_158753:22611-22958 uvig_104359:12232-12582 uvig_188114:18128-18475 uvig_189229:6244-6591 uvig_154000:30529-30897 uvig_382876:25939-26286 uvig_194899:13447-13794 uvig_142551:11061-11408 uvig_452400:1169-1519 uvig_329512:21025-21372 uvig_494509:13988-14335 uvig_181201:20342-20689 uvig_425892:7977-8324 uvig_380964:21565-21912 uvig_154990:9134-9502 uvi…
uvig_188373	7889-8083		Aca_protein|HTH_19=PF12844.10;HTH_26=PF13443.9;HTH_3=PF01381.25;Sigma70_r4=PF04545.19		194		MENKVWYYRNERNLTLKQLSKLTGISVGELSNIENNVSKDIMLSNAIILSKVLHADLYDLFCIK*	uvig_548755:43197-43394 uvig_39482:31749-31946 uvig_151609:10471-10686 uvig_556925:30604-30801 uvig_189998:12497-12694 uvig_115041:32154-32351 uvig_188373:7889-8083 uvig_190914:52710-52907
uvig_188460	1763-1957		Aca_protein|HTH_19=PF12844.10;HTH_26=PF13443.9;HTH_31=PF13560.9;HTH_3=PF01381.25		194		MAIAPAIRDYLQDHGIKQTFIAEKCGWSKQKTSCIINGKSKITAEDYQALCKCIGVPYELFLED*	ivig_3790:37140-37334 uvig_188460:1763-1957 uvig_68421:95461-95655 uvig_397477:4979-5173 uvig_482748:5967-6161
uvig_188594	55927-56136		Aca_protein|HTH_19=PF12844.10;HTH_26=PF13443.9;HTH_31=PF13560.9;HTH_3=PF01381.25;LacI=PF00356.24;Phage_CI_repr=PF07022.16;Sigma70_r4=PF04545.19;YdaS_antitoxin=PF15943.8		209		MIAKVTLPVARKIANITQKKLAEYCGVSESTVSNWEKGRTEPTVSQAMLISKATGIPYDSIIFLPKNTV*	uvig_188594:55927-56136 uvig_507021:29524-29733 uvig_312738:4108-4317 uvig_504244:1571-1780 uvig_215740:27012-27221 uvig_48040:34709-34918 uvig_58010:32751-32960
uvig_188619	27455-27817		Aca_protein|HTH_26=PF13443.9;HTH_3=PF01381.25		362		MTFLEKLDYLMEKNHLNKRKVSQGSGIPYSTIDGFYKVGYSNIKLSTFRKLCDYFGVSMDSMARDDVELPEEYTPNSKGIHMTSEEQFLVTCYREADSLDKELALRALHVREKGDAEKMA*	uvig_169990:33770-34132 uvig_210861:17338-17700 uvig_516580:3580-3942 uvig_539536:30930-31292 ivig_841:49323-49685 uvig_36451:39131-39493 uvig_238289:17685-18047 uvig_555420:8805-9167 uvig_248149:34316-34678 uvig_71738:17856-18218 uvig_168516:4514-4876 uvig_66822:31423-31785 uvig_188619:27455-27817
uvig_188923	32135-32377		Aca_protein|HTH_17=PF12728.10;HTH_23=PF13384.9;Terminase_5=PF06056.15		242		MAGSHQIESSLDGWPIAKVASFLGVSKGSLYVWSCHDKWGGRYPPAPKRVGRRLVWNPQEVIDYRDRRCAISRRELVYGE*	uvig_113863:3721-3960 uvig_199368:55943-56182 NC_015052.1:1213900-1214133 uvig_542336:3267-3506 uvig_318104:3332-3571 uvig_580456:33194-33433 uvig_246845:9222-9455 ivig_1790:35154-35393 uvig_438789:37770-38009 uvig_116429:3869-4111 uvig_178269:31898-32137 uvig_221495:28758-28991 uvig_557651:8910-9149 uvig_173468:34527-34760 uvig_245024:6112-6345 uvig_160718:15037-15276 uvig_520741:17027-17266 uvi…
uvig_188924	23034-23324		Aca_protein|HTH_19=PF12844.10;HTH_26=PF13443.9;HTH_31=PF13560.9;HTH_35=PF13693.9;HTH_37=PF13744.9;HTH_3=PF01381.25		290		MELRVKEVCKDKGVTLAEIANKIGVAQASLSKMLGGNPTIGTLEKIATALNVPITELFSTGTNDELTALIQHKGDYYKATTIAELEGILEKIKTKI*	uvig_21632:25176-25466 uvig_367311:11393-11686 NZ_LR215980.1:32541-32831 uvig_313743:28759-29052 uvig_187136:42108-42386 uvig_323230:16811-17089 uvig_274039:6828-7106 uvig_188924:23034-23324 uvig_169069:7203-7496 uvig_83218:15479-15727
uvig_188928	22940-23209		Aca_protein|HTH_39=PF14090.9		269		MKQTSTHNQLIRQRLIEGGSITGLEALRDFGCYRLASRISDLRREGLEIEKTMETGINRVTGKPVTFARYSLSKKQSITTERPNQSEGK*	uvig_147600:34983-35216 uvig_594173:13879-14118 uvig_408243:21946-22173 uvig_387557:46941-47174 uvig_87720:35943-36176 uvig_86683:13043-13276 uvig_534032:26551-26784 uvig_75423:4818-5051 uvig_521579:28586-28828 uvig_199130:28428-28697 uvig_491222:46325-46558 uvig_511547:36032-36301 uvig_282833:2812-3081 uvig_37736:47556-47831 uvig_589836:14793-15026 uvig_589921:46764-46997 uvig_386181:12608-12841…
uvig_188990	5556-5753		Aca_protein|HTH_17=PF12728.10		197		MPRERPIVNWDEVPVIIDVPYVARLLALNVDYTTRLAQKGVLPAHKIGKLWRFDKEEIRQYIKEH*	uvig_89496:6587-6784 uvig_514022:2400-2597 uvig_26491:7643-7840 uvig_60283:28821-29018 uvig_163821:4099-4296 uvig_597540:7512-7709 uvig_160637:36157-36354 uvig_493745:18876-19094 uvig_391853:35977-36195 uvig_201195:15970-16167 uvig_164022:3495-3692 uvig_495233:24138-24356 uvig_57463:23980-24177 uvig_499910:9965-10162 uvig_235613:29801-29998 uvig_324704:8755-8979 uvig_146685:2443-2640 uvig_124737:…
uvig_189012	1997-2194		Aca_protein|HTH_26=PF13443.9;HTH_3=PF01381.25;HTH_AraC=PF00165.26		197		MQKKLSPWCKKAKIAMIQNDISVNDLAEELGCSRCYLSSTLNGKNTSIEIRRRISDYLNISDSDN*	uvig_7523:5253-5450 uvig_559763:27272-27469 uvig_460722:24903-25304 ivig_2554:5200-5397 uvig_364660:3056-3253 uvig_71922:5029-5226 uvig_111442:3215-3412 ivig_3279:60075-60272 uvig_501720:5253-5450 uvig_424283:49833-50030 uvig_229533:6632-6829 uvig_170557:71830-72027 uvig_189012:1997-2194 uvig_57083:60834-61031 uvig_330532:71470-71667 uvig_45685:5253-5450 uvig_453773:39737-40138 uvig_158547:2843-3…
uvig_189197	16448-16690		Aca_protein|HTH_19=PF12844.10;HTH_24=PF13412.9;HTH_26=PF13443.9;HTH_31=PF13560.9;HTH_35=PF13693.9;HTH_37=PF13744.9;HTH_38=PF13936.9;HTH_3=PF01381.25;IF2_N=PF04760.18		242		MLRVKEIAKEKGLTMADVAKRMNMSQSGLSMALNRNLTLDVLSRIADALEVEIPDLFERKKEEENTIICPKCGSKFKLIE*	uvig_235032:6973-7215 uvig_271092:32232-32474 uvig_184558:5685-5927 uvig_153850:21120-21356 uvig_41823:37092-37334 uvig_119560:7553-7795 uvig_189197:16448-16690 uvig_545758:13391-13633 uvig_152835:23838-24080 uvig_552111:34836-35084 uvig_384513:14261-14503 uvig_431790:33759-34001 uvig_300946:11085-11327 uvig_150099:30664-30906 uvig_121464:6705-6947 uvig_125934:38742-38984 uvig_321382:11216-11458 …
uvig_189523	12941-13156		Aca_protein|HTH_28=PF13518.9		215		MADYSKGFKRRVVILWIRHNMSSSEISRLSGSDHKTLLKWYKRFYPEIAVGVQQHKDTNWHNIGMCAGYYK*	uvig_313623:28199-28420 uvig_85727:32740-32961 uvig_329194:32730-32951 uvig_117567:10845-11066 uvig_331171:35841-36089 uvig_189523:12941-13156 uvig_103435:4459-4680 uvig_460103:15390-15638 uvig_236829:17384-17608
uvig_189597	15190-15486		Aca_protein|HTH_19=PF12844.10;HTH_31=PF13560.9		296		MGLDAFGRMVRDIRLVRALLLYDMAKDLDISPAELSAIECGRKNVPDWFVSKLQETYGISDMHAQSLIKYMKERGDKNCSGMTEKTQRATQTPQPTKP*	uvig_102011:42196-42492 uvig_127601:65714-66010 uvig_276628:1002-1298 uvig_114948:18392-18688 uvig_522084:39528-39824 NZ_AP018533.1:347955-348251 uvig_193618:28701-28997 uvig_540496:26824-27120 uvig_64968:33159-33455 uvig_84195:18574-18870 uvig_540394:40615-40911 uvig_52254:4118-4414 uvig_31393:1266-1562 uvig_382502:43183-43479 uvig_236171:37818-38114 uvig_380296:25052-25348 ivig_2863:32916-33212…
uvig_189668	1557-1802		Aca_protein|HTH_26=PF13443.9;HTH_31=PF13560.9;HTH_3=PF01381.25;HTH_8=PF02954.22;YdaS_antitoxin=PF15943.8		245		MSRFVMSKTPWERCPYPGLKAALEKTDYNQTTLAEETGISATNVSRYIKGDVDVTVRAFLALEDLTGKPFRELFGECEGRR*	uvig_64097:13921-14166 uvig_91915:21278-21523 uvig_248210:1299-1544 uvig_297543:28831-29076 uvig_310850:31969-32214 uvig_503768:41489-41734 uvig_239945:10825-11070 uvig_411752:3486-3731 uvig_575965:1747-1992 uvig_131170:1346-1576 uvig_480062:11605-11859 uvig_478856:12582-12836 uvig_466168:22491-22745 uvig_557978:26570-26815 uvig_13651:7267-7512 uvig_178178:3634-3879 uvig_125312:23096-23341 uvig_3…
uvig_189729	45325-45753		Aca_protein|HTH_26=PF13443.9;HTH_31=PF13560.9;HTH_37=PF13744.9;HTH_3=PF01381.25;YdaS_antitoxin=PF15943.8		428		MAFNLDKLSEIAKSRSEEAIEKAQRRKAGRGWLRMSQDIALSLRYYLRKMNMTQKEFAEKMGVSPAYVGKLLKGQENLTLESICNIQEVINRDLVSIYRPYEYNTLLSVSPIAEFKDVKRSDVYSSKQSISTGYSPISGDAA*	uvig_189729:45325-45753 uvig_16737:28647-29069 uvig_462209:46766-47188 uvig_25034:39177-39599 uvig_505753:20186-20608 uvig_513369:33003-33425 uvig_88492:50867-51289 uvig_124825:1135-1557 uvig_389387:16143-16565 uvig_64211:29074-29496 uvig_62283:16249-16671
uvig_189890	47866-48126		Aca_protein|CENP-B_N=PF04218.16;HTH_19=PF12844.10;HTH_26=PF13443.9;HTH_31=PF13560.9;HTH_37=PF13744.9;HTH_38=PF13936.9;HTH_3=PF01381.25;YdaS_antitoxin=PF15943.8		260		MNANELFKSCISDIPNDVRKQVDMSFALSDKIDAILKEKGMSQTELAKRMGKRKSEVSKWLCGTHNFTLSTIAKISDVLGCDLIKI*	uvig_337561:19165-19425 uvig_228406:13429-13689 uvig_10477:57220-57480 uvig_282692:30547-30807 uvig_10143:5171-5431 uvig_512311:5093-5353 uvig_229389:34416-34676 uvig_264727:63042-63302 uvig_189890:47866-48126 uvig_310085:36206-36466 uvig_401761:62467-62727 uvig_135119:15349-15609 uvig_365206:14321-14581 uvig_290550:13046-13306 uvig_337020:43976-44236
uvig_190018	19133-19342		Aca_protein|HTH_19=PF12844.10;HTH_31=PF13560.9;HTH_3=PF01381.25;Phage_CI_repr=PF07022.16;YdaS_antitoxin=PF15943.8		209		MKYPNIEAERARLGLSKDEFAKKLGIATKTYYNWLNGVNPIPSDVLMEMARMSNSTMDYLMGLSKEKGA*	uvig_233749:10832-11215 uvig_166367:36251-36469 uvig_201703:18204-18401 uvig_323803:12720-12929 uvig_335149:14409-14606 uvig_190018:19133-19342 uvig_296413:12090-12308 uvig_83335:23839-24072 uvig_251577:3622-3852 uvig_443251:11902-12135 uvig_296186:22563-22787 uvig_420791:5336-5533 uvig_61615:26740-26937 uvig_562088:4311-4544 uvig_554169:7620-7844 uvig_78820:3530-3760 uvig_336067:3779-3988 uvig_1…
uvig_190220	12028-12417		Aca_protein|HTH_19=PF12844.10;HTH_26=PF13443.9;HTH_31=PF13560.9;HTH_37=PF13744.9;HTH_3=PF01381.25;Phage_CI_repr=PF07022.16		389		MAIGEDMSAEEMMLLSLQGMIAAEVEMKRTELGMNQKQFAQYMGVTQATVSKWESGDTNFTLSTLVHIASKLGLKMQTPFEPKERKERRAPVRAANIVNFSEHAGGKSAISGSVNSKYWSAESDELKEM*	uvig_202353:24303-24692 uvig_280077:5560-5979 uvig_195746:32040-32429 uvig_203248:31376-31795 uvig_190220:12028-12417 uvig_597082:1822-2241 uvig_583740:5502-5921 uvig_292204:11174-11593 uvig_251586:31907-32326 uvig_457615:33511-33921 uvig_207072:9374-9763 uvig_187666:29009-29428
uvig_190433	37587-37796		Aca_protein|DUF6462=PF20063.2;HTH_17=PF12728.10		209		MTDVMEPPKYLIWVPLKEAAEMVGLCEKTLMKMAKEGKVKIKQPNGPHGKRLVKVASLQDFDAKAKHGI*	uvig_501898:3129-3338 uvig_388689:27186-27395 uvig_379109:82588-82797 uvig_216270:2842-3051 uvig_178119:47887-48096 uvig_557850:26804-27013 uvig_117214:37293-37502 uvig_378912:22977-23186 uvig_485512:3037-3246 uvig_151404:7881-8090 uvig_174540:17236-17445 uvig_1764:2842-3051 uvig_496432:10719-10928 uvig_34582:27771-27983 uvig_502626:23837-24046 uvig_591600:3093-3302 uvig_121462:26683-26892 uvig_4…
uvig_190636	10580-10789		Aca_protein|HTH_19=PF12844.10;HTH_25=PF13413.9;HTH_26=PF13443.9;HTH_31=PF13560.9;HTH_3=PF01381.25		209		MSALTPVAVRVTGLREARGLTRTRLSQLSGVPLRTLEEWEAGRRVPRDVYQIHAVAAALGMSIEDYLGL*	uvig_139491:56315-56536 uvig_221902:5151-5357 uvig_91990:4036-4257 uvig_557297:60168-60374 uvig_17408:8799-9005 uvig_155107:21094-21297 uvig_230202:59293-59502 uvig_524157:55819-56025 uvig_19559:10114-10320 uvig_450222:60966-61175 uvig_58008:5221-5430 uvig_572229:75797-76006 uvig_319718:74319-74525 uvig_108268:6641-6952 uvig_188827:11807-12016 uvig_199915:12226-12432 uvig_473576:34604-34810 uvig_…
uvig_190703	26275-26487		Aca_protein|HTH_26=PF13443.9		212	AcrIC5|AcrVA1|AcrVA3	MLTYKIDVLETLKECGYNTTRLRKEQIVGESAIQSLRKGEMVGIKTLEKICDILDMQPGNIIKYVENEKK*	uvig_338083:7834-8046 uvig_384387:31561-31776 uvig_27158:12186-12398 uvig_588235:17435-17647 uvig_124079:29328-29570 uvig_124638:31490-31705 uvig_228889:8571-8786 uvig_425798:23905-24117 uvig_204376:24427-24660 ivig_4048:15716-15925 uvig_71148:33843-34046 uvig_573631:8244-8450 uvig_419259:190-402 uvig_442777:29082-29288 uvig_530160:1566-1778 uvig_239871:2209-2415 uvig_559411:7708-7920 uvig_279216…
uvig_190765	3978-4328		Aca_protein|HTH_19=PF12844.10;HTH_26=PF13443.9;HTH_31=PF13560.9;HTH_3=PF01381.25		350		MDLHLRLKELCKSRGTSIAALESRLGMGNGTIGKWWKNGRVPNYANLSVVANALETTIAYLTGETDDPSAGIKKDPIPKDGAVSEPKQKLRDLIDGLSDEQCEKLAGLIAEALKLM*	uvig_42458:2921-3250 uvig_412430:23516-23857 uvig_585716:15238-15567 uvig_190765:3978-4328 uvig_34821:38729-39091 uvig_188303:3978-4307 uvig_75889:5983-6312 uvig_198829:15200-15529
uvig_190778	27458-27811		Aca_protein|HTH_19=PF12844.10;HTH_31=PF13560.9;HTH_3=PF01381.25		353		MLTAFGKEVRKIRLDRGELLKTMADSLGVKSSYLSAIEHGKKAIPKSFISSLTSLYSLSQNEIENLEKAADLSKQNVNINLIGKDADLAGLANAFARKFDSLTENQIKAIEKVLKED*	uvig_334829:31145-31498 uvig_190778:27458-27811 uvig_126216:27726-28079 uvig_461302:9705-10058 uvig_146630:24975-25328 uvig_172190:22719-23072 uvig_58673:13220-13573 uvig_231919:27832-28185 uvig_355023:27531-27884 uvig_53941:28069-28422 uvig_239571:12330-12683 uvig_457556:30406-30759 uvig_438646:26590-26943 uvig_356731:18651-19004 uvig_490158:2427-2780
uvig_190927	4773-5000		Aca_protein|HTH_19=PF12844.10;HTH_26=PF13443.9;HTH_31=PF13560.9;HTH_37=PF13744.9;HTH_3=PF01381.25;YdaS_antitoxin=PF15943.8		227		MDKEKLGAFLRHARESCSLNQTQLAEQIGYSIDSVSRWEQGKQAITVEALVSILEVTHLQVTLGDKEAKACIKIL*	uvig_94488:26679-26906 uvig_15433:42393-42620 uvig_190927:4773-5000 uvig_52232:34365-34592 uvig_284062:11972-12223 uvig_56037:39603-39830 uvig_85813:31140-31367 uvig_120650:38342-38593 uvig_338293:9279-9506
uvig_191264	838-1041		Aca_protein|DUF739=PF05339.14;HTH_11=PF08279.15;HTH_19=PF12844.10;HTH_26=PF13443.9;HTH_3=PF01381.25		203		MIDTIKLEMSITKARITKRELAKQLGISEMSLYNKIHNISEFKASEIRQLSEILELSDSDRQAIFFA*	uvig_280874:16321-16530 uvig_585083:39956-40159 uvig_404368:19802-20011 uvig_400635:57201-57410 uvig_7040:4085-4294 uvig_438055:10326-10529 uvig_368476:3067-3273 uvig_182413:8429-8650 uvig_582337:6084-6287 uvig_1774:42917-43126 uvig_442136:8935-9144 uvig_207132:1341-1547 uvig_166456:2941-3144 uvig_178578:27365-27580 uvig_195976:2941-3144 uvig_183341:56647-56850 uvig_313073:3089-3298 uvig_209817:5…
uvig_191320	15085-15474		Aca_protein|HTH_19=PF12844.10;HTH_3=PF01381.25		389		MVVNAKCNSCKEPTKYVAGFFDGPKGRHGCLFDCKNEQCEVYQVKRFAESEAVKERIKIQNLNGQKGMYAGYIAALRKDAKITMMKMSQIVGCSPAEYSSYEHERKEFNSEIYRKCEKYLKEKEGGGRC*	uvig_206736:24354-24731 uvig_463337:3520-3939 uvig_579960:61681-62070 uvig_26801:32130-32507 uvig_142088:61943-62344 uvig_591990:109727-110107 uvig_496748:3244-3612 uvig_199273:5159-5536 uvig_498967:71705-72094 uvig_379620:3138-3557 uvig_31656:23594-23983 uvig_183072:2479-2868 uvig_498417:43076-43465 uvig_118634:7479-7856 uvig_4524:48373-48750 uvig_418954:38583-38960 uvig_57454:7834-8211 uvig_527…
uvig_191413	23240-23602		Aca_protein|HTH_28=PF13518.9		362		MADTLCLSCAKCYGDCPWSERDPETKRIKFQPVPGWTAEPTWKRGCGASYHVVACPLYVSDGKDYSAGRGQKPKFDVRKVAACMRAGMTDREIMRRTGIQSDSTLREYKRRARKLEEPEC*	uvig_66955:6089-6442 uvig_224788:17139-17501 uvig_161542:5249-5611 uvig_191413:23240-23602 uvig_241022:11363-11716 uvig_434950:6057-6422 uvig_311890:6035-6397 uvig_547791:25756-26118 uvig_238099:5680-6045 uvig_209658:11780-12142 uvig_475703:20042-20404
uvig_191416	6105-6350		Aca_protein|HTH_38=PF13936.9;KORA=PF16509.8;Sigma70_r4=PF04545.19		245		MAGRAKVPEELERMTKSQRLTVIDEAALGFENTVIARRTLIDHYPQADIAAEIGYDRSVVSRRSRDIFARLIDVARILHMA*	uvig_376002:4931-5176 uvig_464209:7054-7299 uvig_137377:14862-15107 uvig_452167:32743-32988 uvig_191416:6105-6350 uvig_187820:44188-44433
uvig_191679	2129-2338		Aca_protein|HTH_19=PF12844.10;HTH_31=PF13560.9;HTH_37=PF13744.9;HTH_3=PF01381.25;Sigma70_r4=PF04545.19		209		METNELIKLRQRFGYTQLDIANMLGLPKSTYNQKENGKRSFKPVEMVQIYEFFHRLDDKLNMQDIFLIK*	uvig_393236:2129-2338 uvig_576994:2100-2309 uvig_191679:2129-2338 uvig_190489:35199-35408 uvig_324952:3901-4107 uvig_289000:35703-35909 uvig_112617:5425-5631 uvig_370039:4371-4577 uvig_317659:47076-47309 uvig_395882:7279-7476 uvig_421916:27927-28133 uvig_461541:42905-43111
uvig_191948	10255-10410		Aca_protein|HTH_19=PF12844.10;HTH_26=PF13443.9;HTH_31=PF13560.9;HTH_3=PF01381.25		155		MKKSRSNLAKDVGVTESYIAKLENGVITNPTLVVLKGLSKALNVSPLEFFK*	uvig_578032:49729-49884 uvig_197970:14213-14368 uvig_155815:12843-12998 uvig_376560:49107-49262 uvig_246725:17098-17253 uvig_179077:61828-61995 uvig_23214:58642-58797 uvig_577509:22477-22632 uvig_156511:12841-12996 uvig_307755:13917-14072 uvig_155947:47993-48148 uvig_259987:4589-4744 uvig_470656:3330-3485 uvig_111746:32507-32662 uvig_76157:9931-10086 uvig_200371:23357-23512 uvig_32112:23704-23859…
uvig_191950	18067-18318		Aca_protein|CENP-B_N=PF04218.16;HTH_23=PF13384.9;HTH_28=PF13518.9;HTH_29=PF13551.9;HTH_38=PF13936.9		251		MKRAYRYLTFEDRKQIERLWSEGATPKEIACTLGVHFTTVYDELKRGDTGQVYADFRNVYDASLAQQTVKDSLKRKGRHRQAV*	uvig_535197:48221-48472 uvig_181984:50644-50943 uvig_523369:52166-52417 uvig_191950:18067-18318 uvig_270100:8102-8353 uvig_278227:21834-22085
uvig_192063	6033-6284		Aca_protein|HTH_17=PF12728.10;MerR_2=PF13591.9		251		MRPTAMLTFEQVKTDLGISTKQLNIFIDLGLLNPIFLGKGWKFSQEEILDFQREYRGERMSNYVETVTAHEKHMKKAAMSSSS*	uvig_82784:35261-35512 uvig_441980:4699-4950 ivig_2881:27746-27997 uvig_192063:6033-6284 uvig_444459:100528-100779 uvig_244583:541-792 ivig_59:6757-7008 uvig_124293:13365-13616 uvig_187137:38657-38920 uvig_294322:41163-41426 uvig_421617:1644-1895 uvig_28786:38605-38868 uvig_285962:47879-48142 uvig_538787:11165-11416 ivig_1910:6377-6640 uvig_237521:39083-39346 uvig_158891:23375-23638 uvig_164817:3…
uvig_192130	34449-34733		Aca_protein|HTH_17=PF12728.10		284		MAEVLYMSIKDYAKHVSASVGTIYDMCRKGKLPAVKIGGWRINVKRADELLEQMCNEHMTEYTPVIKPAKVNIRTANAGNSYLARLEQIRKGVV*	uvig_278118:8009-8293 uvig_65123:8588-8881 uvig_487079:7518-7802 uvig_192130:34449-34733 uvig_589923:8579-8863
uvig_192279	4366-4602		Aca_protein|HTH_17=PF12728.10		236		MATRLYTPPELARLLNVSAKMIRESCAAGRIQAYDFGDGSSVMWRIPFDESEMKSIGRRNAKCAYVKERLRTNAQQNR*	uvig_192279:4366-4602 uvig_36828:7479-7715 uvig_173812:33087-33323 uvig_33446:8111-8347 uvig_64179:5085-5321
uvig_192544	51636-52001		Aca_protein|HTH_37=PF13744.9		365	AcrIIA11	MGKRIVAIMGSMDNDIDMVSYVKNLMREKDLSLTDVAKMSGVTKQAIYDSLTRPNTNYCAIKRILQAVGRDIEIIRKDGKEVEFDQNALQKALDQEQPRLGKLKNILASIGYELAVIEDDE*	uvig_192544:51636-52001 uvig_530263:29-322 uvig_446907:5368-5733 ivig_3844:28041-28406 uvig_395547:5366-5731
uvig_192563	1779-2096	Duplodnaviria;Heunggongvirae;Uroviricota;Caudoviricetes;Caudovirales;Siphoviridae;;	Aca_protein|HTH_26=PF13443.9;HTH_31=PF13560.9;HTH_3=PF01381.25		317		MLTEYPVNVEQSPEYSGNGGDVTSNEYVTQAIKVRMARLGITQSDVADAVGINRVVMNRYMRNQREWPIRVLDKIAPALKWQDGLDIFIAANSEEKEPQSALAKS*	uvig_488113:5235-5552 uvig_539740:2389-2706 uvig_400351:5516-5833 uvig_192563:1779-2096 uvig_490333:33626-33943 uvig_502390:39487-39804 uvig_112908:16420-16737 uvig_259657:38533-38850 uvig_496097:5235-5552 uvig_389560:28431-28748 uvig_389951:30109-30426 uvig_96617:35708-36025 uvig_115701:14859-15176 uvig_487216:13497-13814
uvig_192677	28747-29118		Aca_protein|HTH_19=PF12844.10;HTH_23=PF13384.9;HTH_25=PF13413.9;HTH_26=PF13443.9;HTH_31=PF13560.9;HTH_38=PF13936.9;HTH_3=PF01381.25;HTH_7=PF02796.18		371		MYEVNEMEIHDRIKARRKELGLSAETVAEKLGVSPATIYRYENNDIKKFPTEILEPLAKVLHTTPAYLMGWEESATPFPDDQEEIAKVALFGGDGEVTDEMWNEVKGFVEFIKDKRKRENDNN*	uvig_251589:808-1158 uvig_28724:7343-7693 uvig_594556:23402-23755 uvig_206001:4328-4756 uvig_150252:29218-29568 NZ_AP017968.1:2634315-2634749 uvig_124870:5693-6043 uvig_446824:26288-26638 uvig_256763:3385-3735 uvig_411951:2369-2722 uvig_222344:2627-3061 uvig_312345:5538-5888 uvig_416220:4058-4408 uvig_162820:5545-5895 uvig_292887:17350-17778 uvig_74697:19208-19561 uvig_192677:28747-29118 uvig_133…
uvig_192820	3951-4361		Aca_protein|HTH_23=PF13384.9;HTH_28=PF13518.9;HTH_29=PF13551.9;HTH_7=PF02796.18;HTH_Tnp_1=PF01527.23;HTH_Tnp_ISL3=PF13542.9;LZ_Tnp_IS481=PF13011.9;MerR_1=PF13411.9		410	AcrIIA7	MQYTEDFKRGIVRTLLASGMTRKEFAAKTKITVQALRKWVNQYKDEEIKNVDHNNRSKYSEEYKKSIVSKMLFDGITYETMSKKTGISSQLLEYWDNKYRYILIDEFEKRMANRRKKKVKKETRWHRYGAGAGRYE*	uvig_123035:11498-11908 uvig_564369:13183-13593 uvig_197268:17225-17635 NZ_CP012098.1:1999808-2000218 uvig_192820:3951-4361 uvig_166331:20757-21158 NZ_LR699012.1:1999808-2000218 uvig_325018:12042-12443 uvig_189741:5078-5488 uvig_210059:13245-13655 uvig_281863:13664-14071 uvig_108050:16613-17023 uvig_193971:23693-24034 uvig_235580:21357-21764 uvig_180241:22552-22962 uvig_167601:23469-23870 uvig_45…
uvig_192874	10158-10529		Aca_protein|HTH_19=PF12844.10;HTH_26=PF13443.9;HTH_31=PF13560.9;HTH_3=PF01381.25		371		MYEKFEELLKKNNVTAYRVAKETCVTTSALTSWKQGKYTPKREKLQKIADYFGVSVEYFTGEEPIEETSNKGYYIDEETARTAQEIYNNDKILFDVYNTVDKERLVDFAKKLAELRKIEEGEE*	uvig_501719:13552-13926 uvig_285704:3237-3419 uvig_395662:13542-13916 uvig_494182:7589-7963 uvig_325177:4509-4880 uvig_28347:66926-67300 uvig_430904:29918-30277 uvig_452123:12915-13274 uvig_110676:30041-30256 uvig_481877:3819-4193 uvig_72566:7051-7242 uvig_137752:14114-14485 uvig_430198:29933-30292 uvig_198280:3720-4091 uvig_57175:3685-4059 uvig_450333:1767-2126 NZ_CP040058.1:849259-849633 ivig_1…
uvig_192941	15935-16135		Aca_protein|HTH_19=PF12844.10;HTH_24=PF13412.9;HTH_25=PF13413.9;HTH_26=PF13443.9;HTH_31=PF13560.9;HTH_37=PF13744.9;HTH_3=PF01381.25;HTH_psq=PF05225.19;Sigma70_r4=PF04545.19		200		MGYRIKEVREEKRMTQEELSAKSGISRTTISGLENGTVRSTSTKTLLKIAAALETTVDNIFFADSV*	uvig_433743:16504-16704 uvig_48460:41135-41353 uvig_192941:15935-16135 uvig_195752:1730-1930 uvig_319920:53382-53582 uvig_81434:52742-52942 uvig_210304:2859-3059 uvig_85080:6971-7171 uvig_236402:20731-20931 uvig_223406:12474-12674
uvig_193098	11481-11687		Aca_protein|DUF739=PF05339.14;HTH_19=PF12844.10		206		MTNTDLLKEKIEDSGYKMKYIASKIGLSYQGFLNKIQNKTDFTAPEIKGLRELLCIPADEAEKIFFAS*	uvig_19566:4412-4618 uvig_281634:49500-49706 uvig_205546:15217-15423 uvig_196546:49765-49983 uvig_157150:13108-13314 uvig_217074:58240-58446 uvig_554109:11131-11349 uvig_193098:11481-11687 uvig_102665:37459-37665 uvig_543789:31928-32134 uvig_306735:7124-7330 uvig_483923:3011-3229 uvig_97383:51774-51980 uvig_207778:51584-51790 uvig_261851:11321-11527 uvig_490798:1092-1298 uvig_546382:56082-56288 u…
uvig_193245	42689-43129		Aca_protein|HTH_SUN2=PF18580.4		440		MKHRATIDLEFTNGDLFEQEVIKAMRAYAKTIAREAFQNEVEECVADTAKVWARRLYESRYTEPMTDKLVKAEVQSYIKEQMSHKEMLDLIQGTVQAAVAECKDKTKQFAQTEVEKYLKGAVVMNAIHEEIKRVVPQAVLDALRGV*	uvig_73289:41192-41632 uvig_513094:9834-10082 uvig_164371:27943-28383 uvig_129685:39073-39513 uvig_491489:4656-5096 uvig_571144:32518-32958 uvig_135436:30707-31147 uvig_178317:7527-7904 uvig_199656:47169-47609 uvig_406692:41720-42160 uvig_202326:33127-33567 uvig_492526:15248-15688 uvig_414447:85827-86267 uvig_592462:83655-84095 uvig_272628:31163-31603 uvig_118026:51452-51892 uvig_175723:38597-390…
uvig_193430	54855-55097		Aca_protein|HTH_26=PF13443.9;HTH_3=PF01381.25		242		MKKRLPPWCKLVKHTLIDKDMDVSELATKTGLARPYLSSIINGRIYSQPAVNKVSDCLGISNDYDAIYQPANSIGQSEEN*	uvig_151302:2722-2964 ivig_2235:14635-14877 uvig_445075:39816-40058 uvig_359636:49353-49595 ivig_2176:57584-57826 uvig_84320:16243-16485 uvig_294903:20858-21100 uvig_520393:2629-2871 uvig_490979:8446-8688 uvig_363318:81122-81364 uvig_200611:45636-45878 uvig_323672:56765-57007 uvig_83767:8901-9143 uvig_69815:73967-74209 uvig_448347:12637-12879 uvig_576182:6718-6963 uvig_460960:11163-11405 uvig_503…
uvig_193430	5990-6310		Aca_protein|HTH_31=PF13560.9		320	AcrIIA11	MDIIEKFKQYMLDNGITYEEAAKRIGWTRQNLWYKLNVGVSPTYGTIKKIADGLGFEIKLTQDGKPDITKLEDIAADTEDDSARFIIIEHVINSMGYSLEIVPPEK*	uvig_39690:29467-29787 uvig_490979:57150-57470 uvig_323672:14080-14400 uvig_503929:26316-26636 uvig_46188:30341-30661 uvig_520393:51318-51638 uvig_441271:15344-15664 uvig_493889:19127-19447 uvig_359636:668-988 uvig_193430:5990-6310 uvig_400017:12986-13306 uvig_231522:4919-5239 uvig_698:51954-52274 uvig_445075:49562-49882 uvig_442478:30178-30498 ivig_2176:8717-9037 uvig_105524:12560-12880 uvig_424…
uvig_193489	37936-38214		Aca_protein|HTH_26=PF13443.9		278	AcrIII-1	MIVFNKLGQLLKIRNMTWKDLCNAGLSQNMPTRFSKNENISSDTINKVCEYLCVQPFEIMEWIPDAEWNAKEIEKQAIEAQIAELQAKLNQM*	uvig_596700:40562-40840 uvig_241822:5373-5654 uvig_327618:65111-65389 uvig_329124:48583-48873 uvig_132196:59137-59418 uvig_183334:91139-91417 uvig_308456:24090-24368 uvig_381306:13044-13322 uvig_171512:4352-4630 uvig_467977:35121-35399 uvig_286466:3448-3741 uvig_223401:21110-21388 uvig_35543:19996-20277 uvig_366445:8373-8654 uvig_33640:4833-5123 uvig_381274:21211-21492 uvig_73831:66291-66572 uvig…
uvig_193519	35323-35574		Aca_protein|HTH_17=PF12728.10		251		MDERPIGMTMEETSRLLHIGVEQLREYARTDPTFPCFSVGNKLITTEAAISEWATARAKMRVGMKTESSQVMEIIRKYRRERA*	uvig_478575:3204-3455 uvig_542770:34775-35074 uvig_52349:11001-11249 uvig_53632:5234-5482 uvig_233297:630-875 uvig_492745:369-617 uvig_59802:6830-7069 uvig_193519:35323-35574 uvig_180180:3815-4066 uvig_192508:36331-36582
uvig_193527	7353-7739		Aca_protein|HTH_19=PF12844.10;HTH_26=PF13443.9;HTH_31=PF13560.9;HTH_3=PF01381.25;LacI=PF00356.24;Phage_CI_repr=PF07022.16		386		MFRDRLKKVMADQNINQVELSRICSVSRSTVSKWMSGDSEPTKERKNEIAAILNLQENFFEEIVIPVEKIETLSVKEVAKLMGLSVPTIEKGLIQEKFPWGYAIQTSENKHRYFINAKKFFATEMISV*	uvig_571914:11763-12122 uvig_540446:7480-7839 uvig_363554:34397-34789 ivig_2426:9679-10065 uvig_80820:10427-10819 uvig_460338:1366-1752 uvig_325428:5328-5720 uvig_64823:12098-12457 uvig_331049:33731-34123 uvig_225355:9782-10174 uvig_296908:35522-35881 uvig_9661:18912-19271 uvig_107886:8427-8786 uvig_216421:40382-40768 uvig_502755:11746-12105 uvig_436013:35479-35865 uvig_142097:34481-34873 uvig_10…
uvig_193552	6882-7235		Aca_protein|HTH_19=PF12844.10;HTH_26=PF13443.9;HTH_31=PF13560.9;HTH_3=PF01381.25;HTH_60=PF20317.1;Phage_CI_repr=PF07022.16		353		MSNIEKFAPRLRMLIDAKGITVRSLAKDLNVSVGVLSDWQNGNKTPRGDSIMKLAEYFGVTADYLLGLTDASVIDTDIRISCDTTSLSEKAVKILSGMEKSDVEKLSKLIEFYNTIR*	uvig_583842:4712-5026 uvig_9421:4822-5175 uvig_112350:5256-5573 uvig_446938:49533-49886 uvig_156009:4777-5130 uvig_219170:5555-5908 uvig_383825:5137-5490 uvig_193552:6882-7235 uvig_320963:49425-49778 uvig_55244:49926-50279 uvig_172662:3116-3469 ivig_2302:4573-4926 uvig_228216:52365-52718 uvig_410130:49785-50138 uvig_149009:9584-9940 uvig_439087:54322-54675 uvig_596702:50332-50685 uvig_65584:5080-…
uvig_194156	12932-13219		Aca_protein|HTH_17=PF12728.10;Phage_AlpA=PF05930.15		287		MSEIQDLSRKLDRIEQLTIISSKKVLDLSEAAMFTGYSESHIYNLTSKKAIPHYKKNRKLFFKKDELEDWMLERQVKTDNELDNKATTYVKTHKN*	uvig_94541:28802-29221 uvig_194156:12932-13219 uvig_80269:12738-13007 uvig_197752:19512-19802 uvig_118388:14358-14645 uvig_438535:47865-48158 uvig_208948:9954-10262 uvig_532735:57561-57854 uvig_81009:5771-6058 uvig_214020:4188-4478 uvig_437055:34232-34525 uvig_306530:10137-10406
uvig_194321	16650-17057		Aca_protein|HTH_3=PF01381.25;Phage_CI_repr=PF07022.16		407		MSILDRIVELLGEQDQKKLTDYLHLKKSAFTDWKSGKSNSYRKYLIEISEFFGVSIDYLVYGNDAPVQNITNSAIGAMGEHSTGTVNIQNSSESEDELAKELAKILKSLPLKERSKLLNMIYDFEESYKKGKMED*	uvig_42504:8188-8526 uvig_450163:953-1360 uvig_291464:2939-3346 uvig_107916:17551-17958 uvig_211004:15472-15879 uvig_367259:2364-2771 uvig_470108:4785-5192 uvig_194321:16650-17057 uvig_456760:28624-29031
uvig_194810	29013-29207		Aca_protein|HTH_19=PF12844.10;HTH_26=PF13443.9;HTH_31=PF13560.9;HTH_3=PF01381.25		194		MELVDARKKARYSQEAVAGLLGISRPTYAKMESNPDSVTIEDAKKLAYLFGVRVADIFFGSNDS*	uvig_496359:10690-10884 uvig_547327:28663-28857 uvig_164184:2466-2660 uvig_486715:21829-22023 uvig_480268:3099-3293 uvig_194810:29013-29207 ivig_609:3055-3249
uvig_194871	21393-21656		Aca_protein|DUF739=PF05339.14;HTH_26=PF13443.9;HTH_31=PF13560.9		263		MLNTSTIRGTFRQIPYWKLRGRFHSCGFRDQEIANAIGIGTDTMSKRMNGKQPWTSTEIAEICKTLDILQDEIGELFFPTVEKGESA*	uvig_422773:18504-18761 uvig_255838:6038-6301 uvig_158390:26195-26452 uvig_437101:9293-9550 uvig_204889:8141-8443 uvig_113189:14959-15261 uvig_550664:25636-25893 uvig_541315:14477-14734 uvig_74177:21429-21686 uvig_575335:27108-27365 uvig_579438:6042-6308 uvig_209662:32441-32701 uvig_219835:34858-35118 uvig_440760:13397-13663 uvig_492759:11711-11971 uvig_232548:24474-24731 uvig_55670:9447-9707 uvi…
uvig_194891	34480-34683		Aca_protein|HTH_19=PF12844.10;HTH_26=PF13443.9;HTH_3=PF01381.25		203		MPIYTNIKKTCKQKGISVTKLEADLGFARSTIYKWDTHQPGIGKLKKVSDYLGVTMEYLLSDQKEAS*	uvig_194891:34480-34683 uvig_380417:60-263 uvig_449281:24893-25096 uvig_449784:4892-5092 uvig_218197:8546-8746 uvig_87000:1501-1701 uvig_114620:17771-17974 uvig_8332:13778-13978 uvig_445202:7555-7755 uvig_112398:2483-2683 uvig_124403:22147-22350 uvig_103512:38623-38823 ivig_3506:35003-35203 uvig_83682:4755-4955 uvig_171310:7276-7476 uvig_401693:2150-2350
uvig_194938	12927-13187		Aca_protein|DUF2513=PF10711.12;DUF3116=PF11313.11;HTH_36=PF13730.9		260		MNRLGFLVLSILKANGATNKLCSMSVREITDTEEDCGYKENTIFKKIKEFEQSGYICRGLKEGRADTFFITPEGCEFLERAKNESK*	uvig_402462:24674-24934 uvig_500731:38934-39191 uvig_454409:10630-10887 ivig_2006:39981-40241 uvig_188445:39961-40221 uvig_246105:16474-16731 uvig_214905:10111-10371 uvig_490427:8011-8271 uvig_194938:12927-13187 ivig_1929:52746-53003 uvig_130428:42680-42937 uvig_468035:43034-43294 uvig_149699:19394-19651 uvig_178473:6364-6624 uvig_296027:42654-42926 uvig_52060:2457-2714 ivig_120:8972-9229 uvig_13…
uvig_195285	13530-13751		Aca_protein|HTH_19=PF12844.10;HTH_24=PF13412.9;HTH_25=PF13413.9;HTH_26=PF13443.9;HTH_31=PF13560.9;HTH_3=PF01381.25;Phage_CI_repr=PF07022.16		221		MTADFAGMGKRLREAREKELMSQNDLALESGVAPSTISYIECGHSTASVWVLAHICDALGVSMQWMVYGRGRK*	uvig_282278:7443-7664 uvig_195285:13530-13751 uvig_203624:24009-24230 uvig_538695:3261-3482 uvig_287543:6250-6471 uvig_451744:27680-27901 uvig_581642:1489-1710 uvig_165741:6131-6352
uvig_195385	29884-30042		Aca_protein|HTH_50=PF18024.4;HTH_Tnp_ISL3=PF13542.9		158		MKKHIYTEAEKTEITRLYPHCSTKEIARLFGISAASVYNLADRLDSRSLRSI*	uvig_141589:2280-2438 uvig_159136:13420-13578 uvig_274578:11129-11287 uvig_332010:22188-22346 uvig_255440:32377-32535 uvig_158524:22405-22563 uvig_195385:29884-30042 ivig_4265:26554-26712
uvig_196011	41344-41601		Aca_protein|DUF739=PF05339.14;HTH_19=PF12844.10;HTH_26=PF13443.9;HTH_31=PF13560.9;HTH_3=PF01381.25		257		MRSLMMKRKVKKVFDYSKLRGKIKEVFGTQAKFAKAMGMSTVTLSAKLNGTVQFTAPEMNKACEVLGVSVEFIPLYFFTEKVKTS*	uvig_263249:9407-9664 uvig_95436:4345-4560 uvig_381774:39370-39609 uvig_192929:8003-8212 uvig_173030:5659-5868 uvig_196011:41344-41601 uvig_511124:13975-14232 uvig_72399:19602-19817 uvig_572230:15046-15279 uvig_148121:11181-11438 uvig_261445:15141-15398 uvig_274615:32715-32930 uvig_259184:2234-2491 uvig_233645:4652-4909 uvig_321114:13765-13980 uvig_126330:5118-5375 uvig_380343:17591-17848 uvig_20…
uvig_196143	8530-8844		Aca_protein|HTH_19=PF12844.10;HTH_26=PF13443.9;HTH_31=PF13560.9;HTH_37=PF13744.9;HTH_3=PF01381.25		314		MEVIEYIKQTMKEEGVTQMELGRRTGLTRQSVFDVLTRANPNFNTVRRIFNALDRDIDIRKKDGGELDIDKNSLYAVFEREAPGFGKLKAILEAMGYEFQYVRK*	uvig_567704:45254-45568 uvig_101793:8736-9050 uvig_210998:8521-8835 uvig_196143:8530-8844 uvig_54416:43098-43412 uvig_225772:11373-11687 uvig_382848:46501-46815 ivig_718:41262-41576 uvig_484645:24888-25202 uvig_162827:25983-26297 uvig_434367:27359-27673 uvig_297256:28489-28803 uvig_128118:12467-12781 uvig_469536:46950-47264 uvig_210126:24776-25090 uvig_184678:46963-47277 uvig_181527:8042-8356 uvi…
uvig_196155	8243-8464		Aca_protein|DUF739=PF05339.14;HTH_26=PF13443.9;HTH_31=PF13560.9;HTH_37=PF13744.9		221		MRVDTNRLKGSIAANGMTQEAVAHAIGIDNSTFCRKMKCDGVTFSVGQMHKLIDLLKITPEVAVQIFLCENSQ*	uvig_150255:29847-30068 uvig_207072:11147-11368 uvig_196155:8243-8464 uvig_164691:9684-9905 uvig_202353:22698-22919
uvig_196447	7141-7563		Aca_protein|HTH_19=PF12844.10;HTH_26=PF13443.9;HTH_31=PF13560.9;HTH_3=PF01381.25		422		MKFSEKLKQAMQQLGINQAQVVGLTGKSKGSISMYLNDKTTPSEQVQSDIAVSLGLTPDYFEQEETPVTFKPSKCEDGIPTLTVHEVAKLMHKHTNTIALGLQQGVFPWGYAIHTSEHRWSYFINAKRFAEIEGVICAKD*	uvig_30985:35997-36416 uvig_22738:4245-4664 uvig_164380:3255-3674 uvig_112021:3626-4045 uvig_196447:7141-7563 uvig_81473:10070-10489 uvig_11824:6107-6526 uvig_329072:29905-30324 uvig_7868:12102-12512 uvig_489236:35562-35981 uvig_41016:345-764 uvig_78562:2306-2716 uvig_299793:7416-7829 uvig_84608:2748-3167 uvig_166994:8429-8848 ivig_3454:5590-6012 uvig_229842:19016-19435 uvig_145519:30986-31396 uv…
uvig_196468	1270-1536		Aca_protein|HTH_17=PF12728.10;MerR_1=PF13411.9		266		MKIIDGKKYYTTFETAELCNVTRNTLMRWYEYEETTGRTLLPPFIRVGGNHARYWSEDDIEKILTFKTTKVKGEMKVISDKYSGKCKK*	uvig_62835:13442-13708 uvig_132999:50446-50712 uvig_115754:17969-18235 uvig_125063:10448-10714 uvig_21218:61847-62113 uvig_334179:3868-4134 uvig_352017:49932-50198 uvig_470655:13050-13316 uvig_336482:54150-54416 uvig_254899:2431-2697 uvig_225326:37195-37461 uvig_568997:462-728 uvig_251782:19021-19287 uvig_68070:63200-63466 uvig_150801:61819-62085 uvig_256058:11789-12055 uvig_207082:54475-54741 uv…
uvig_196564	37434-37640		Aca_protein|HTH_19=PF12844.10;HTH_26=PF13443.9;HTH_3=PF01381.25		206		MIYDNIFERAKKRGISINKLEEQAELSKGSICKWGKSVSPTVKSIKKVADILGCTVDELITEKKLKRK*	uvig_431107:41517-41723 uvig_71831:43911-44123 uvig_12233:10665-10871 uvig_399461:23125-23331 uvig_561863:37306-37518 uvig_444529:9215-9421 uvig_120190:6655-6876 uvig_196564:37434-37640 uvig_52344:34401-34613 uvig_35717:41659-41865 uvig_216589:35276-35467 uvig_383163:48235-48441 uvig_316482:4852-5085 uvig_258090:42338-42544 uvig_447100:17520-17726 uvig_295759:6413-6619 uvig_432361:39292-39501 uvi…
uvig_196733	12231-12428		Aca_protein|HTH_38=PF13936.9		197		MTYFKHRILYEKGVIPKLAKRFNVSENTVRYALRFATEGEQPDLIRSTALKEYGCALSQKPVSIK*	uvig_329955:26941-27138 uvig_154260:25154-25351 uvig_196733:12231-12428 uvig_548093:2820-3017 uvig_114687:835-1035 uvig_196563:24417-24617 uvig_539131:23196-23396 uvig_119214:20222-20422 uvig_153528:26498-26695 uvig_156885:23673-23870
uvig_197376	30277-30513		Aca_protein|HTH_26=PF13443.9		236		MDFYKIVSDICDKRNITLCSLLSQLEMSKANIRNWRNGVIPKISVRQKIAEITDTPVENLLTNEEKSVVNEILKKNSR*	uvig_145913:30005-30241 uvig_197376:30277-30513 uvig_177033:8264-8500 uvig_88518:50260-50496 uvig_381356:31394-31630 uvig_45968:6040-6276 uvig_234157:30534-30770 uvig_460907:19386-19622 ivig_909:8989-9225 uvig_211547:6126-6359 uvig_14486:50816-51049 uvig_214832:24991-25227 uvig_542935:38024-38260 uvig_377631:37342-37578 uvig_498512:1223-1459 uvig_495808:22102-22338 uvig_52052:18600-18836 uvig_385…
uvig_197376	68154-68336		Aca_protein|HTH_19=PF12844.10;HTH_31=PF13560.9;HTH_3=PF01381.25		182	AcrIC5	MTIKDARLNAGLTQARMSELLEIPKRTIGDWETGTRKPPAYVEKLIIRELERIATENNNK*	uvig_401887:41219-41401 uvig_89561:9672-9857 uvig_286686:15548-15730 uvig_298739:32157-32342 uvig_147907:45850-46062 uvig_46106:7869-8081 ivig_1126:2796-2981 uvig_205710:33268-33453 uvig_572308:31951-32136 uvig_506330:29040-29219 uvig_330496:20688-20870 uvig_282819:36192-36398 uvig_12070:34623-34805 uvig_314083:2548-2733 uvig_160242:1359-1541 uvig_286317:1445-1624 uvig_101796:918-1100 uvig_401891…
uvig_197398	23924-24340		Aca_protein|HTH_19=PF12844.10;HTH_24=PF13412.9;HTH_26=PF13443.9;HTH_31=PF13560.9;HTH_3=PF01381.25		416		MFLEILTQLMKERGITKSVLARESGVPYTTIDGFYKKGCDNVKLSTLQKLAKYFDVSLDYLICGDNIELTNHEKALVRAYRDNPNMQSAVDRLLGIEESKITVSQKVARSGDDRAVDALKMTSDRVAKFENAETDDDI*	uvig_324372:12060-12368 uvig_197398:23924-24340 uvig_88592:3335-3643 uvig_284543:4059-4367 uvig_459914:4452-4763 uvig_278505:3355-3663 uvig_127316:4742-5050 uvig_44572:5608-5916 uvig_331823:22469-22777 uvig_47973:30970-31278 uvig_457308:10603-10914 uvig_49126:342-650 uvig_469607:8994-9302 uvig_33267:5396-5704 uvig_325864:8530-8838 uvig_471310:16240-16548 uvig_224422:4390-4698 uvig_55602:5396-5704…
uvig_197535	6128-6376		Aca_protein|HTH_26=PF13443.9;HTH_3=PF01381.25		248		MAKSNLCENLQQKRFDYVAGALTGGFRQKNLNTKDISKKSGIPERTVTERLNHPEKIKLEDLYKLADVAGIRIIFQQKEIPE*	uvig_296027:40834-41082 uvig_239374:10890-11138 ivig_1787:35696-35941 uvig_296916:11212-11460 uvig_460598:5359-5604 uvig_132593:33565-33813 uvig_130263:7332-7577 uvig_221388:5372-5617 uvig_144206:5264-5509 uvig_138557:5517-5765 uvig_440187:12959-13207 uvig_197535:6128-6376 uvig_543009:1398-1646 uvig_232318:6760-7005 uvig_242367:19984-20229 uvig_451759:1133-1381 ivig_1841:35006-35251 uvig_422189:7…
uvig_197548	5289-5516		Aca_protein|GerE=PF00196.22;HTH_10=PF04967.15;HTH_23=PF13384.9;HTH_38=PF13936.9;Sigma70_r4_2=PF08281.15;Sigma70_r4=PF04545.19		227		MRLDFDRRTKEEIARRCGFDEHVRLGQVFDLLWRGYSIVQISMTLGMSPATVSRSIREIKKRMSASLHTDDNTPA*	uvig_459813:11213-11440 uvig_231294:31579-31806 uvig_147208:34940-35167 uvig_35116:1743-1970 uvig_581298:20604-20831 uvig_366142:31662-31889 uvig_594237:1609-1836 uvig_565827:34182-34409 uvig_108252:3711-3938 uvig_197548:5289-5516 uvig_591220:4632-4859 uvig_73448:14763-14990 uvig_400197:43881-44108 uvig_45158:36386-36613 uvig_459581:19915-20142 uvig_596575:1714-1941 uvig_9556:14863-15090 uvig_555…
uvig_197613	22904-23182		Aca_protein|HTH_17=PF12728.10		278		MDENNISVEEVMKITHKSREFIINAIQQGCFPGSVAISGTRRNVHIPRKAFEDYMNKFSRSPSEQLIIALLNSLNEKSTRHQKTSAQHANKL*	ivig_830:25060-25332 uvig_545946:1891-2151 uvig_338285:16934-17206 uvig_136305:38216-38491 uvig_224750:6554-6856 uvig_433526:1635-1955 ivig_3943:33728-34048 uvig_171230:5466-5786 ivig_829:33661-33981 uvig_563422:19749-20024 uvig_452550:36677-36925 uvig_216532:30702-31022 uvig_322752:36939-37220 uvig_154624:35568-35843 ivig_3906:8247-8549 uvig_290760:16479-16751 uvig_171833:16835-17110 uvig_187137…
uvig_198053	7430-7849		Aca_protein|CENP-B_N=PF04218.16;HTH_23=PF13384.9;HTH_28=PF13518.9;HTH_Tnp_ISL3=PF13542.9;LacI=PF00356.24;Sigma70_r4=PF04545.19		419		MAARITDRKKKRIIADWIEMQSYSAVAKKHGVTHQTVKRIVSASPDIAQKVQQKKEENTADMMAYMESQKAAMQEAITLHLKALTDPEKISAATLSQIATSFGIIVDKATRNTASGNDSLNKLDGLIKEFRDAIKPETD*	uvig_137815:766-1185 uvig_127283:11497-11898 uvig_418383:9974-10390 uvig_473977:31648-32064 uvig_415143:13450-13851 uvig_333791:13006-13407 uvig_133754:38310-38729 uvig_247442:23712-24131 uvig_333791:55502-55903 uvig_301163:31061-31480 uvig_461294:35549-35965 uvig_287687:17399-17800 uvig_326960:40384-40803 uvig_376206:17070-17471 uvig_240224:11857-12276 uvig_330318:19316-19735 uvig_322177:24339-2…
uvig_198325	47583-47807		Aca_protein|HTH_19=PF12844.10;HTH_31=PF13560.9;HTH_3=PF01381.25		224		MLDKFSERLHALRKERGLSYKELAEQLNSHASDGALFRWENGYVKPRLDYVILLADFYGVSLDYIVGRSNKRKG*	uvig_198325:47583-47807 uvig_257831:24595-24819 uvig_291465:28966-29229 uvig_106244:35487-35711 uvig_211230:5512-5736 uvig_378:53616-53840 uvig_473451:4125-4349
uvig_198329	30253-30549		Aca_protein|HTH_31=PF13560.9		296		MRDYIRKTPDMSDYRQELAGQLEASADRICDLQERLMDGTDKLKPAEYDRLLDAYRAELVRYDRLERELEALETPKKSPKNKEKRCKLNRERREKINY*	uvig_161218:19128-19424 uvig_138667:31830-32144 uvig_324875:30953-31264 ivig_230:22167-22481 uvig_198329:30253-30549
uvig_199295	10875-11093		Aca_protein|HTH_29=PF13551.9;HTH_38=PF13936.9		218		MESDAGKDGSRKRMYRKCYDVEKLKKYVNEGKSNVEIAYLLDISVATVIAGVKAYGLKGMRKRGRPKKELIH*	uvig_539973:9369-9587 uvig_165254:15481-15660 uvig_127420:8674-8892 uvig_336358:18879-19097 uvig_22935:13616-13864 uvig_266926:7378-7596 uvig_330775:21480-21698 uvig_288155:17836-18054 uvig_116845:13324-13512 uvig_288287:15481-15660 uvig_216268:18108-18326 uvig_230224:9236-9454 uvig_234862:18413-18631 uvig_432193:17941-18120 uvig_184887:27070-27288 uvig_208424:11415-11594 uvig_194864:17267-17485 …
uvig_199295	11202-11609		Aca_protein|HTH_23=PF13384.9;Sigma70_r4_2=PF08281.15;Sigma70_r4=PF04545.19		407		MRVEITKELLQGYRSKKDEILELDYILKNRWRDEGLIGNDVIFDYSKGYPMPQGVVGFDKEKYDRLQDRDQRRKEQLEQECVEIEEWVEAITDSITRRIFRMCFVEGRKQKAVAKAVHLDQSRVSRRIDDYLENA*	uvig_432193:17401-17826 uvig_328613:3571-4002 uvig_330775:20964-21371 ivig_3564:20698-21135 uvig_417234:16209-16646 uvig_275705:24907-25332 uvig_449736:10176-10613 uvig_336358:19206-19637 uvig_373262:4986-5405 uvig_205721:22537-22974 uvig_199295:11202-11609 uvig_501599:12736-13170 uvig_279772:16638-17075 uvig_285961:30909-31346 uvig_163507:21579-22016 uvig_134637:13271-13702 uvig_460484:56102-565…
uvig_199698	3134-3481		Aca_protein|HTH_11=PF08279.15;HTH_19=PF12844.10;HTH_24=PF13412.9;HTH_26=PF13443.9;HTH_31=PF13560.9;HTH_3=PF01381.25;HTH_5=PF01022.23;HTH_IclR=PF09339.13;KorB=PF08535.13;Phage_CI_repr=PF07022.16;Sigma70_r4=PF04545.19		347		MFSDVLKQLRLKANLSQEELAKHLGCSKSSISMYENGTREPNLETLEAIADYFNVDMNTLTDSKTSAELNSELQEYLEELKNRSELRMLFSLTKGATKEDVEKAVRIIEALKKDE*	uvig_542849:30795-31142 uvig_464089:4921-5304 uvig_288735:44451-44834 uvig_91427:5230-5577 uvig_231231:3507-3890 uvig_14052:8187-8534 uvig_301045:4567-4950 uvig_327142:2870-3217 uvig_27324:14461-14844 uvig_3764:4861-5208 uvig_60283:30290-30673 uvig_163963:29468-29815 uvig_327692:7083-7430 uvig_244938:6401-6748 uvig_181721:30799-31182 uvig_229893:5196-5579 uvig_37816:29347-29694 uvig_237577:4728-5…
uvig_199781	7237-7536		Aca_protein|GerE=PF00196.22;HTH_23=PF13384.9;HTH_28=PF13518.9;HTH_38=PF13936.9		299		MKEPSEKKAIIKKMMKEGKTYKQISEETGIHPGTVGIYGGKLKKAEREKKCFNGDRHLCRTCKYRASGARSGCDYIIHTGNERGCNPEVCNKYEKGKRK*	uvig_447100:3856-4185 uvig_16156:57591-57938 uvig_420436:37293-37622 uvig_203607:17656-17808 uvig_455521:5429-5758 uvig_196564:25900-26229 uvig_212668:20328-20657 uvig_292562:13634-13786 uvig_431107:28931-29275 uvig_175742:23969-24316 uvig_129504:58993-59292 uvig_330436:3823-4149 uvig_593571:54790-55116 uvig_281855:37517-37843 uvig_199781:7237-7536 uvig_162028:41606-41995 uvig_591639:9506-9832 uv…
uvig_200124	4996-5217		Aca_protein|HTH_31=PF13560.9		221		MSAPRKAKTEFGIEVRVFTAQTGMTVKELAEKAGVKYTTLVETTTGRCAGHQLIPTVRRFMATYPQTEAGAVR*	uvig_180653:9684-9905 uvig_206952:43260-43481 uvig_475892:62290-62511 uvig_200124:4996-5217 uvig_280094:10970-11191 uvig_210303:5130-5351
uvig_200269	2135-2515		Aca_protein|HTH_19=PF12844.10;HTH_26=PF13443.9;HTH_31=PF13560.9;HTH_3=PF01381.25		380		MSREYIASVLKRLRAEQGMTADEVGEIIGKSGKTVSGWENARSQPDADLLLKLCEIYKVENILDTFSEIKRNVKPIESKDDTQKLLHNYHLLNDSGKEKLLEYSEDLIGNAKYTTPDFSDIKEKHA*	uvig_161299:2135-2515 uvig_563433:13780-14160 uvig_490745:2333-2713 uvig_107079:2333-2689 uvig_497537:36008-36388 uvig_42401:2333-2713 uvig_8620:29025-29405 uvig_284006:38764-39144 uvig_167464:38065-38445 uvig_377103:37715-38095 uvig_200269:2135-2515 uvig_259807:30644-31024
uvig_200456	30035-30304		Aca_protein|HTH_17=PF12728.10;Tn916-Xis=PF09035.13		269		MEAAQDINLRDKITVTLADAAKLTGIGRAKLEELAKGDIKFPSFKVGVKTLIHVELLNKYLAEKATMRVGEKTMSKRVAEIIAKREERE*	uvig_102926:5348-5617 uvig_236784:10380-10649 uvig_53643:11976-12221 uvig_129982:45478-45747 uvig_200456:30035-30304 uvig_164736:37446-37715 uvig_597648:77337-77606 uvig_1034:235-504 uvig_291347:70594-70839
uvig_200484	6150-6395	Duplodnaviria;Heunggongvirae;Uroviricota;Caudoviricetes;Caudovirales;Siphoviridae;;	Aca_protein|HTH_17=PF12728.10		245		MEDDTTFAALAEVLKPMNTTKDIADRCGIKEGTLAYWRGAGIGPKFVKVGRTVMYPKEPMIAYFKEHLYQSTCEYEGKESA*	uvig_117874:8672-8917 uvig_240499:10785-11030 uvig_494587:26791-27039 uvig_259657:37826-38071 uvig_246577:8070-8315 uvig_558798:7822-8067 uvig_483498:23487-23732 uvig_370279:29371-29616 uvig_411504:35208-35453 uvig_227086:6084-6329 uvig_148205:18967-19212 uvig_167985:6047-6295 uvig_485911:26454-26702 uvig_531481:5620-5865 uvig_463360:12345-12590 uvig_167105:33463-33708 uvig_91209:15152-15397 uvig…
uvig_200548	7141-7353		Aca_protein|HTH_19=PF12844.10;HTH_23=PF13384.9;HTH_26=PF13443.9;HTH_31=PF13560.9;HTH_3=PF01381.25		212		MSAIESRFAVLLGEKKKKISDVARATGISRTTLTNLYYGKGAAVSYHVLGTLCDYLGCSVGDILVSREVM*	uvig_453410:28235-28438 uvig_241162:8076-8294 uvig_200548:7141-7353 ivig_2131:22944-23162 uvig_172793:6661-6864
uvig_200602	22187-22399		Aca_protein|HTH_19=PF12844.10;HTH_26=PF13443.9;HTH_31=PF13560.9;HTH_37=PF13744.9;HTH_3=PF01381.25;YdaS_antitoxin=PF15943.8		212		MNVMKERRLRGAIPTQLEVAKAVGVKPSAVSKWERGLAKPRADKLPQLAKLYGCTIEELLADDVDEVEDQ*	uvig_45681:7485-7778 uvig_189889:46180-46473 uvig_77872:20609-20821 uvig_72119:40103-40396 uvig_168577:39505-39798 uvig_31454:47007-47219 uvig_191183:18314-18607 uvig_165043:3152-3445 uvig_6742:38043-38249 uvig_433166:31243-31455 uvig_74793:22981-23193 uvig_441161:23588-23800 uvig_172428:42486-42692 uvig_377679:43965-44177 uvig_78110:34600-34812 uvig_170907:20737-21030 uvig_159135:16812-17024 uvi…
uvig_200797	96199-96402		Aca_protein|HTH_26=PF13443.9;HTH_31=PF13560.9;HTH_35=PF13693.9;HTH_3=PF01381.25		203		MMARPLPQWCKNVKIELVRRDMSISDLAKLVGLTKQYTSGIVSGRNYSETAVKNISDALNIPDSPYQ*	uvig_143751:42175-42378 uvig_288313:77980-78183 uvig_205354:50845-51048 uvig_445240:2835-3038 uvig_78235:24892-25095 uvig_365400:73373-73576 uvig_200797:96199-96402 uvig_40654:30369-30572 uvig_456469:4556-4759 uvig_257570:15844-16047 uvig_76260:3962-4165 uvig_205259:69237-69440 uvig_321933:58157-58360 uvig_293648:60630-60833 uvig_244287:3961-4164 uvig_321210:67456-67659 uvig_320624:18766-18969 uv…
[truncated: 697 more rows]
