# Supplementary material for: AcaFinder: Genome Mining for Anti-CRISPR-Associated Genes
Source: mSystems. 2022 Nov 22;7(6):e00817-22. doi: 10.1128/msystems.00817-22 (PMC9765179; doi:10.1128/msystems.00817-22)
Supplement: TABLE S6 [file msystems.00817-22-s0008.xlsx]

## Sheet: SGO_with_PublishedAcrAcaHomolog
Table S6: Acr Aca homolog co-localization analysis
AcaType=HomologID	AcrType=HomologID	ProteinID|location of Acr-Aca SGO
aca12=uvig_165067_6	AcrIIA5=uvig_165067_7;AcrIIA25=uvig_165067_8	uvig_165067_6|2120-2542;uvig_165067_7|2544-3014;uvig_165067_8|3029-3325
aca12=uvig_165485_69	AcrIIA6=uvig_165485_68	uvig_165485_66|44697-45041;uvig_165485_67|45062-45334;uvig_165485_68|45353-45904;uvig_165485_69|45940-46362
aca11=uvig_179459_56	AcrIIA5=uvig_179459_55	uvig_179459_54|39036-39305;uvig_179459_55|39396-39818;uvig_179459_56|39830-40252;uvig_179459_57|40413-40535
aca12=uvig_138323_52	AcrIIA5=uvig_138323_51	uvig_138323_51|43442-43870;uvig_138323_52|43884-44306
aca11=uvig_244211_10	AcrIIA3=uvig_244211_9;AcrIIA24=uvig_244211_11	uvig_244211_9|10216-10602;uvig_244211_10|10618-10800;uvig_244211_11|10813-11127
aca12=uvig_250997_2	AcrIIA5=uvig_250997_3	uvig_250997_2|957-1379;uvig_250997_3|1381-1803
aca12=uvig_250999_26	AcrIIA6=uvig_250999_25	uvig_250999_23|19847-20191;uvig_250999_24|20211-20483;uvig_250999_25|20502-21053;uvig_250999_26|21089-21511
aca5=uvig_355136_37	AcrIF15=uvig_355136_38	uvig_355136_37|14614-14829;uvig_355136_38|14829-15038
aca11=uvig_396317_3	AcrIIA3=uvig_396317_2;AcrIIA25=uvig_396317_4	uvig_396317_2|1013-1402;uvig_396317_3|1558-1749;uvig_396317_4|1833-2138
aca12=uvig_437192_64	AcrIIA6=uvig_437192_63	uvig_437192_61|44150-44494;uvig_437192_62|44515-44787;uvig_437192_63|44806-45357;uvig_437192_64|45393-45815
aca12=uvig_461235_57	AcrIIA6=uvig_461235_56	uvig_461235_54|42033-42377;uvig_461235_55|42397-42669;uvig_461235_56|42688-43239;uvig_461235_57|43275-43697
aca12=uvig_461485_5	AcrIIA31=uvig_461485_6	uvig_461485_2|539-916;uvig_461485_3|956-1198;uvig_461485_4|1262-1861;uvig_461485_5|1867-2262;uvig_461485_6|2279-2488;uvig_461485_7|2502-2846
aca12=uvig_370225_60	AcrIIA6=uvig_370225_59	uvig_370225_58|44701-45045;uvig_370225_59|45062-45613;uvig_370225_60|45649-46068
aca12=uvig_375895_65	AcrIIA6=uvig_375895_64	uvig_375895_62|44878-45222;uvig_375895_63|45242-45514;uvig_375895_64|45533-46084;uvig_375895_65|46120-46542
aca5=uvig_381126_8	AcrIE8.1=uvig_381126_7	uvig_381126_7|3862-4053;uvig_381126_8|4065-4220
aca5=uvig_576549_7	AcrIF17=uvig_576549_8	uvig_576549_7|2863-3048;uvig_576549_8|3048-3386;uvig_576549_9|3389-3937
aca5=uvig_577067_36	AcrIE8.1=uvig_577067_37	uvig_577067_36|19093-19284;uvig_577067_37|19291-19482
aca12=uvig_80162_59	AcrIIA6=uvig_80162_58	uvig_80162_56|41584-41928;uvig_80162_57|41948-42220;uvig_80162_58|42239-42790;uvig_80162_59|42826-43248
aca12=uvig_97669_13	AcrIIA5=uvig_97669_12	uvig_97669_11|7949-8062;uvig_97669_12|8204-8632;uvig_97669_13|8646-9068
aca5=ivig_4435_17	AcrIE8.1=ivig_4435_18	ivig_4435_17|7952-8158;ivig_4435_18|8165-8356
aca12=uvig_1007_63	AcrIIA6=uvig_1007_62	uvig_1007_60|44438-44782;uvig_1007_61|44802-45074;uvig_1007_62|45093-45644;uvig_1007_63|45680-46102
aca12=uvig_12331_19	AcrIIA5=uvig_12331_18	uvig_12331_16|17286-17618;uvig_12331_17|17645-17869;uvig_12331_18|17892-18314;uvig_12331_19|18316-18738
aca5=uvig_298657_32	AcrIF11=uvig_298657_33	uvig_298657_32|19174-19368;uvig_298657_33|19370-19840
aca5=uvig_315951_57	AcrIF18*=uvig_315951_58	uvig_315951_57|36019-36210;uvig_315951_58|36210-36419
aca5=uvig_315950_59	AcrIF17=uvig_315950_60	uvig_315950_59|43813-43998;uvig_315950_60|43998-44336;uvig_315950_61|44339-44887
aca1=NZ_CP015003.1_3319	AcrIE1=NZ_CP015003.1_3316;AcrIF3=NZ_CP015003.1_3317;AcrIF5=NZ_CP015003.1_3318	NZ_CP015003.1_3315|3467522-3467989;NZ_CP015003.1_3316|3468100-3468402;NZ_CP015003.1_3317|3468425-3468844;NZ_CP015003.1_3318|3468841-3469080;NZ_CP015003.1_3319|3469077-3469298
aca3=NZ_CP012394.1_1309	AcrIIC2=NZ_CP012394.1_1310;AcrIIC3=NZ_CP012394.1_1311	NZ_CP012394.1_1309|1395165-1395374;NZ_CP012394.1_1310|1395367-1395738;NZ_CP012394.1_1311|1395784-1396134
aca1=NZ_CP015878.1_4806	AcrIE4-IF7=NZ_CP015878.1_4805	NZ_CP015878.1_4805|5392830-5393189;NZ_CP015878.1_4806|5393179-5393385;NZ_CP015878.1_4807|5393393-5393914
aca1=NZ_AP014839.1_552	AcrIF1=NZ_AP014839.1_551	NZ_AP014839.1_550|582816-583283;NZ_AP014839.1_551|583394-583630;NZ_AP014839.1_552|583602-583841
aca5=NZ_CP011578.1_4546	AcrIE8.1=NZ_CP011578.1_4547	NZ_CP011578.1_4546|4788131-4788337;NZ_CP011578.1_4547|4788344-4788535
aca1=NZ_CP017099.1_792	AcrIE3=NZ_CP017099.1_790;AcrIF4=NZ_CP017099.1_791	NZ_CP017099.1_789|830550-831017;NZ_CP017099.1_790|831130-831327;NZ_CP017099.1_791|831324-831626;NZ_CP017099.1_792|831586-831837
aca1=NZ_CP017099.1_3354	AcrIF4=NZ_CP017099.1_3355;AcrIE3=NZ_CP017099.1_3356	NZ_CP017099.1_3354|3643896-3644147;NZ_CP017099.1_3355|3644107-3644409;NZ_CP017099.1_3356|3644406-3644603;NZ_CP017099.1_3357|3644716-3645183
aca1=NZ_AP014651.1_2999	AcrIF4=NZ_AP014651.1_3000;AcrIE3=NZ_AP014651.1_3001	NZ_AP014651.1_2999|3127677-3127928;NZ_AP014651.1_3000|3127888-3128190;NZ_AP014651.1_3001|3128187-3128384;NZ_AP014651.1_3002|3128497-3128964
aca1=NZ_AP014651.1_480	AcrIE3=NZ_AP014651.1_482	NZ_AP014651.1_480|509689-509940;NZ_AP014651.1_481|509900-510067;NZ_AP014651.1_482|510200-510397;NZ_AP014651.1_483|510510-510977;NZ_AP014651.1_484|510977-511330
aca5=NZ_CP012745.1_3943	AcrIE8.1=NZ_CP012745.1_3942	NZ_CP012745.1_3942|4185674-4185865;NZ_CP012745.1_3943|4185872-4186078
aca2=NZ_CP013046.2_3526	AcrIF8=NZ_CP013046.2_3527	NZ_CP013046.2_3526|3676038-3676391;NZ_CP013046.2_3527|3676401-3676649
aca1=NZ_CP008861.1_267	AcrIE2=NZ_CP008861.1_265;AcrIF3=NZ_CP008861.1_266	NZ_CP008861.1_264|262532-262999;NZ_CP008861.1_265|263112-263366;NZ_CP008861.1_266|263423-263845;NZ_CP008861.1_267|263839-264063
aca1=NZ_CP008863.1_371	AcrIF3=NZ_CP008863.1_370	NZ_CP008863.1_369|366877-367344;NZ_CP008863.1_370|367456-367878;NZ_CP008863.1_371|367872-368096
aca2=NZ_CP013914.1_74	AcrIF15=NZ_CP013914.1_75	NZ_CP013914.1_74|65978-66349;NZ_CP013914.1_75|66376-66582
aca1=NZ_CP011317.1_1388	AcrIF4=NZ_CP011317.1_1389;AcrIE3=NZ_CP011317.1_1390	NZ_CP011317.1_1388|1415566-1415817;NZ_CP011317.1_1389|1415777-1416079;NZ_CP011317.1_1390|1416076-1416273;NZ_CP011317.1_1391|1416386-1416853
aca1=NZ_CP011317.1_880	AcrIF7=NZ_CP011317.1_879	NZ_CP011317.1_878|933055-933522;NZ_CP011317.1_879|933635-933838;NZ_CP011317.1_880|933819-934049
aca1=NZ_CP011317.1_1104	AcrIF7=NZ_CP011317.1_1105	NZ_CP011317.1_1104|1142075-1142305;NZ_CP011317.1_1105|1142286-1142489;NZ_CP011317.1_1106|1142602-1143069
aca1=NZ_CP011317.1_3393	AcrIF7=NZ_CP011317.1_3394	NZ_CP011317.1_3393|3584831-3585061;NZ_CP011317.1_3394|3585042-3585245;NZ_CP011317.1_3395|3585358-3585825
aca1=NZ_CP008858.2_2264	AcrIF6=NZ_CP008858.2_2265	NZ_CP008858.2_2264|2427744-2427962;NZ_CP008858.2_2265|2427959-2428261
aca5=NZ_CP009876.1_2868	AcrIE8.1=NZ_CP009876.1_2867	NZ_CP009876.1_2867|3069561-3069752;NZ_CP009876.1_2868|3069759-3069965
aca4=NZ_CP017969.1_2422	AcrIF11=NZ_CP017969.1_2423	NZ_CP017969.1_2422|2524354-2524602;NZ_CP017969.1_2423|2524632-2525045
aca1=NZ_CP025050.1_538	AcrIF3=NZ_CP025050.1_537	NZ_CP025050.1_536|573134-573601;NZ_CP025050.1_537|573713-574135;NZ_CP025050.1_538|574129-574353
aca5=NZ_CP023913.1_2707	AcrIE8.1=NZ_CP023913.1_2706	NZ_CP023913.1_2706|2889403-2889594;NZ_CP023913.1_2707|2889601-2889807
aca3=NZ_CP023814.1_1870	AcrIIC2=NZ_CP023814.1_1871;AcrIIC3=NZ_CP023814.1_1872	NZ_CP023814.1_1870|1999438-1999647;NZ_CP023814.1_1871|1999640-2000011;NZ_CP023814.1_1872|2000057-2000407
aca5=NZ_CP018364.1_3864	AcrIE8.1=NZ_CP018364.1_3863	NZ_CP018364.1_3863|4018828-4019019;NZ_CP018364.1_3864|4019026-4019232
aca1=NZ_CP025049.1_539	AcrIF3=NZ_CP025049.1_538	NZ_CP025049.1_537|573146-573613;NZ_CP025049.1_538|573725-574147;NZ_CP025049.1_539|574141-574365
aca4=NZ_CP020100.1_2398	AcrIC6=NZ_CP020100.1_2396;AcrIF11=NZ_CP020100.1_2399	NZ_CP020100.1_2396|2618572-2618886;NZ_CP020100.1_2397|2619043-2619312;NZ_CP020100.1_2398|2619422-2619640;NZ_CP020100.1_2399|2619640-2620089
aca1=NZ_CP025051.1_3153	AcrIC3=NZ_CP025051.1_3151;AcrIC4=NZ_CP025051.1_3152	NZ_CP025051.1_3151|3439223-3439525;NZ_CP025051.1_3152|3439525-3439701;NZ_CP025051.1_3153|3439691-3439909
aca1=NZ_CP025229.1_3707	AcrIF3=NZ_CP025229.1_3706	NZ_CP025229.1_3705|3945863-3946330;NZ_CP025229.1_3706|3946442-3946864;NZ_CP025229.1_3707|3946858-3947082
aca5=NZ_CP025963.2_3702	AcrIE8.1=NZ_CP025963.2_3701	NZ_CP025963.2_3701|3916115-3916306;NZ_CP025963.2_3702|3916313-3916519
aca1=NZ_CP016955.1_5883	AcrIE3=NZ_CP016955.1_5881;AcrIF4=NZ_CP016955.1_5882	NZ_CP016955.1_5880|6274820-6275287;NZ_CP016955.1_5881|6275400-6275597;NZ_CP016955.1_5882|6275594-6275896;NZ_CP016955.1_5883|6275856-6276107
aca1=NZ_CP016955.1_3592	AcrIF7=NZ_CP016955.1_3591	NZ_CP016955.1_3590|3834260-3834727;NZ_CP016955.1_3591|3834840-3835043;NZ_CP016955.1_3592|3835024-3835254
aca1=NZ_CP016955.1_5601	AcrIF7=NZ_CP016955.1_5600	NZ_CP016955.1_5599|6003221-6003688;NZ_CP016955.1_5600|6003801-6004004;NZ_CP016955.1_5601|6003985-6004215
aca1=NZ_CP021999.1_1607	AcrIE3=NZ_CP021999.1_1606	NZ_CP021999.1_1605|1712302-1712769;NZ_CP021999.1_1606|1712880-1713086;NZ_CP021999.1_1607|1713076-1713297
aca5=NZ_CP025515.1_1247	AcrIE8.1=NZ_CP025515.1_1248	NZ_CP025515.1_1247|1329996-1330202;NZ_CP025515.1_1248|1330209-1330400
aca5=NZ_CP015382.1_2003	AcrIE8.1=NZ_CP015382.1_2004	NZ_CP015382.1_2003|2127718-2127924;NZ_CP015382.1_2004|2127931-2128122
aca1=NZ_CP021775.1_1622	AcrIF6=NZ_CP021775.1_1623	NZ_CP021775.1_1622|1737266-1737478;NZ_CP021775.1_1623|1737475-1737777
aca1=NZ_CP025053.1_3153	AcrIC3=NZ_CP025053.1_3151;AcrIC4=NZ_CP025053.1_3152	NZ_CP025053.1_3151|3439223-3439525;NZ_CP025053.1_3152|3439525-3439701;NZ_CP025053.1_3153|3439691-3439909
aca1=NZ_CP043328.1_4626	AcrIF6=NZ_CP043328.1_4625	NZ_CP043328.1_4625|4937530-4937832;NZ_CP043328.1_4626|4937829-4938047
aca1=NZ_CP043328.1_2079	AcrIE2=NZ_CP043328.1_2077;AcrIF3=NZ_CP043328.1_2078	NZ_CP043328.1_2076|2155060-2155527;NZ_CP043328.1_2077|2155641-2155895;NZ_CP043328.1_2078|2155952-2156371;NZ_CP043328.1_2079|2156365-2156589
aca1=NZ_CP043328.1_1914	AcrIE4=NZ_CP043328.1_1915;AcrIF2/C2=NZ_CP043328.1_1916	NZ_CP043328.1_1914|2021482-2021706;NZ_CP043328.1_1915|2021693-2021851;NZ_CP043328.1_1916|2021857-2022147;NZ_CP043328.1_1917|2022260-2022727
aca1=NZ_CP043328.1_1654	AcrIE2=NZ_CP043328.1_1652;AcrIF3=NZ_CP043328.1_1653	NZ_CP043328.1_1651|1753334-1753801;NZ_CP043328.1_1652|1753915-1754169;NZ_CP043328.1_1653|1754226-1754645;NZ_CP043328.1_1654|1754639-1754863
aca1=NZ_CP041771.1_4952	AcrIF3=NZ_CP041771.1_4953	NZ_CP041771.1_4952|5323450-5323674;NZ_CP041771.1_4953|5323668-5324090;NZ_CP041771.1_4954|5324202-5324669
aca12=NZ_LS483339.1_825	AcrIIA6=NZ_LS483339.1_822	NZ_LS483339.1_821|766355-766699;NZ_LS483339.1_822|766721-767272;NZ_LS483339.1_823|767298-767549;NZ_LS483339.1_824|767575-767754;NZ_LS483339.1_825|767813-768235
aca5=NZ_CP040724.1_4043	AcrIE8.1=NZ_CP040724.1_4044	NZ_CP040724.1_4043|4268943-4269149;NZ_CP040724.1_4044|4269156-4269347
aca1=NZ_CP028848.1_4710	AcrIF2/C2=NZ_CP028848.1_4708;AcrIE4=NZ_CP028848.1_4709	NZ_CP028848.1_4707|5109070-5109537;NZ_CP028848.1_4708|5109650-5109940;NZ_CP028848.1_4709|5109946-5110104;NZ_CP028848.1_4710|5110091-5110315
aca1=NZ_CP042807.1_1722	AcrIF15=NZ_CP042807.1_1723	NZ_CP042807.1_1722|2002792-2003001;NZ_CP042807.1_1723|2002998-2003210
aca12=NZ_LS483366.1_1076	AcrIIA6=NZ_LS483366.1_1077	NZ_LS483366.1_1076|1265161-1265583;NZ_LS483366.1_1077|1265619-1266170;NZ_LS483366.1_1078|1266188-1266460;NZ_LS483366.1_1079|1266480-1266824
aca11=NZ_LS483336.1_1508	AcrIIA27=NZ_LS483336.1_1509	NZ_LS483336.1_1508|1559909-1560154;NZ_LS483336.1_1509|1560223-1560462
aca11=NZ_LS483520.1_1179	AcrIIA27=NZ_LS483520.1_1180	NZ_LS483520.1_1179|1209137-1209382;NZ_LS483520.1_1180|1209451-1209690
aca1=NZ_CP028959.1_4734	AcrIF2/C2=NZ_CP028959.1_4732;AcrIE4=NZ_CP028959.1_4733	NZ_CP028959.1_4731|5122042-5122509;NZ_CP028959.1_4732|5122622-5122912;NZ_CP028959.1_4733|5122918-5123076;NZ_CP028959.1_4734|5123063-5123287
aca1=NZ_LS998783.1_3907	AcrIF1=NZ_LS998783.1_3908	NZ_LS998783.1_3907|4200916-4201155;NZ_LS998783.1_3908|4201127-4201363;NZ_LS998783.1_3909|4201474-4201941
aca11=NZ_LS483413.1_762	AcrIIA27=NZ_LS483413.1_761	NZ_LS483413.1_761|747423-747662;NZ_LS483413.1_762|747731-747976
aca11=NZ_LS483413.1_768	AcrIIA3=NZ_LS483413.1_764	NZ_LS483413.1_764|748550-748924;NZ_LS483413.1_765|749051-749407;NZ_LS483413.1_766|749409-749882;NZ_LS483413.1_767|749917-750225;NZ_LS483413.1_768|750296-750487;NZ_LS483413.1_769|750626-750760
aca11=NZ_LS483413.1_1791	AcrIIA27=NZ_LS483413.1_1792	NZ_LS483413.1_1791|1794054-1794299;NZ_LS483413.1_1792|1794368-1794607
aca1=NZ_CP028849.1_4713	AcrIF2/C2=NZ_CP028849.1_4711;AcrIE4=NZ_CP028849.1_4712	NZ_CP028849.1_4710|5107127-5107594;NZ_CP028849.1_4711|5107707-5107997;NZ_CP028849.1_4712|5108003-5108161;NZ_CP028849.1_4713|5108148-5108372
aca1=NC_023149.1_1364	AcrIF7=NC_023149.1_1365	NC_023149.1_1364|1457434-1457661;NC_023149.1_1365|1457642-1457845
aca1=NZ_CP013993.1_1070	AcrIF3=NZ_CP013993.1_1071	NZ_CP013993.1_1070|1121506-1121730;NZ_CP013993.1_1071|1121724-1122146;NZ_CP013993.1_1072|1122258-1122725
aca4=NZ_CP007147.1_2477	AcrIF12=NZ_CP007147.1_2478	NZ_CP007147.1_2477|2720141-2720344;NZ_CP007147.1_2478|2720367-2720741
aca11=NC_012891.1_1592	AcrIIA27=NC_012891.1_1593	NC_012891.1_1592|1570188-1570403;NC_012891.1_1593|1570472-1570711
aca1=NC_011770.1_1633	AcrIE4=NC_011770.1_1630;AcrIF3=NC_011770.1_1631;AcrIF5=NC_011770.1_1632	NC_011770.1_1629|1701138-1701605;NC_011770.1_1630|1701718-1701882;NC_011770.1_1631|1701879-1702298;NC_011770.1_1632|1702295-1702534;NC_011770.1_1633|1702531-1702752
aca1=NC_023066.1_1575	AcrIE4=NC_023066.1_1572;AcrIF3=NC_023066.1_1573;AcrIF5=NC_023066.1_1574	NC_023066.1_1571|1658976-1659443;NC_023066.1_1572|1659556-1659720;NC_023066.1_1573|1659717-1660136;NC_023066.1_1574|1660133-1660372;NC_023066.1_1575|1660369-1660590
aca1=NZ_CP029605.1_5363	AcrIE2=NZ_CP029605.1_5361;AcrIF3=NZ_CP029605.1_5362	NZ_CP029605.1_5360|5696521-5696988;NZ_CP029605.1_5361|5697102-5697356;NZ_CP029605.1_5362|5697413-5697832;NZ_CP029605.1_5363|5697826-5698050
aca1=NZ_CP029605.1_269	AcrIE2=NZ_CP029605.1_267;AcrIF3=NZ_CP029605.1_268	NZ_CP029605.1_266|280586-281053;NZ_CP029605.1_267|281167-281421;NZ_CP029605.1_268|281478-281897;NZ_CP029605.1_269|281891-282115
aca1=NZ_CP027172.1_5238	AcrIF6=NZ_CP027172.1_5237	NZ_CP027172.1_5237|5621341-5621643;NZ_CP027172.1_5238|5621640-5621852
aca1=NZ_CP029090.1_99	AcrIF3=NZ_CP029090.1_100	NZ_CP029090.1_99|93564-93788;NZ_CP029090.1_100|93782-94204;NZ_CP029090.1_101|94316-94783
aca1=NZ_CP023255.1_5453	AcrIF3=NZ_CP023255.1_5454	NZ_CP023255.1_5453|5844056-5844280;NZ_CP023255.1_5454|5844274-5844696;NZ_CP023255.1_5455|5844808-5845275
aca5=NZ_CP024916.1_1226	AcrIE8.1=NZ_CP024916.1_1227	NZ_CP024916.1_1226|1332371-1332577;NZ_CP024916.1_1227|1332584-1332775
aca3=NZ_CP031328.1_658	AcrIIC3=NZ_CP031328.1_656;AcrIIC2=NZ_CP031328.1_657	NZ_CP031328.1_656|704491-704841;NZ_CP031328.1_657|704887-705258;NZ_CP031328.1_658|705251-705460
aca5=NZ_CP026979.1_3300	AcrIF15=NZ_CP026979.1_3298	NZ_CP026979.1_3298|3680935-3681141;NZ_CP026979.1_3299|3681165-3681455;NZ_CP026979.1_3300|3681442-3681609
aca1=NZ_CP029745.1_5353	AcrIE3=NZ_CP029745.1_5352	NZ_CP029745.1_5351|5784662-5785129;NZ_CP029745.1_5352|5785240-5785446;NZ_CP029745.1_5353|5785436-5785657
aca1=NZ_CP029745.1_1480	AcrIE3=NZ_CP029745.1_1481	NZ_CP029745.1_1480|1640072-1640293;NZ_CP029745.1_1481|1640283-1640489;NZ_CP029745.1_1482|1640600-1641067
aca1=NZ_CP033833.1_2233	AcrIE3=NZ_CP033833.1_2231;AcrIF4=NZ_CP033833.1_2232	NZ_CP033833.1_2230|2363523-2363990;NZ_CP033833.1_2231|2364103-2364300;NZ_CP033833.1_2232|2364297-2364599;NZ_CP033833.1_2233|2364559-2364810
aca11=NZ_CP031619.1_678	AcrIIA27=NZ_CP031619.1_677	NZ_CP031619.1_677|689094-689333;NZ_CP031619.1_678|689402-689647
aca1=NZ_CP030328.1_2637	AcrIF3=NZ_CP030328.1_2638	NZ_CP030328.1_2637|2835517-2835741;NZ_CP030328.1_2638|2835735-2836157;NZ_CP030328.1_2639|2836269-2836736
aca1=NZ_CP030912.1_4955	AcrIF2/C2=NZ_CP030912.1_4953;AcrIE4=NZ_CP030912.1_4954	NZ_CP030912.1_4952|5371709-5372176;NZ_CP030912.1_4953|5372289-5372579;NZ_CP030912.1_4954|5372585-5372743;NZ_CP030912.1_4955|5372730-5372954
aca1=NZ_CP032257.1_4688	AcrIE3=NZ_CP032257.1_4689	NZ_CP032257.1_4688|5073556-5073777;NZ_CP032257.1_4689|5073767-5073973;NZ_CP032257.1_4690|5074084-5074551
aca1=NZ_CP032257.1_2229	AcrIE3=NZ_CP032257.1_2228	NZ_CP032257.1_2227|2374733-2375200;NZ_CP032257.1_2228|2375311-2375517;NZ_CP032257.1_2229|2375507-2375728;NZ_CP032257.1_2230|2375947-2376297;NZ_CP032257.1_2231|2376294-2376482
aca1=NZ_CP029088.1_736	AcrIF7=NZ_CP029088.1_735	NZ_CP029088.1_734|774041-774508;NZ_CP029088.1_735|774621-774824;NZ_CP029088.1_736|774805-775035
aca1=NZ_CP029097.1_3758	AcrIF4=NZ_CP029097.1_3759;AcrIE3=NZ_CP029097.1_3760	NZ_CP029097.1_3758|4096272-4096523;NZ_CP029097.1_3759|4096483-4096785;NZ_CP029097.1_3760|4096782-4096979;NZ_CP029097.1_3761|4097090-4097557
aca1=NZ_CP028162.1_5372	AcrIE3=NZ_CP028162.1_5371	NZ_CP028162.1_5370|5730079-5730546;NZ_CP028162.1_5371|5730657-5730863;NZ_CP028162.1_5372|5730853-5731074
aca1=NZ_CP027166.1_5108	AcrIF5=NZ_CP027166.1_5109;AcrIF3=NZ_CP027166.1_5110	NZ_CP027166.1_5108|5470272-5470493;NZ_CP027166.1_5109|5470490-5470729;NZ_CP027166.1_5110|5470726-5471142;NZ_CP027166.1_5111|5471255-5471722
aca9=NZ_CP036439.1_111	AcrIF22*=NZ_CP036439.1_112	NZ_CP036439.1_111|95982-96191;NZ_CP036439.1_112|96201-96473
aca3=NZ_CP031331.1_1367	AcrIIC2=NZ_CP031331.1_1368;AcrIIC3=NZ_CP031331.1_1369	NZ_CP031331.1_1367|1459414-1459623;NZ_CP031331.1_1368|1459616-1459987;NZ_CP031331.1_1369|1460033-1460383
aca5=NZ_CP026980.1_1557	AcrIF16=NZ_CP026980.1_1558;AcrIF17=NZ_CP026980.1_1559;AcrIF19=NZ_CP026980.1_1560;AcrIF20=NZ_CP026980.1_1561	NZ_CP026980.1_1557|1752296-1752475;NZ_CP026980.1_1558|1752466-1752975;NZ_CP026980.1_1559|1752988-1753236;NZ_CP026980.1_1560|1753246-1753533;NZ_CP026980.1_1561|1753544-1753909
aca5=NZ_CP027260.1_2251	AcrIF22*=NZ_CP027260.1_2252	NZ_CP027260.1_2251|2479889-2480056;NZ_CP027260.1_2252|2480061-2480321
aca5=NZ_CP023249.1_2501	AcrIE8.1=NZ_CP023249.1_2500	NZ_CP023249.1_2500|2671072-2671263;NZ_CP023249.1_2501|2671270-2671476
aca2=NZ_CP018299.1_13	AcrIF9=NZ_CP018299.1_12	NZ_CP018299.1_12|8354-8560;NZ_CP018299.1_13|8603-8962
aca9=NZ_CP027301.1_58	AcrIF17=NZ_CP027301.1_55	NZ_CP027301.1_55|39781-40134;NZ_CP027301.1_56|40357-40596;NZ_CP027301.1_57|40606-41136;NZ_CP027301.1_58|41209-41436
aca1=NZ_CP028917.1_5336	AcrIF6=NZ_CP028917.1_5335	NZ_CP028917.1_5335|5754564-5754866;NZ_CP028917.1_5336|5754863-5755075
aca11=NZ_AP018726.1_1347	AcrIIA27=NZ_AP018726.1_1348	NZ_AP018726.1_1347|1388032-1388277;NZ_AP018726.1_1348|1388346-1388585
aca5=NZ_CP034039.1_3905	AcrIE8.1=NZ_CP034039.1_3904	NZ_CP034039.1_3904|4081569-4081760;NZ_CP034039.1_3905|4081767-4081973
aca1=NZ_CP029089.1_5726	AcrIF1=NZ_CP029089.1_5727	NZ_CP029089.1_5726|6277744-6277983;NZ_CP029089.1_5727|6277955-6278191;NZ_CP029089.1_5728|6278304-6278771
