# Supplementary material for: AcaFinder: Genome Mining for Anti-CRISPR-Associated Genes
Source: mSystems. 2022 Nov 22;7(6):e00817-22. doi: 10.1128/msystems.00817-22 (PMC9765179; doi:10.1128/msystems.00817-22)
Supplement: TABLE S1 [file msystems.00817-22-s0003.xlsx]

## Sheet: Sheet1
Table S1: AcaHomolog_HMMbuild_triming
Name	Protein Length (aa)	Num of Proteins used for HMM building	HMM Length pre Trim	Pre Trim Published Aca/HMM length	HMM Length Trimed (TrimAI gappyout method)	Trimmed Published Aca/HMM Length	Know Aca Length in Trimmed alignment	known Aca length lost	HMM Length Trimed (TrimAI custom method)	Trimmed Published Aca/HMM Length	Know Aca Length in Trimmed alignment	known Aca length lost
Aca1	79	577	217	0.364055	77	1.02597	72	7	89	0.88764	73	6
Aca2	125	520	179	0.698324	72	1.73611	69	56	126	0.992063	119	6
Aca3	70	1360	219	0.319635	48	1.45833	48	22	99	0.707071	68	2
Aca4	67	391	147	0.455782	89	0.752809	66	1	89	0.752809	66	1
Aca5	60	675	230	0.26087	65	0.923077	55	5	83	0.722892	57	3
Aca6	65	1194	231	0.281385	41	1.58537	41	24	99	0.656566	62	3
Aca7	68	607	130	0.523077	62	1.09677	54	14	72	0.944444	67	1
Aca8	55	24	56	0.982143	56	0.982143	55	0	44	1.25	44	11
Aca9	69	1166	190	0.363158	62	1.1129	59	10	136	0.507353	66	3
Aca10	65	1508	225	0.288889	71	0.915493	63	2	109	0.59633	64	1
Aca11	63	835	219	0.287671	57	1.10526	57	6	68	0.926471	63	0
Aca12	140	483	142	0.985915	142	0.985915	140	0	96	1.45833	97	43
Aca13	59	417	232	0.25431	80	0.7375	59	0	69	0.855072	59	0
							gappyout method: TrimAI's automated parameter selection method, based on the different use of gap and similarity scores
							Method Custom: remove columns with gaps in more than 20% of the sequences or with a similarity score lower than 0.001, unless this removes more than 60% of the columns in the original alignment, we want to conserve at least 40% of them
							Recommend for AcaHMM use
							Selection critia:
							1. Less known Aca sequence length loss
