# Supplementary material for: AcaFinder: Genome Mining for Anti-CRISPR-Associated Genes
Source: mSystems. 2022 Nov 22;7(6):e00817-22. doi: 10.1128/msystems.00817-22 (PMC9765179; doi:10.1128/msystems.00817-22)
Supplement: TABLE S2 [file msystems.00817-22-s0004.xlsx]

## Sheet: Aca_published.faa.pfamScanOut
Table S2: Aca_published pfamScan output
AcaID	PfamID	Pfam Name	Type	Evalue	Clan	HMM Coverage
aca1	PF13412.9	HTH_24	Domain	0.009	CL0123	0.708333
aca2	PF08965.13	DUF1870	Domain	1.7e-26	CL0123	0.949153
aca3	PF01381.25	HTH_3	Domain	6.5e-05	CL0123	0.527273
aca4	PF16509.8	KORA	Domain	1e-06	CL0123	0.583333
aca5	PF15943.8	YdaS_antitoxin	Family	0.00068	CL0123	0.338462
aca6	PF01381.25	HTH_3	Domain	1.2e-07	CL0123	0.6
aca7	PF01381.25	HTH_3	Domain	0.0027	CL0123	0.290909
aca8	PF13551.9	HTH_29	Domain	0.0075	CL0123	0.444444
aca9	PF01381.25	HTH_3	Domain	1.8e-05	CL0123	0.563636
aca10	PF13560.9	HTH_31	Domain	5.2e-06	CL0123	0.609375
aca11	PF01381.25	HTH_3	Domain	0.0091	CL0123	0.436364
aca12	PF13443.9	HTH_26	Domain	0.00039	CL0123	0.603175
